# Supplementary material for: Transcriptional Analysis of Fracture Healing and the Induction of Embryonic Stem Cell–Related Genes
Source: PLoS One. 2009 May 5;4(5):e5393. doi: 10.1371/journal.pone.0005393 (PMC2673045; doi:10.1371/journal.pone.0005393)
Supplement: Table S1 — Identified Biological Ontologies Used To Define the General Percentages of Functional Activities Across Fracture Healing. Table S1 presents the individual biological processes that were grouped together for presentation in Figure 3. The percentages for representative ontology groups that were identified using DAVID were determined for the total complement of expressed genes contained in the up, down and variable group of clusters (Table 4). Only those categories of biological processes with p≤.05 were considered and were sorted into categories representative of overlapping processes. The individual genes were identified for each biological process in a given group and a complete list of all genes was compiled for each category and all duplicates were removed. The percentage of each category was computed by the genes per category over the total number of genes for the three cluster subgroups included in Table 1 and Table 2. The first sheet are the percentage distributions of the consolidated biological groupings as well as separate break downs of the make up the signaling and metabolism groups into separate components that make up these grouping are presented. Table S1A Tabular percentages as assessed for the three groups (UP, Down, Varaible). Table S1B Identified Biological Groups Up. Table S1C Identified Biological Groups Down. Table S1D Identified Biological Groups Variable. (0.08 MB XLS) [file pone.0005393.s002.xls]

## Sheet: Table S1
Table S1A
UP		Sub groups		DOWN		Sub groups		VARIABLE
Miscellaneous	0.0446291			Miscellaneous	0.11042			Miscellaneous	0.108989
Signaling	0.0768934			Signaling	0.0526179			Signaling	0.0213483
		General	0.675847	Development	0.0640228			Development	0.147191
		G protein	0.0508475	Motility	0.0233281			Motility	0.197753
		MAPK	0.0741525	Metabolism	0.158113			Metabolism	0.0741573
		Notch	0.0466102			General	0.0433	Apoptosis	0.0438202
		Serine	0.065678			Phosphate	0.1543	Ion transport	0.0382022
		WNT	0.0868644			DNA	0.5575	Immune	0.116854
Development	0.200348					Carbohydrate	0.1394	Cell Cycle	0.0314607
Motility	0.0647218					Nucleic Acid	0.0555	Stress Response	0.117978
Metabolism	0.0803709					Amino Acid	0.0501	T-cells	0.0123596
		Amino Acid	0.332737					Hematopoiesis	0.0179775
		Acid	0.209302	Apoptosis	0.0191809			Neurogenesis	0.0359551
		Carbohydrate	0.019678	Ion Transport	0.0829445			Inflammation	0.0191011
		Lipid	0.286225	Immune	0.038621			Antigen	0.0168539
		Nucleic Acid	0.112701	Cell Cycle	0.116382
		Nitric Oxide	0.0143113	Stress Response	0.0606532
		Prostaglandin	0.0250447	T-cell	0.00570244
Apoptosis	0.0307187			Hematopoiesis	0.147227
Ion transport	0.053323			Cyto Actin	0.00570244
Immune	0.0202859			Mylopoiesis	0.00440643
Cell Cycle	0.0583462			Catabolism	0.0191809
Neurogenesis	0.049459			Replication	0.0489891
Vasculogenesis	0.0521638			DNA Repair	0.0108865
Cell Adhesion	0.0409583			RNA processing	0.0114049
Cyto Actin	0.0229907			Lymphocyte	0.0108865
Transcription	0.126739			Oxidative	0.00933126
Skeletal	0.01449
Proteolysis	0.0442427
Gametogenesis	0.0193199
Table S1B
UP
Term					P-Value	Groups
apoptosis					0.00014	Apoptosis
cell death					0.00012	Apoptosis
death					0.00016	Apoptosis
positive regulation of apoptosis					0.0099	Apoptosis
positive regulation of programmed cell death					0.0053	Apoptosis
programmed cell death					0.00018	Apoptosis
regulation of apoptosis					0.00019	Apoptosis
regulation of programmed cell death					0.00015	Apoptosis
calcium-dependent cell-cell adhesion					0.033	Cell Adhesion
cell adhesion					6.5e-17	Cell Adhesion
cell-cell adhesion					0.00094	Cell Adhesion
cell-matrix adhesion					0.0094	Cell Adhesion
cell-substrate adhesion					0.0094	Cell Adhesion
negative regulation of cell adhesion					0.0076	Cell Adhesion
regulation of cell adhesion					0.00011	Cell Adhesion
cell cycle					0.047	Cell Cycle
cell growth					0.0008	Cell Cycle
cell proliferation					3.1e-08	Cell Cycle
growth					0.0016	Cell Cycle
negative regulation of cell proliferation					0.0085	Cell Cycle
negative regulation of growth					0.0063	Cell Cycle
negative regulation of progression through cell cycle					0.0052	Cell Cycle
positive regulation of cell proliferation					0.022	Cell Cycle
regulation of cell cycle					0.0077	Cell Cycle
regulation of cell growth					0.00028	Cell Cycle
regulation of cell proliferation					1.8e-05	Cell Cycle
regulation of progression through cell cycle					0.0071	Cell Cycle
actin cytoskeleton organization and biogenesis					0.011	Cyto Actin
actin filament bundle formation					0.033	Cyto Actin
actin filament capping					0.019	Cyto Actin
actin filament depolymerization					0.033	Cyto Actin
actin filament organization					0.017	Cyto Actin
actin filament-based process					0.0013	Cyto Actin
barbed-end actin filament capping					0.019	Cyto Actin
cytoskeleton organization and biogenesis					0.019	Cyto Actin
negative regulation of actin filament depolymerization					0.019	Cyto Actin
regulation of actin filament depolymerization					0.033	Cyto Actin
regulation of actin filament length					0.047	Cyto Actin
regulation of actin polymerization and/or depolymerization					0.039	Cyto Actin
anterior/posterior pattern formation					0.0018	Development
appendage development					0.0011	Development
appendage morphogenesis					0.0011	Development
behavior					1.9e-05	Development
cell development					1.3e-13	Development
cell differentiation					2.2e-28	Development
cell fate commitment					2.8e-06	Development
cell fate determination					0.0015	Development
cell maturation					0.00087	Development
cell migration					1.4e-09	Development
cellular morphogenesis					3.1e-12	Development
cellular morphogenesis during differentiation					6e-09	Development
development					6.1e-52	Development
ear development					0.004	Development
ear morphogenesis					0.004	Development
ectoderm development					0.01	Development
embryonic appendage morphogenesis					0.00039	Development
embryonic development					3.2e-10	Development
embryonic development (sensu Mammalia)					0.038	Development
embryonic development (sensu Metazoa)					0.00024	Development
embryonic development (sensu Vertebrata)					0.0041	Development
embryonic forelimb morphogenesis					0.049	Development
embryonic limb morphogenesis					0.00039	Development
embryonic morphogenesis					5.5e-05	Development
epidermis development					0.044	Development
eye development					0.0084	Development
gastrulation					0.0055	Development
gastrulation (sensu Deuterostomia)					0.047	Development
gastrulation (sensu Mammalia)					0.047	Development
gastrulation (sensu Vertebrata)					0.047	Development
heart development					0.00013	Development
inner ear morphogenesis					0.012	Development
limb morphogenesis					0.0011	Development
lung development					0.0038	Development
mesenchymal cell development					0.0017	Development
mesenchymal cell differentiation					0.0017	Development
morphogenesis					6.8e-31	Development
morphogenesis of an epithelium					0.047	Development
negative regulation of body size					0.049	Development
organ development					1.7e-30	Development
organ morphogenesis					3.1e-23	Development
pattern specification					2.9e-10	Development
placenta development					0.033	Development
positive regulation of cell differentiation					0.0083	Development
regulation of cell differentiation					0.0024	Development
regulation of cell size					0.00043	Development
regulation of development					5.5e-05	Development
regulation of growth					8.6e-05	Development
respiratory tube development					0.0052	Development
salivary gland development					0.033	Development
sensory organ development					0.044	Development
system development					1.4e-20	Development
tissue development					2.4e-07	Development
gametogenesis					3.5e-05	Gametogenesis
male gamete generation					0.00087	Gametogenesis
reproduction					1.5e-05	Gametogenesis
sexual reproduction					3.6e-05	Gametogenesis
spermatogenesis					0.00087	Gametogenesis
inflammatory response					0.012	Immune
lymphocyte activation					0.043	Immune
T cell activation					0.031	Immune
innate immune response					0.0011	Immune
anion transport					0.00038	Ion transport
calcium ion homeostasis					0.0015	Ion transport
calcium ion transport					0.0046	Ion transport
cation homeostasis					0.0027	Ion transport
cell ion homeostasis					0.0013	Ion transport
cytosolic calcium ion homeostasis					0.044	Ion transport
di-, tri-valent inorganic cation homeostasis					0.0051	Ion transport
di-, tri-valent inorganic cation transport					0.0014	Ion transport
embryonic pattern specification					1.9e-05	Ion transport
inorganic anion transport					6.6e-05	Ion transport
ion homeostasis					0.0009	Ion transport
ion transport					1.7e-05	Ion transport
metal ion homeostasis					0.0016	Ion transport
metal ion transport					0.0019	Ion transport
phosphate transport					1.9e-05	Ion transport
regulation of body fluids					0.0011	Ion transport
regulation of amino acid metabolism					0.017	Metabolism/Acid
carboxylic acid metabolism					0.032	Metabolism/Acid
organic acid metabolism					0.032	Metabolism/Acid
amine transport					0.015	Metabolism/Amino Acid
amino acid and derivative metabolism					0.006	Metabolism/Amino Acid
amino acid metabolism					0.019	Metabolism/Amino Acid
aromatic compound metabolism					0.02	Metabolism/Amino Acid
cell activation					0.02	Metabolism/Amino Acid
glutamine family amino acid metabolism					0.043	Metabolism/Amino Acid
nitrogen compound metabolism					0.00022	Metabolism/Amino Acid
amine metabolism					0.0013	Metabolism/Amino Acid
glucose transport					0.02	Metabolism/Carbohydrate
hexose transport					0.027	Metabolism/Carbohydrate
monosaccharide transport					0.027	Metabolism/Carbohydrate
cellular lipid metabolism					0.016	Metabolism/Lipid
ceramide biosynthesis					0.037	Metabolism/Lipid
lipid biosynthesis					0.0042	Metabolism/Lipid
lipid metabolism					0.0053	Metabolism/Lipid
membrane lipid metabolism					0.035	Metabolism/Lipid
membrane organization and biogenesis					0.049	Metabolism/Lipid
sphingolipid metabolism					0.031	Metabolism/Lipid
steroid biosynthesis					0.034	Metabolism/Lipid
nitric oxide biosynthesis					0.0076	Metabolism/Nitric Oxide
nitric oxide metabolism					0.0076	Metabolism/Nitric Oxide
negative regulation of nucleobase, nucleoside, nucleotide and nucleic acid metabolism					0.0068	Metabolism/Nucleic Acid
prostaglandin biosynthesis					0.031	Metabolism/Prostanid
prostaglandin metabolism					0.013	Metabolism/Prostanid
prostanoid biosynthesis					0.031	Metabolism/Prostanid
prostanoid metabolism					0.013	Metabolism/Prostanid
regulation of cell shape					0.046	Miscellaneous
blood coagulation					0.002	Miscellaneous
coagulation					0.0011	Miscellaneous
complement activation					0.0012	Miscellaneous
complement activation, classical pathway					0.048	Miscellaneous
cell homeostasis					0.021	Miscellaneous
extracellular matrix organization and biogenesis					0.0019	Miscellaneous
extracellular structure organization and biogenesis					0.0019	Miscellaneous
negative regulation of cell organization and biogenesis					0.0052	Miscellaneous
positive regulation of enzyme activity					0.014	Miscellaneous
positive regulation of transferase activity					0.041	Miscellaneous
protein homooligomerization					0.021	Miscellaneous
regulation of cell organization and biogenesis					0.024	Miscellaneous
protein depolymerization					0.007	Miscellaneous
regulation of transferase activity					0.0069	Miscellaneous
wound healing					0.0063	Miscellaneous
muscle development					3.7e-05	Motility
muscle fiber development					0.0013	Motility
skeletal muscle development					0.0019	Motility
skeletal muscle fiber development					0.0013	Motility
striated muscle development					0.0035	Motility
cell motility					4.9e-07	Motility
cellular localization					0.014	Motility
chemotaxis					0.0073	Motility
establishment of cellular localization					0.016	Motility
localization of cell					4.9e-07	Motility
locomotion					2.7e-07	Motility
locomotory behavior					0.00021	Motility
muscle contraction					0.015	Motility
organismal movement					0.05	Motility
regulation of cell migration					0.005	Motility
regulation of cell motility					0.0083	Motility
regulation of locomotion					0.0033	Motility
taxis					0.0073	Motility
axon guidance					0.00028	Neurogenesis
axonogenesis					1.2e-07	Neurogenesis
brain development					0.00016	Neurogenesis
cellular nerve ensheathment					0.031	Neurogenesis
central nervous system development					9.7e-05	Neurogenesis
forebrain development					0.005	Neurogenesis
ionic insulation of neurons by glial cells					0.031	Neurogenesis
myelination					0.0088	Neurogenesis
nerve ensheathment					0.04	Neurogenesis
nervous system development					3.4e-19	Neurogenesis
neural crest cell development					0.00065	Neurogenesis
neural crest cell differentiation					0.00065	Neurogenesis
neural crest cell migration					0.013	Neurogenesis
neurite morphogenesis					2e-07	Neurogenesis
neurogenesis					1.8e-12	Neurogenesis
neuron development					1.9e-08	Neurogenesis
neuron differentiation					4.1e-10	Neurogenesis
neuron maturation					0.021	Neurogenesis
neuron migration					0.00018	Neurogenesis
neuron morphogenesis during differentiation					2e-07	Neurogenesis
peripheral nervous system development					0.004	Neurogenesis
regulation of action potential					0.029	Neurogenesis
regulation of neurogenesis					0.021	Neurogenesis
regulation of synapse structure and function					0.047	Neurogenesis
transmission of nerve impulse					0.0028	Neurogenesis
collagen catabolism					0.0058	Proteolysis
proteolysis					7.3e-05	Proteolysis
tissue remodeling					8e-05	Proteolysis
transforming growth factor beta receptor signaling pathway					0.00059	Signaling /Genernal
cyclic nucleotide biosynthesis					0.043	Signaling/G
G-protein signaling, coupled to cAMP nucleotide second messenger					0.039	Signaling/G
G-protein signaling, coupled to cyclic nucleotide second messenger					0.034	Signaling/G
blood pressure regulation					0.0063	Signaling/General
catecholamine metabolism					0.044	Signaling/General
cell-cell signaling					2.3e-05	Signaling/General
elevation of cytosolic calcium ion concentration					0.044	Signaling/General
enzyme linked receptor protein signaling pathway					1.4e-11	Signaling/General
integrin-mediated signaling pathway					0.017	Signaling/General
intracellular signaling cascade					9.9e-06	Signaling/General
phenol metabolism					0.044	Signaling/General
protein kinase cascade					0.031	Signaling/General
regulation of kinase activity					0.0091	Signaling/General
regulation of peptidyl-tyrosine phosphorylation					0.048	Signaling/General
regulation of phosphate metabolism					0.0023	Signaling/General
regulation of phosphorus metabolism					0.0023	Signaling/General
regulation of phosphorylation					0.0023	Signaling/General
regulation of protein amino acid phosphorylation					0.013	Signaling/General
regulation of protein kinase activity					0.0072	Signaling/General
regulation of signal transduction					0.044	Signaling/General
sensory perception of light stimulus					0.017	Signaling/General
transmembrane receptor protein tyrosine kinase signaling pathway					5.7e-08	Signaling/General
vasodilation					0.049	Signaling/General
visual perception					0.017	Signaling/General
MAPKKK cascade					0.012	Signaling/MAP
regulation of MAPK activity					0.031	Signaling/MAP
Notch signaling pathway					0.00012	Signaling/Notch
transmembrane receptor protein serine/threonine kinase signaling pathway					0.00035	Signaling/Serine
Wnt receptor signaling pathway					5.6e-05	SignalingWNT
frizzled-2 signaling pathway					0.021	SignalingWNT
biomineral formation					2.6e-05	Sketetal
bone mineralization					0.0093	Sketetal
bone remodeling					8.5e-05	Sketetal
cartilage development					0.0061	Sketetal
embryonic skeletal development					0.037	Sketetal
embryonic skeletal morphogenesis					0.037	Sketetal
odontogenesis					0.013	Sketetal
ossification					2.6e-05	Sketetal
osteoblast differentiation					0.0039	Sketetal
regulation of osteoblast differentiation					0.033	Sketetal
skeletal development					2e-12	Sketetal
skeletal morphogenesis					0.01	Sketetal
cation transport					0.024	Transciption
negative regulation of transcription					0.0046	Transciption
negative regulation of transcription from RNA polymerase II promoter					0.022	Transciption
negative regulation of transcription, DNA-dependent					0.004	Transciption
positive regulation of transcription from RNA polymerase II promoter					0.01	Transciption
regulation of transcription					0.00065	Transciption
regulation of transcription from RNA polymerase II promoter					0.00089	Transciption
regulation of transcription, DNA-dependent					0.00068	Transciption
transcription					0.0014	Transciption
transcription from RNA polymerase II promoter					0.0065	Transciption
transcription, DNA-dependent					0.00069	Transciption
angiogenesis					1.5e-11	Vasculogenesis
blood vessel development					5.7e-13	Vasculogenesis
blood vessel morphogenesis					4.8e-12	Vasculogenesis
branching morphogenesis of a tube					0.00013	Vasculogenesis
circulation					0.0049	Vasculogenesis
morphogenesis of a branching structure					3.9e-05	Vasculogenesis
patterning of blood vessels					0.00032	Vasculogenesis
response to hypoxia					0.00022	Vasculogenesis
tube development					6.2e-05	Vasculogenesis
tube morphogenesis					0.0019	Vasculogenesis
vasculature development					1.8e-13	Vasculogenesis
Table S1C
Down
Term					P-Value	Groups
apoptosis					0.00096	Apoptosis
regulation of apoptosis					0.0014	Apoptosis
programmed cell death					0.0016	Apoptosis
regulation of programmed cell death					0.0021	Apoptosis
cell death					0.004	Apoptosis
death					0.0055	Apoptosis
negative regulation of apoptosis					0.013	Apoptosis
negative regulation of programmed cell death					0.015	Apoptosis
catabolism					0.0051	Catabolism
cellular catabolism					0.01	Catabolism
macromolecule catabolism					0.03	Catabolism
cell cycle					8.3e-15	Cell Cycle
M phase					1.6e-11	Cell Cycle
cell division					3.6e-11	Cell Cycle
mitotic cell cycle					4.7e-11	Cell Cycle
M phase of mitotic cell cycle					5.6e-08	Cell Cycle
cell proliferation					2.5e-06	Cell Cycle
M phase of meiotic cell cycle					9.3e-06	Cell Cycle
meiosis					9.3e-06	Cell Cycle
meiotic cell cycle					1.2e-05	Cell Cycle
regulation of progression through cell cycle					1.9e-05	Cell Cycle
regulation of cell cycle					2.1e-05	Cell Cycle
regulation of cellular process					4.7e-05	Cell Cycle
cell cycle checkpoint					0.0022	Cell Cycle
regulation of cell proliferation					0.0079	Cell Cycle
cytoskeleton organization and biogenesis					0.038	Cyto Actin
muscle contraction					0.02	Cyto Actin
hemopoietic or lymphoid organ development					4.4e-06	Development
development					0.00013	Development
cell differentiation					0.0002	Development
organ development					0.00036	Development
heart development					0.039	Development
DNA repair					1.8e-06	DNA Repair
response to DNA damage stimulus					2.1e-06	DNA Repair
double-strand break repair					0.0027	DNA Repair
double-strand break repair via homologous recombination					0.0085	DNA Repair
hemostasis					0.016	Hematopsis
protein modification					0.0029	Hematopsis
heme metabolism					4.3e-07	Hematopsis
porphyrin metabolism					9.6e-07	Hematopsis
regulation of biological process					4.2e-06	Hematopsis
hemopoiesis					6.9e-06	Hematopsis
heme biosynthesis					8.9e-06	Hematopsis
porphyrin biosynthesis					2.2e-05	Hematopsis
pigment metabolism					0.00016	Hematopsis
heterocycle metabolism					0.0019	Hematopsis
pigment biosynthesis					0.0032	Hematopsis
regulation of cytokine production					0.00023	Immune
regulation of cytokine biosynthesis					0.0012	Immune
positive regulation of cytokine production					0.0021	Immune
cytokine biosynthesis					0.0027	Immune
cytokine metabolism					0.0032	Immune
positive regulation of cytokine biosynthesis					0.0062	Immune
regulation of JNK cascade					0.022	Immune
regulation of interleukin-6 biosynthesis					0.038	Immune
cytokine production					0.00018	Immune
immune cell activation					5.5e-09	Immune
response to endogenous stimulus					2.2e-06	Immune
inflammatory response					0.0019	Immune
regulation of immune response					0.0024	Immune
immune cell migration					0.0057	Immune
immune cell chemotaxis					0.0063	Immune
cellular defense response (sensu Vertebrata)					0.0078	Immune
cell-mediated immune response					0.013	Immune
immune response					0.035	Immune
cell homeostasis					0.029	Ion transport
cell ion homeostasis					0.039	Ion transport
anion transport					0.042	Ion transport
cation homeostasis					0.042	Ion transport
transport					0.0027	Ion transport
ion transport					0.013	Ion transport
lymphocyte activation					4.7e-08	Lymphocyte
lymphocyte proliferation					0.00023	Lymphocyte
lymphocyte differentiation					0.00058	Lymphocyte
regulation of mRNA processing					0.028	Lymphocyte
B cell activation					0.037	Lymphocyte
phosphate metabolism					0.00025	Metabolim/Phosphate
phosphorus metabolism					0.00025	Metabolim/Phosphate
regulation of protein metabolism					0.026	Metabolism/Amino Acid
positive regulation of protein metabolism					0.029	Metabolism/Amino Acid
glutamine family amino acid biosynthesis					0.044	Metabolism/Amino Acid
cellular polysaccharide metabolism					0.018	Metabolism/Carbohydrate
alkene metabolism					0.027	Metabolism/Carbohydrate
alcohol catabolism					0.029	Metabolism/Carbohydrate
amino sugar metabolism					0.033	Metabolism/Carbohydrate
polysaccharide metabolism					0.039	Metabolism/Carbohydrate
secondary metabolism					4.5e-05	Metabolism/Carbohydrate
cellular carbohydrate metabolism					8.5e-05	Metabolism/Carbohydrate
carbohydrate metabolism					0.00048	Metabolism/Carbohydrate
hexose metabolism					0.00078	Metabolism/Carbohydrate
alcohol metabolism					0.0008	Metabolism/Carbohydrate
monosaccharide metabolism					0.00099	Metabolism/Carbohydrate
glucose metabolism					0.0014	Metabolism/Carbohydrate
carbohydrate catabolism					0.0035	Metabolism/Carbohydrate
cellular carbohydrate catabolism					0.0035	Metabolism/Carbohydrate
carbohydrate transport					0.0039	Metabolism/Carbohydrate
carbohydrate biosynthesis					0.015	Metabolism/Carbohydrate
glucose catabolism					0.023	Metabolism/Carbohydrate
alcohol biosynthesis					0.025	Metabolism/Carbohydrate
hexose biosynthesis					0.025	Metabolism/Carbohydrate
monosaccharide biosynthesis					0.025	Metabolism/Carbohydrate
hexose catabolism					0.026	Metabolism/Carbohydrate
monosaccharide catabolism					0.026	Metabolism/Carbohydrate
phosphoenolpyruvate-dependent sugar phosphotransferase system					0.026	Metabolism/Carbohydrate
gluconeogenesis					0.033	Metabolism/Carbohydrate
pentose-phosphate shunt					0.038	Metabolism/Carbohydrate
DNA metabolism					4.6e-13	Metabolism/DNA
negative regulation of biological process					0.0012	Metabolism/DNA
nucleobase, nucleoside, nucleotide and nucleic acid metabolism					0.0018	Metabolism/DNA
DNA packaging					0.0022	Metabolism/DNA
cofactor metabolism					0.016	Metabolism/Genernal
cofactor catabolism					0.035	Metabolism/Genernal
pyridine nucleotide metabolism					0.022	Metabolism/Nucleic Acid
deoxyribonucleoside diphosphate metabolism					0.028	Metabolism/Nucleic Acid
positive regulation of nucleobase, nucleoside, nucleotide and nucleic acid metabolism					0.039	Metabolism/Nucleic Acid
cell activation					6.6e-09	Miscellaneous
protein complex assembly					2.4e-05	Miscellaneous
positive regulation of physiological process					7.4e-05	Miscellaneous
positive regulation of cellular physiological process					0.00011	Miscellaneous
positive regulation of biological process					0.00017	Miscellaneous
regulation of cellular biosynthesis					0.00089	Miscellaneous
regulation of biosynthesis					0.0011	Miscellaneous
heat generation					0.0013	Miscellaneous
biopolymer modification					0.0017	Miscellaneous
homeostasis					0.0023	Miscellaneous
positive regulation of metabolism					0.0023	Miscellaneous
positive regulation of organismal physiological process					0.0039	Miscellaneous
regulation of body fluids					0.0043	Miscellaneous
thermoregulation					0.0043	Miscellaneous
regulation of protein biosynthesis					0.0051	Miscellaneous
circulation					0.0064	Miscellaneous
positive regulation of cellular metabolism					0.0071	Miscellaneous
positive regulation of immune response					0.0073	Miscellaneous
positive regulation of protein biosynthesis					0.013	Miscellaneous
regulation of transport					0.013	Miscellaneous
positive regulation of biosynthesis					0.014	Miscellaneous
positive regulation of cellular biosynthesis					0.018	Miscellaneous
regulation of cell activation					0.019	Miscellaneous
blood coagulation					0.027	Miscellaneous
protein amino acid dephosphorylation					0.039	Miscellaneous
chemotaxis					0.00039	Motility
taxis					0.00039	Motility
endocytosis					0.0092	Motility
locomotory behavior					0.017	Motility
regulation of lymphocyte activation					0.017	Motility
neutrophil chemotaxis					0.018	Motility
locomotion					0.023	Motility
regulation of cell motility					0.035	Motility
cell migration					0.038	Motility
cell motility					0.044	Motility
localization of cell					0.044	Motility
myeloid cell differentiation					0.0026	Mylopoiesis
granulocyte differentiation					0.026	Mylopoiesis
oxygen and reactive oxygen species metabolism					0.011	Oxidative
response to reactive oxygen species					0.017	Oxidative
cellular respiration					0.018	Oxidative
NADP metabolism					0.018	Oxidative
response to hydrogen peroxide					0.026	Oxidative
positive regulation of transport					0.031	Oxidative
chromosome segregation					2.4e-09	Replicating
mitosis					4.5e-08	Replicating
DNA replication					4.7e-08	Replicating
DNA-dependent DNA replication					1.3e-06	Replicating
DNA replication initiation					0.00018	Replicating
chromatin assembly					0.00026	Replicating
nucleosome assembly					0.00034	Replicating
mitotic sister chromatid segregation					0.00049	Replicating
sister chromatid segregation					0.00077	Replicating
establishment and/or maintenance of chromatin architecture					0.0043	Replicating
DNA recombination					0.0066	Replicating
positive regulation of cell proliferation					0.0079	Replicating
chromosome organization and biogenesis					0.0083	Replicating
chromatin assembly or disassembly					0.0092	Replicating
germ cell development					0.0093	Replicating
reproduction					0.013	Replicating
interphase					0.014	Replicating
interphase of mitotic cell cycle					0.014	Replicating
chromosome condensation					0.017	Replicating
mitotic chromosome condensation					0.025	Replicating
chromosome organization and biogenesis (sensu Eukaryota)					0.028	Replicating
nuclear organization and biogenesis					0.038	Replicating
sexual reproduction					0.044	Replicating
sexual reproduction					0.05	Replicating
regulation of organismal physiological process					0.00011	RNA processing
mRNA splice site selection					0.034	RNA processing
phosphorylation					0.0014	Signaling
synaptic transmission, cholinergic					0.0064	Signaling
nerve-nerve synaptic transmission					0.0073	Signaling
regulation of locomotion					0.0082	Signaling
protein kinase cascade					0.013	Signaling
intracellular signaling cascade					0.014	Signaling
negative regulation of signal transduction					0.033	Signaling
JNK cascade					0.047	Signaling
JNK cascade					0.05	Signaling
response to stress					0.00064	Stress response
response to oxidative stress					0.012	Stress response
response to external stimulus					0.015	Stress response
humoral defense mechanism (sensu Vertebrata)					0.018	Stress response
fever					0.028	Stress response
coagulation					0.031	Stress response
response to abiotic stimulus					0.031	Stress response
response to biotic stimulus					0.039	Stress response
response to biotic stimulus					0.05	Stress response
T cell activation					0.00027	T-cells
T cell proliferation					0.0015	T-cells
activated T cell proliferation					0.0063	T-cells
Table S1D
Variable
Term					P-Value	Groups
antigen presentation					0.00032	Antigen
antigen presentation, exogenous antigen					0.00018	Antigen
antigen presentation, exogenous antigen via MHC class II					0.00029	Antigen
antigen presentation, exogenous peptide antigen					0.038	Antigen
antigen processing					0.00017	Antigen
antigen processing, exogenous antigen via MHC class II					0.006	Antigen
antigen processing, endogenous antigen via MHC class I					0.05	Antigen
apoptosis					0.038	Apoptosis
cell death					0.0058	Apoptosis
death					0.0042	Apoptosis
negative regulation of apoptosis					0.045	Apoptosis
negative regulation of programmed cell death					0.05	Apoptosis
programmed cell death					0.031	Apoptosis
regulation of apoptosis					0.047	Apoptosis
cell proliferation					0.013	Cell Cycle
regulation of cell proliferation					0.02	Cell Cycle
cell fate commitment					0.047	Development
development					1.2e-05	Development
morphogenesis					0.00015	Development
organ development					1.9e-05	Development
positive regulation of cell differentiation					0.01	Development
regulation of cell differentiation					0.0048	Development
regulation of development					0.021	Development
system development					0.038	Development
hemopoietic or lymphoid organ development					0.031	Hematopoiesis
cytokine biosynthesis					0.023	Immune
cytokine metabolism					0.025	Immune
cytokine production					0.027	Immune
regulation of cytokine production					0.013	Immune
regulation of cytokine biosynthesis					0.0084	Immune
immune cell activation					0.00029	Immune
positive regulation of immune response					0.0014	Immune
immune response					8.8e-05	Immune
organ morphogenesis					0.00014	Immune
regulation of immune response					3.1e-05	Immune
inflammatory response					0.0025	Inflammation
chloride transport					0.025	Ion transport
di-, tri-valent inorganic cation transport					0.041	Ion transport
metal ion transport					0.024	Ion transport
regulation of lymphocyte activation					0.00067	Lymophycyte
lymphocyte activation					0.0015	Lymophycyte
lymphocyte differentiation					0.047	Lymophycyte
positive regulation of lymphocyte activation					0.0084	Lymophycyte
regulation of lymphocyte differentiation					0.0083	Lymophycyte
regulation of lymphocyte proliferation					0.032	Lymophycyte
positive regulation of lymphocyte differentiation					0.0099	Lymophycyte
nitrogen compound metabolism					0.036	Metabolism
positive regulation of metabolism					0.012	Metabolism
amino acid metabolism					0.027	Metabolism
positive regulation of protein metabolism					0.031	Metabolism
regulation of protein metabolism					0.023	Metabolism
carboxylic acid metabolism					0.013	Metabolism
organic acid metabolism					0.013	Metabolism
cytolysis					0.014	Miscellaneous
endocytosis					0.05	Miscellaneous
negative regulation of biological process					0.014	Miscellaneous
negative regulation of cellular physiological process					0.025	Miscellaneous
negative regulation of cellular process					0.031	Miscellaneous
positive regulation of cellular metabolism					0.013	Miscellaneous
positive regulation of cellular physiological process					0.00061	Miscellaneous
positive regulation of development					0.039	Miscellaneous
positive regulation of organismal physiological process					0.00059	Miscellaneous
regulation of cell activation					0.00075	Miscellaneous
regulation of heart contraction					0.012	Miscellaneous
chemotaxis					1.6e-05	Motility
localization					0.042	Motility
locomotory behavior					5e-05	Motility
taxis					1.6e-05	Motility
nervous system development					0.05	Neurogenesis
response to light stimulus					0.046	Signaling
sensory perception of light stimulus					0.027	Signaling
two-component signal transduction system (phosphorelay)					0.0064	Signaling
visual perception					0.027	Signaling
response to chemical stimulus					0.033	Stress Response
defense response					8.3e-05	Stress Response
response to abiotic stimulus					0.014	Stress Response
response to biotic stimulus					7.4e-05	Stress Response
response to external stimulus					0.0084	Stress Response
T cell selection					0.041	T-cells
positive thymic T cell selection					0.038	T-cells
positive regulation of T cell activation					0.0093	T-cells
positive regulation of T cell differentiation					0.004	T-cells
regulation of T cell activation					0.0048	T-cells
regulation of T cell differentiation					0.0022	T-cells
T cell activation					0.01	T-cells
T cell differentiation					0.00092	T-cells
