# Supplementary material for: Transcriptional Analysis of Fracture Healing and the Induction of Embryonic Stem Cell–Related Genes
Source: PLoS One. 2009 May 5;4(5):e5393. doi: 10.1371/journal.pone.0005393 (PMC2673045; doi:10.1371/journal.pone.0005393)
Supplement: Table S2 — Identified Biological Ontologies Used To Define the Percentages of Functional Activities Seen in Commonly Expressed Genes Between Fracture Healing and Those that Are Preferentially Expressed in ESCs. Table S2 presents the individual biological processes that were grouped together for presentation in Figure 4. The percentages for representative ontology groups that were identified using DAVID were determined for the total complement of expressed genes contained in the up, down and variable group of clusters (Table 4). Only those categories of biological processes with p≤.05 were considered and were sorted into categories representative of overlapping processes. The individual genes were identified for each biological process in a given group and a complete list of all genes was compiled for each category and all duplicates were removed. For this analysis the Variable and UP clusters were grouped together into a single category denoted as UP. The percentage of each category was computed by the genes per category over the total number of genes for the cluster subgroups. Table S2A: Identified Biological Groups Up and Variable (Consolidated into UP). Table S2B: Identified Biological Groups Down. (0.08 MB XLS) [file pone.0005393.s003.xls]

## Sheet: Sheet1
Table S2A
Up
Term	P-Value	Groups
cell division	1.7e-09	Cell Cycle
DNA replication	1.2e-13	Cell Cycle
DNA replication initiation	0.0053	Cell Cycle
DNA unwinding during replication	0.00013	Cell Cycle
DNA-dependent DNA replication	2.9e-09	Cell Cycle
M phase	2e-07	Cell Cycle
M phase of meiotic cell cycle	0.014	Cell Cycle
M phase of mitotic cell cycle	7.3e-06	Cell Cycle
mitosis	6.9e-06	Cell Cycle
mitotic cell cycle	2.2e-06	Cell Cycle
regulation of cell cycle	0.00045	Cell Cycle
regulation of cellular process	0.00077	Cell Cycle
regulation of progression through cell cycle	0.00044	Cell Cycle
chromatin assembly	0.025	Chromosome Organization
chromosome organization and biogenesis	0.0035	Chromosome Organization
chromosome organization and biogenesis (sensu Eukaryota)	0.03	Chromosome Organization
chromosome segregation	0.0002	Chromosome Organization
cell organization and biogenesis	0.0028	Chromosome Organization
organelle organization and biogenesis	0.00016	Chromosome Organization
muscle contraction	0.018	Cyto Actin
cell development	0.01	Development
cell differentiation	0.047	Development
development	0.0033	Development
deoxyribonucleoside diphosphate metabolism	0.024	DNA/Metabolism
DNA alkylation	0.018	DNA/Metabolism
DNA methylation	0.018	DNA/Metabolism
DNA modification	0.022	DNA/Metabolism
double-strand break repair via homologous recombination	0.00061	DNA/Repair
double-strand break repair	7.6e-05	DNA/Repair
recombinational repair	0.00061	DNA/Repair
response to DNA damage stimulus	4.9e-07	DNA/Repair
DNA metabolism	6.1e-14	DNA/Metabolism
DNA packaging	0.027	DNA/Metabolism
nucleobase, nucleoside, nucleotide and nucleic acid metabolism	5.2e-05	DNA/Metabolism
DNA repair	7.4e-08	DNA/Repair
gametogenesis	0.025	Meiosis
germ cell development	0.016	Meiosis
meiosis	0.014	Meiosis
meiosis I	0.016	Meiosis
meiotic cell cycle	0.015	Meiosis/nuclear assembly
sexual reproduction	0.044	Meiosis
motor axon guidance	0.039	Neurogenesis
cell cycle	8.4e-11	Cell Cycle
DNA recombination	0.0064	Replication
phosphate metabolism	7.8e-05	Signaling
phosphorus metabolism	7.8e-05	Signaling
phosphorylation	0.0001	Signaling
protein amino acid phosphorylation	1.7e-05	Signaling
protein modification	0.0028	Signaling
response to endogenous stimulus	9.6e-07	Stress Reponse
response to stress	0.026	Stress Reponse
Table S2B
Down
Term	P-Value	Groups
regulation of programmed cell death	0.026	Apoptosis
protein insertion into mitochondrial membrane during induction of apoptosis	0.025	Apoptosis
protein insertion into mitochondrial membrane	0.025	Apoptosis
protein insertion into membrane	0.05	Apoptosis
positive regulation of caspase activity	0.034	Apoptosis
induction of apoptosis by intracellular signals	0.029	Apoptosis
death	0.047	Apoptosis
cell death	0.043	Apoptosis
apoptotic program	0.017	Apoptosis
apoptotic mitochondrial changes	0.013	Apoptosis
interphase of mitotic cell cycle	0.021	Cell Cycle
interphase	0.021	Cell Cycle
system development	0.00018	Development
specification of organ identity	0.011	Development
organ morphogenesis	0.00051	Development
organ development	0.004	Development
morphogenesis	0.00024	Development
induction of an organ	0.011	Development
induction	0.013	Development
heart development	0.039	Development
embryonic development	0.012	Development
development	9.3e-08	Development
cellular morphogenesis during differentiation	0.0063	Development
cell differentiation	2.7e-06	Development
cell development	0.00014	Development
cardiac muscle development	0.025	Development
anterior/posterior pattern formation	0.036	Development
base-excision repair	0.026	DNA/Metabolism
DNA repair	0.0052	DNA/Metabolism
DNA metabolism	0.00017	DNA/Metabolism
cofactor transport	0.038	Metabolism
protein complex assembly	0.05	Miscellaneous
positive regulation of physiological process	0.024	Miscellaneous
positive regulation of hydrolase activity	0.04	Miscellaneous
positive regulation of cellular process	0.031	Miscellaneous
positive regulation of cellular physiological process	0.017	Miscellaneous
negative regulation of physiological process	0.0018	Miscellaneous
negative regulation of cellular process	0.013	Miscellaneous
negative regulation of cellular physiological process	0.0069	Miscellaneous
negative regulation of biological process	0.0027	Miscellaneous
mitochondrion organization and biogenesis	0.04	Mitochondrial/Nuclear Assembly
cellular macromolecule metabolism	7.5e-05	Mitochondrial/Nuclear Assembly
biopolymer modification	0.00053	Mitochondrial/Nuclear Assembly
biopolymer metabolism	1.5e-06	Mitochondrial/Nuclear Assembly
neuron morphogenesis during differentiation	0.013	Neurogenesis
neuron differentiation	0.012	Neurogenesis
neuron development	0.0028	Neurogenesis
neurogenesis	0.022	Neurogenesis
neurite morphogenesis	0.013	Neurogenesis
nervous system development	6.2e-05	Neurogenesis
axonogenesis	0.023	Neurogenesis
regulation of progression through cell cycle	0.0052	Cell Cycle
regulation of cell proliferation	1.7e-05	Cell Cycle
regulation of cell cycle	0.0054	Cell Cycle
negative regulation of fibroblast proliferation	0.05	Cell Cycle
negative regulation of cell proliferation	0.0011	Cell Cycle
mitotic cell cycle	0.0028	Cell Cycle
DNA unwinding during replication	0.011	Cell Cycle
DNA replication	0.0069	Cell Cycle
cell cycle	0.0026	Cell Cycle
cell proliferation	8.6e-05	Cell Cycle
protein modification	0.00026	Signaling
protein amino acid phosphorylation	0.0015	Signaling
phosphorylation	0.0013	Signaling
phosphorus metabolism	0.00013	Signaling
phosphate metabolism	0.00013	Signaling
enzyme linked receptor protein signaling pathway	0.0087	Signaling
DNA damage response, signal transduction	0.034	Signaling
cell-cell signaling during cell fate commitment	0.013	Signaling
response to stress	0.0067	Stress Response
response to endogenous stimulus	9.1e-05	Stress Response
response to DNA damage stimulus	5e-05	Stress Response
vasculature development	0.017	Vasculogenesis
tube development	0.048	Vasculogenesis
blood vessel morphogenesis	0.0079	Vasculogenesis
blood vessel development	0.015	Vasculogenesis
