# Supplementary material for: Transcriptional Analysis of Fracture Healing and the Induction of Embryonic Stem Cell–Related Genes
Source: PLoS One. 2009 May 5;4(5):e5393. doi: 10.1371/journal.pone.0005393 (PMC2673045; doi:10.1371/journal.pone.0005393)
Supplement: Table S3 — Tabular Summary of the Expressed Genes Across the Time Course of Fracture Healing. Expressed gene sets are arranged by numeric cluster from the CAGED analysis. Unigene number, short letter gene name and gene name are denoted. Two sets of values are presented: Log ratio intensity values based on normalization to Day 0 no fracture: Log ratio intensity values based on normalization to the in spike alien sequence control. The sequence of each oligonucleotide is presented for assessments of nature of splice variants. These data are broken down to identify the subsets that was filtered and used for the clustering analysis. The externally normalized expression values to the co spotted alien sequence can be used to extrapolate copy number of expressed genes in the bone tissues. Approximately ∼10% of the gene descriptors in the array represent multiple splice variants that can be deduced from the nucleotide sequences (Table S3). The major biological themes that tracked with individual clusters may be identified by self examination of the clusters by assessments of the expressed genes in the cluster with DAVID. As one example, all of the major extracellular matrix proteins associated with cartilage tissue formation (col2a1, col9a1,2,3, col10a1, and aggrecan) tracked in cluster one. Table S3A: Tabular list of those genes that were spotted on the array which met inclusion criteria for use in the cluster analysis. Table S3B: Tabular list of gene expression data that did not meet criteria for inclusion in the cluster analysis but which were shown to have met the criteria for measurable expression. Table S3C: Tabular list of those genes that were spotted on the array but which did not meet inclusion criteria for measurable expression. (8.49 MB XLS) [file pone.0005393.s004.xls]

## Sheet: Sheet1
Table S3A
Cluster	Unigene_ID	Gene_Symbol	log(day3/day0)	log(day5/day0)	log(day10/day0)	log(day14/day0)	log(day21/day0)	log(day0/Alien)	log(day3/Alien)	log(day5/Alien)	log(day10/Alien)	log(day14/Alien)	log(day21/Alien)	Sequence
1	Mm.1451	Agc1	2.2231	2.92969	4.50907	3.23415	1.64422	-1.59669	-0.802702	-0.390029	0.335192	-0.286411	-0.956558	GACAAGGACGAGTTCCCTGGAGTGAGAACCTACGGAATCCGGGACACCAATGAGACCTATGATGTGTACT	aggrecan 1 (Agc1)
1	Mm.280158	C1qtnf3	3.05783	4.28283	4.83833	3.48526	2.39558	-1.67577	-0.317425	0.178917	0.380009	-0.232982	-0.594704	GGCACCTGCTGCCTTTGCTTTTCCTCCCATTTTGCCTGTGTCAAGATGAATACATGGAGTCTCCACAAGC	C1q and tumor necrosis factor related protein 3 (C1qtnf3)
1	Mm.159414	Cnbp2	2.89037	3.01226	3.4012	3.32023	3.4889		-2.24049	-2.14991	-2.09191	-2.06137	-2.04837	AAGGACTGTGATCTTCTCCAGGATACCTGCTACAACTGCGGGAGAAGAGGACACATAGCTAAGGACTGTA	cellular nucleic acid binding protein 2
1	Mm.306933	Cthrc1	2.97672	2.9067	3.48681	3.13079	3.05426	-1.02527	0.19993	0.120691	0.396569	0.288812	0.281893	GGAGTTCGCTGAACTATGGCATAGATCTTGGGAAAATTGCGGAGTGTACATTCACGAAGATGCGCTCCAA	collagen triple helix repeat containing 1
1	Mm.46561	Lect1	2.29578	2.83845	4.65243	2.53709	1.6208	-2.74977	-1.74107	-1.36325	-0.57647	-1.63403	-1.90286	cactgggaggctactatccatggccttacaattaccaaggatgccgctcggcctgcagagtcgtcatgcc	leukocyte cell derived chemotaxin 1
1	Mm.46561	Lect1	2.23061	3.09545	4.72135	2.88573	1.75882	-2.64463	-1.80974	-1.44328	-0.675756	-1.56022	-2.04879	ctactatccatggccttacaattaccaaggatgccgctcggcctgcagagtcgtcatgccatgcagctgg	leukocyte cell derived chemotaxin 1 (Lect1)
1	Mm.2423	Col2a1	2.18284	2.81406	4.56963	3.58124	2.28669	-1.44926	-0.619402	-0.289957	0.594505	0.177857	-0.47918	atatcagagatggtgcgcctggaccccgtggcagagatggagaacctggtacccctggaaatcctggccc	procollagen, type II, alpha 1
1	Mm.2423	Col2a1	2.30632	3.0789	4.3158	3.77827	2.03508	-1.06482	-0.123776	0.254861	1.0767	0.599641	-0.169744	cgccttcccattattgacatcgcacccatggacattggaggggctgaacaggaatttggtgtggacatag	procollagen, type II, alpha 1
1	Mm.2423	Col2a1	1.99708	2.78389	4.45565	3.51612	1.77811	-1.13979	-0.290613	0.0990635	0.922338	0.33961	-0.425798	cgccttcccattattgacatcgcacccatggacattggaggggctgaacaggaatttggtgtggacatag	procollagen, type II, alpha 1
1	Mm.2423	Col2a1	2.26442	3.07196	4.64876	3.83107	2.27766	-0.962548	-0.0914784	0.237459	1.12417	0.562043	-0.0808897	cgccttcccattattgacatcgcacccatggacattggaggggctgaacaggaatttggtgtggacatag	procollagen, type II, alpha 1 (Col2a1)
1	Mm.154662	Col9a1	2.00148	3.49513	5.04776	3.29213	1.65389	-1.77552	-0.873822	-0.263652	0.475087	-0.411041	-1.0206	TTCATACAAGGGACTGGATGGGAGTCTCCAAACGGCTGCCTTCTTGAATTTGCCGTCCTTGTTTGACTCC	procollagen, type IX, alpha 1 (Col9a1)
1	Mm.269384	Col9a2	2.74929	3.67741	5.37357	3.95091	2.53481	-2.6037	-1.43735	-0.988592	-0.205082	-0.881389	-1.4962	gcagtgggtcagattggcaacactggacccaagggaaagcgtggagagaagggggatcgaggagaaatgg	procollagen, type IX, alpha 2
1	Mm.269384	Col9a2	1.89733	2.90547	4.52269	3.12862	1.89733	-1.38105	-0.581723	-0.154574	0.576378	-0.177697	-0.664071	TTCAGATGGCATCGACGGTGACAAGGGGCCTCCAGGTAAAGTTGGTCCTCCGGGATCCAAAGGAGAGCCT	procollagen, type IX, alpha 2 (Col9a2)
1	Mm.141312	Col9a3	2.70805	3.67875	5.3718	3.55768	2.16438	-2.07932	-1.47166	-0.900194	-0.0536699	-0.96362	-1.59792	cgacacttcagcctgccaaggagctgtgttagggggaggtggggaaaagtcgggtcctcggagctcataa	procollagen, type IX, alpha 3
1	Mm.212657	Col10a1	1.8493	3.15559	6.09484	4.86324	3.24148	-2.12322	-1.38298	-0.798117	0.519435	-0.0214964	-0.806049	GTTTTATGCTGAACGGTACCAAACGCCCACAGGCATAAAGGGCCCACTTGCTAGCCCCAAGACACAATAC	procollagen, type X, alpha 1 (Col10a1)
1	Mm.292547	Ptgs2	3.49726	3.32414	4.0258	3.30046	2.52972	-2.56069	-1.02402	-1.1487	-0.73702	-1.05077	-1.45755	CAGCCAGGCAGCAAATCCTTGCTGTTCCAATCCATGTCAAAACCGTGGGGAATGTATGAGCACAGGATTT	prostaglandin-endoperoxide synthase 2 (Ptgs2)
1	Mm.131708	Rpe65	5.8944	3.52636	2.37491	2.59027	4.87329		-2.07835	-2.19591	-2.76531	-2.633	-2.44716	TGGCTACAAGAAACTATTTGAAACTGTGGAGGAACTGTCCTCACCACTAACAGCTCATGTCACAGGCAGG	retinal pigment epithelium 65
1	Mm.1359	Plaur	2.6071	3.83246	5.28127	3.8174	1.9283	-1.63166	-0.524721	-0.059785	0.720124	-0.00737333	-0.733557	CAGTCACAGGACCAACATTCTCAGTGACTGGAAGTTCCGGGTCACTGGATCAGCTTGGGAGTGACCAGGA	urokinase plasminogen activator receptor
2	Mm.4835	Htr5a	1.52606	0.741937	1.32619	1.06087	2.15948	-2.0695	-1.3319	-1.61165	-1.49512	-1.59483	-1.21139	GACACGGAAGTCCTGCGCCCTAGTCGGCCTTTTCTCTCAGCTTTCCGAGTGCTAGTCCTGACTTTGTTGG	5-hydroxytryptamine (serotonin) receptor 5A (Htr5a)
2	Mm.248652	Nt5c2	0.575364	0.393043	0.781701	0.729515	4.46442	-2.30324	-2.178	-2.19223	-2.09138	-2.0385	-1.16546	AGAGGTAGCTGAATGGGTAGTACAGCAGGTTGATGAACGAGGCCGCATAGAGATCTGCATAGCGCATCAC	5'-nucleotidase, cytosolic II
2	Mm.347393	Akr1c20	-0.176931	0.46662	2.26682	0.301105	2.09286	-0.574131	-0.620318	-0.43395	0.0751572	-0.178118	0.149474	gctcatagtgctctgggaagtaaccgtgataaagaatgggtggacaagagctttcctgttcttttggatg	aldo-keto reductase family 1, member C20
2	Mm.73768	Amelx	0.0235305	-0.303682	0.444381	0.593064	4.76961	-2.63791	-2.41636	-2.95017	-2.24805	-2.11656	-1.28517	cattcttcctgagctgcctctggaagcttggccagcgacagacaagaccaagcgggaagaagtggattaa	amelogenin X chromosome
2	Mm.4606	Bcat1	1.31933	0.665034	1.05113	0.712119	2.35884	-1.48831	-0.908072	-1.27618	-1.03401	-1.17066	-0.954405	CACTACGCTGTGGAACTGTTTGAAGGCTTGAAAGCCTTTCGGGGAGTTGATAACAAGATCCGATTGTTCC	branched chain aminotransferase 1, cytosolic (Bcat1)
2	Mm.4356	Cnn1	0.44442	0.44442	0.645393	0.595243	3.16895	-2.27637	-2.22291	-2.11418	-1.97229	-2.11041	-1.54266	cccggagtacccagagctgagtgagcccacccacaatcaccacccgcacaactactacaactctgcctag	calponin 1
2	Mm.154782	Cml4	0.461346	1.46899	0.583948	0.675755	2.4748	-2.56968	-2.33749	-2.15446	-2.42229	-2.15526	-1.6328	CCAGAAGACAGGTGAATCCTTCGTGGACATACTCACATGGCTTGTGGATGTTTCTCTAATTCATTTCATA	camello-like 4 (Cml4)
2	Mm.295878	Csna	-0.238411	0.980829	1.47331	2.26554	1.78161	-0.807273	-1.32124	-0.441182	-0.320496	-0.244424	-0.548534	tcccaaagctgtccttaacaccttcaagcccattgtctccaaggatactgaaaaaaccaatgtgtggtga	casein alpha
2	Mm.3692	Cts7	-0.736822	1.73686	-0.745791	-0.0987348	3.67565	-1.90553	-2.63946	-1.42891	-2.19803	-1.998	-1.49041	CTCTACTGCAAGCTCTAGTAACACATGGACCCATTGCTGTTGCAATTGACGGTTCACATGCATCCTTTCA	cathepsin 7
2	Mm.33709	Ceacam14	0.67788	0.885519	0.953956	0.775518	2.12147	-2.55624	-2.39335	-2.29585	-2.23384	-2.30617	-2.01682	ggggcatgcatattatgacagattgacagtacgcaacgatgggtccttgcttctcttgaatgtcacaaag	CEA-related cell adhesion molecule 14 (Ceacam14)
2	Mm.766	Cxcl9	-0.218282	-0.418545	0.0169843	-0.216081	2.88018	-0.643181	-0.756409	-0.842554	-0.708642	-0.866268	0.221094	CCTGCATCAGCACCAGCCGAGGCACGATCCACTACAAATCCCTCAAAGACCTCAAACAGTTTGCCCCAAG	chemokine (C-X-C motif) ligand 9 (Cxcl9)
2	Mm.251242	Dscr1l1	0.738438	0.669709	0.982758	1.54485	5.24456	-0.751994	-0.412814	-0.45434	-0.36759	-0.120452	0.00422435	ATGCCAGCCCCTAGCATGGACTGTGATGTTTCCACTCTGGTCGCCTGTGTGGTGGATGTGGAGGTCTTTA	Down syndrome critical region gene 1-like 1 (Dscr1l1), transcript variant 2
2	Mm.94371	Dtna	-0.0157484	-0.0039139	0.244783	0.298367	3.29279	-1.99773	-2.26286	-2.1199	-1.87293	-2.01867	-1.47089	gtcccggaagatggggatccttacacgcaacccgaggatggcaattatgagaacgagtctgtgcggcagc	dystrobrevin alpha
2	Mm.332771	Gje1	0.287682	-0.389961	0.753772	0.845063	3.58135	-1.75155	-1.66783	-1.90509	-1.51876	-1.57951	-1.34902	TCCCATGCTCATGGGATTCCGTCTCCTGATCTTGGTTTCCAGTGGACCTGGGGTTTTCGGCAATGATGAG	gap junction membrane channel protein epsilon 1 (Gje1)
2	Mm.125770	Gnas	-0.496437	1.5113	1.2434	1.4571	2.82551	-1.72267	-2.09753	-1.00641	-1.1733	-1.1072	-0.991553	ATGGAGATCACCAGACCCCTGCTTGAGATTGGCAGAGCCTCCATTGGGGTCGACGACGACACCGCTGTCA	GNAS (guanine nucleotide binding protein, alpha stimulating) complex locus
2	Mm.256509	Msx1	0.263815	0.956962	1.17137	1.30271	2.31151	-2.99754	-2.63124	-2.23453	-2.208	-2.20404	-1.97933	cgcgctgcctgtagcgcccgtgggactctacaccgcccatgtaggctacagcatgtaccacctgacttag	homeo box, msh-like 1 (Msx1)
2	Mm.281700	Hap1	0.255933	1.37055	0.559616	1.46152	2.584	-2.64145	-2.55956	-2.13698	-2.44151	-2.2918	-1.88958	actctaagcggcagcagaagcagaaggtggtcccaaaaggtgagtgttcccgcagaggacaccctcctgc	huntingtin-associated protein 1 (Hap1), transcript variant 1
2	Mm.12901	Hcn3	0.702296	0.496757	0.872708	0.598756	2.91279	-2.14936	-1.8404	-2.45357	-1.91781	-1.99936	-1.31424	TCGGCGCATCGGCAAAAAGAATTCGATACTGCAGCGGAAACGCTCTGAGCCGAGTCCAGGCAGCAGCGGT	hyperpolarization-activated, cyclic nucleotide-gated K+ 3 (Hcn3)
2			0.496437	1.09861	1.0245	0.872488	2.36489	-2.28808			-1.95843	-1.92319	-1.34847	GGATGTACCAGGTCCGCCTTCATCGCAGGAATCCACAACCACAAGGGTATTGGTTACTCTCCTCTCCCAA	implantation-specific uterine protein; implantin mRNA, partial cds
2	Mm.276251	Ina	0.0739312	0.147053	0.577836	1.0107	3.77872	-1.63647	-1.73567	-1.95587	-1.58468	-1.37824	-1.03387	GCCGAGCTCCTGGCCACGTTGCAGGCGTCTTCGCAAGCCGCCGCCGAGGTGGACGTGGCCGTGGCTAAAC	internexin neuronal intermediate filament protein, alpha
2	Mm.3502	Krtap14	0.677147	1.09861	0.619039	1.62362	2.82053	-2.22424	-1.87251	-1.77932	-1.98171	-1.71056	-1.32787	CAGTCAGTAGGATGTGGTACCCCTACTTTCTCATCCCTAAATTGTGGATCCAGCTTTTACCGCCCAACCT	keratin associated protein 14 (Krtap14)
2	Mm.16563	Ldh3	1.72277	1.72277	0.587787	2.21193	2.31254		-2.01706	-1.93626	-2.63105	-1.91682	-1.94515	CCGTCAAGGAGCAGCTGATTCAGAACCTAGTTCCGGAAGATAAACTTTCCCGGTGTAAGATTACTGTGGT	lactate dehydrogenase 3, C chain, sperm specific (Ldh3)
2	Mm.42012	Lama3	-0.0706176	1.04412	1.19254	1.83258	4.09775	-2.05079	-2.0981	-1.70465	-1.61827	-1.31785	-1.1331	GACAGTGAAGATTCCAGATGGAAAGTCCTTAACATTGGTCCGGGTTCTAGTGGTACCTGCAGAGAATTAC	laminin, alpha 3
2	Mm.29984	Leng1	-0.0537443	-0.385321	-0.264693	-0.143548	3.38616	-2.06796	-2.42044	-2.65834	-2.46265	-2.62018	-1.685	TCGCCCAGCAAGAGGCCCGTACGGAATTCCTACGGAAGAAAGCCAGGCAACGAAACTCAGTGCCTGAGCT	leukocyte receptor cluster (LRC) member 1
2	Mm.1213	Masp1	-0.693147	0.679161	1.0116	2.0898	1.40691	-2.82596	-3.61738	-2.69443	-2.56553	-2.2883	-2.47563	TCATAGTGGTGGAAGACACATCGAGGGTACCAAACGACAAGTGGTTCGGGAGTGGGGCCCTGCTCTCTGA	mannan-binding lectin serine protease 1
2	Mm.270157	Mela	0.077891	-0.427293	2.0052	-0.492553	2.55802	-0.164536	-0.0605624	-0.34165	0.291821	-0.441848	0.620663	CCTTTTGTCTCTCCCAAACTCTCCCCCTCTCCAACCGCTCCCATCCTCCCATCCGGTCCTTCGACCCAAC	melanoma antigen
2	Mm.270157	Mela	0.467364	0.118369	2.94314	0.431486	3.42224	-0.349205	-0.0946315	-0.29516	0.471875	-0.143962	0.679188	CTTCAAACTCCACCCCAACCGAGACACCCCTCACCCTCCCCGAACCCCCGCCAGCGGGAGTCGAAAACCG	melanoma antigen (Mela)
2	Mm.333284	Mitf	0.541174	1.40216	0.206731	-0.0692005	3.18818	-0.350511	-0.504265	-0.543115	-0.376602	-0.483964	-0.129678	agcgcacccaacagccctatggctatgctcactcttaactccaactgtgaaaaagaggcattttataagt	microphthalmia-associated transcription factor
2	Mm.3350	Macf1	0.482028	-0.228534	-0.0283552	0.378584	3.09961	-1.23257	-1.10953	-1.34661	-1.36492	-1.19046	-0.604869	GAATGAAAAACTGAAGGATGCAACAGAAAGATACACCACTCTCCACTCTAAGTGTATACGATTGGGCTCT	microtubule-actin crosslinking factor 1
2	Mm.323762	Nalp5	-0.606136	2.09074	1.62746	1.82161	1.47331	-2.28689		-1.41314	-1.5883	-1.4888	-1.67706	CAGAAAGCACAATGGGTCCTCCAGAAAAAGACAGTAAAGCAATCTTGAAAGCACGTGGATTGGAAGAGGA	NACHT, leucine rich repeat and PYD containing 5 (Nalp5)
2	Mm.9404	Nbl1	0.737185	0.605052	0.99461	1.10747	2.29733	-0.386341	0.0264024	-0.0610864	0.0919315	0.0980874	0.498539	AGGCCAAGTCTATCCAGAACAGGGCGTGCCTAGGACAATGCTTCAGTTACAGCGTCCCCAACACCTTCCC	neuroblastoma, suppression of tumorigenicity 1 (Nbl1)
2	Mm.271493	Olfr438	0.809871	-1.30406	-0.487295	0.170345	4.97219	-0.104138	-0.365342	-1.22966	-0.737203	-0.816736	-0.401088	cccaagatgctggcaaatcttgtgactcaaagaagaaccatctccttcattccatgcctaatgcaaacat	olfactory receptor 438
2		Olfr629	-0.244453	0.532281	0.50114	0.711058	3.13654	-1.58822	-1.7885	-1.40028	-1.55625	-1.40261	-1.11699	GCCCTTTCAGTGACAATATTTGACCTTGGGCTCATAGTCACATCCTACATAAAAATTCTCCAGGCAGTAT	olfactory receptor 629
2	Mm.223438	Olfr649	0.0540672	0.863046	1.04145	1.54835	2.82994	-0.702175	-0.980385	-0.372152	-0.562891	-0.226691	0.0121406	TTGCTGTGGGAATCTCTTTCCGAAGTTTCTGTGTTTTTGTGCCATGTGTTTTCCTTGTGAATCGCCTACC	olfactory receptor 649
2	Mm.223010	Olfr726	-0.279024	-0.90548	-0.253491	4.72232	4.65712	-0.347624	-0.1344	-0.672873	-0.474517	-0.246781	0.916598	cagctatgtcaaagctgaggggtcgctatctgaagcctggacaagtttctgaattaataagaaatgttct	olfactory receptor 726
2	Mm.6105	Pltp	1.3732	0.539493	1.24781	0.89371	2.58291	-0.695711	-0.0927231	-0.461203	-0.243342	-0.308093	-0.148612	CAGCTGCACCTGATATCCTCGGAACTCCACTTCCAGCCAGACCAAGATCTGCTGCTGAACATCTCCAACG	phospholipid transfer protein (Pltp)
2	Mm.3086	Pet2	1.07451	1.51983	0.693147	1.12986	2.42775	-3.05829	-2.62619	-2.4428	-2.97347	-2.67184	-2.1401	CAGCAGTGTTTTAACCCCTCAAAGTACTGATGTAAATTCTGTTGATAGTTACCAGGGTTATGAGGGTGAC	plasmacytoma expressed transcript 2 (Pet2)
2	Mm.308500	Pcdha7	0.867501	2.25878	2.04307	0.693147	2.20513		-3.13955	-2.67723	-2.59311	-2.97883	-2.58232	atggtaaacctgagaggatacaactggaagagccaacaattactcctgttcctgataattgtggcagcct	protocadherin alpha 7
2	Mm.197591	Pcdhga4	0.532805	0.952658	0.990046	1.64581	2.39114	-3.08998	-2.67684	-2.44299	-2.49733	-2.1131	-1.98261	ATCCCCAAAGTGTACCGCAAATCTGGAGATTCTCCTAGAGGATAAAGTGAGGATTCTAGCCATAGAAGTG	protocadherin gamma subfamily A, 4 (Pcdhga4)
2	Mm.41529	Punc	-0.385125	1.12267	1.28074	0.749735	3.96673	-1.07589	-1.76796	-0.701005	-0.567548	-0.780192	-0.512212	GACATCTCTGTGTATAGAATTCTTCCTGGCTGTATGTACACTTCATGCTCACATCTCCTTTCCTTCCATT	putative neuronal cell adhesion molecule
2	Mm.7087	Rabep1	0.544034	0.125927	0.508225	0.664605	3.58436	-1.73177	-1.59479	-1.71168	-1.557	-1.49854	-0.903269	ttgcagctctgaaagataaactgacagaagctgaagacaagattaaagagctggaggcctcaaaggttaa	rabaptin, RAB GTPase binding effector protein 1 (Rabep1)
2	Mm.196153	Rapgef4	-0.496437	-0.332134	0.332193	0.361013	5.44605	-2.12437	-2.67587	-2.30355	-2.03615	-1.94699	-1.40566	ccatcaggatgtccggagttatgtacggcaattaaatgtgattgacaaccagagaactttatcacagatg	Rap guanine nucleotide exchange factor (GEF) 4 (Rapgef4)
2	Mm.1276	Sag	1.08334	1.53393	1.70268	1.37487	3.17805	-2.02741	-1.67811	-1.47338	-1.43286	-1.59258	-1.02728	ATGGCAGCCTGCGGGAAGACCAATAAATCCCACGTCATCTTCAAGAAGGTCTCTCGGGACAAGTCGGTGA	retinal S-antigen (Sag)
2	Mm.153111	0610042C05Rik	0.377497	0.224561	0.0607637	0.160211	3.04868	-1.45253	-1.46542	-1.45623	-1.53625	-1.44949	-0.995705	GCCAGAGACTTACTTGGCTTACATTAAGACCACTTAGGAAATCTGAAAGTACAACATGCCACAATGGCCT	RIKEN cDNA 0610042C05 gene
2	Mm.158107	1110058A15Rik	0.490022	0.323787	0.257829	0.795562	4.96992	-2.44132	-2.3286	-2.36274	-2.37054	-2.17757	-1.77703	cagaccctaaagtgccctccaaaatgcccccctaaatgtcctcccaagtgcccccctgtgtcttcctgct	RIKEN cDNA 1110058A15 gene (1110058A15Rik)
2		2810005O12Rik	-0.00711747	0.0416727	0.218879	0.0210534	3.9069	-2.1565	-2.3218	-2.34591	-2.0486	-2.18617	-1.67508	gtccgctgccctgcaccggagggtggatgacatgcaggatgccggcgccgtgttaccctggcagaatcaa	RIKEN cDNA 2810005O12 gene (2810005O12Rik)
2	Mm.158521	4931406E20Rik	-1.79176	2.96183	1.77307	1.79868	3.32173			-1.25428	-1.77336	-1.73627	-1.3622	TTTGGCTCACAGTTTGGTAGGGGAAGACATGGTGGCAAAGAACAAGCAAAAAGGGGGACTGGGCTATATA	RIKEN cDNA 4931406E20 gene
2	Mm.46635	5730537D05Rik	-0.266629	0.53811	0.644091	0.260726	2.51029	-1.97839	-2.08291	-1.71401	-1.79331	-1.86228	-1.19464	GCAGAAGAAATGACAGCATGTACGCAGGCGCTAGCCAGTATGATTTAGACTACGTGTTCGCACACTCCAG	RIKEN cDNA 5730537D05 gene
2	Mm.303179	A630098A13Rik	0.405465	1.44513	1.40877	0.807558	2.06225	-2.92823	-3.20543	-2.41731	-2.38521	-2.7969	-2.47734	caagaagcatacaagcagtataatgcaatggagaaccgtttctctgtgaacttccagaaagcagctaagt	RIKEN cDNA A630098A13 gene
2	Mm.99395	Svs2	1.45143	2.22877	1.14862	0.673729	3.10837	-2.57762		-1.80979	-2.31356	-2.49846	-1.46883	CTGCTCCTCATTCTGGAAAGACAGTCAGCTGTGGTTGGACAATATGGGGCGACAAAAGGCCACTTCCAGA	seminal vesicle protein, secretion 2 (Svs2)
2	Mm.347554	Stk22a	-0.167881	-0.0755076	-0.00455582	0.289952	3.38099	-2.1058		-2.182	-2.19307	-2.10477	-1.58935	ATGGATGACGCTGCCGTCCTCAAGCGACGAGGCTACATCATGGGGATAAACTTGGGAGAGGGCTCATATG	serine/threonine kinase 22A (spermiogenesis associated) (Stk22a)
2	Mm.3410	Six5	0.312375	0.216455	0.470004	-0.192372	3.19116	-1.97431	-1.9507	-1.91016	-1.79721	-2.04779	-1.49134	AGCTGCAGCGGGGCCTACCAATGTGCACCTGATAAACTCTAGTGTGGGAGTGACTGCGCTGCAACTTCCC	sine oculis-related homeobox 5 homolog (Drosophila)
2	Mm.27038	Slc17a3	-0.154151	0.829799	0.487703	-0.0289875	2.62467		-1.18588	-1.02413	-1.03341	-1.26019	-0.390485	CAGTGGTAGAGATGAGCCCTACAAGTGAGCAGAGTGAGTTCGTCCTAGGTACACCAGTGAACAAGAAGAC	solute carrier family 17 (sodium phosphate), member 3
2	Mm.4752	Srms	0.0631789	0.410284	0.766478	0.0833816	2.54126	-1.50486	-1.68497	-1.38175	-1.28251	-1.61494	-0.803597	ATGGAGCCCTTCCTCAGGAAGCGGCTCACTTTCTTGTCCTTTTTCTGGGATAAGATATGGCCAGCGGATG	src-related kinase lacking C-terminal regulatory tyrosine and N-terminal myristylation sites (Srms)
2	Mm.213064	Terf2ip	-0.782759	1.17645	-0.377294	-0.825319	4.20192	-2.6332	-3.1262	-2.37107	-2.90891	-3.22825	-2.08809	cgctccggagttcggagaagccgtggtggatgagagccctgactttgaaatacatataacgatgtgtgat	telomeric repeat binding factor 2, interacting protein (Terf2ip)
2	Mm.292904	Trpc2	0.993252	-0.0157484	-0.126414	-0.338975	3.42253	-0.174148	-0.0352755	-0.326421	-0.280488	-0.43055	0.0863774	cccagcagagctgactatgcctgggattgtggagaccgaagtctctttaggagatggccttgatggcaca	transient receptor potential cation channel, subfamily C, member 2
2	Mm.258622	Tdo2	-0.967584	1.56862	0.980204	0.395415	2.39699	-2.14309	-2.76696	-1.8467	-2.01534	-2.13889	-1.78717	ATGAGTGGGTGCCCGTTTGCAGGAAACAGTGTAGGATACACTTTGAAAAACTTATCTATGGAGGACAATG	tryptophan 2,3-dioxygenase (Tdo2)
2	Mm.4994	Tnfsf4	1.10945	0	0.257829	1.13077	4.14903	-2.28877	-1.76556	-2.33086	-2.33767	-2.0622	-1.41249	TGCTTCTGTGCTTCATCTATGTCTGCCTGCAACTCTCTTCCTCTCCGGCAAAGGACCCTCCAATCCAAAG	tumor necrosis factor (ligand) superfamily, member 4 (Tnfsf4)
2	Mm.40752	Usp29	0.992574	1.99685	0.666891	1.18613	2.70744	-1.51675	-1.3484	-0.856621	-1.28121	-1.10042	-0.862057	ATGGCTCACCTAAAGATAAATGGTTTGGTCCAGATCCGCAGCACAAACAGGAGCAAGCACACCAGGGCAT	ubiquitin specific protease 29 (Usp29)
2	Mm.321507	V1rb7	0.545017	-0.123233	-0.152341	1.25586	4.9845	-2.54609	-2.40485	-2.65621	-2.60624	-2.17856	-1.75422	tctctgctaacagtatcctttttattgcccacgtctgcatgatccttggtgagaacaggcctaagcccat	vomeronasal 1 receptor, B7 (V1rb7)
2		V1rc17	0.634307	2.42512	0.41965	1.91902	2.03611	-1.98602	-1.715	-1.53408	-1.87107	-1.23282	-1.31495	TTGTCTTCTTTAAAAAAGATATTTATTCCTCCGGTCTGTGCCAGCATCATGCCACTTTGGATCTGAATTC	vomeronasal 1 receptor, C17
2		V1rc26	1.89712	1.86322	2.0898	0.916291	3.27505	-3.55453		-2.90399	-2.73003	-3.45614	-2.24305	ctccttcacctcaaccctgtcatggatgtatgtacccgttgtactgactgttcagaaattggtgatgtat	vomeronasal 1 receptor, C26
2		V1rd19	0.383417	0.368443	0.254425	1.55173	4.18326	-2.43569	-2.24398	-2.14167	-2.26204	-1.99193	-1.47781	gacattgtcagagaatgcagtacatattcactctcaatcaggaccccaggggccaagcagagaccacagc	vomeronasal 1 receptor, D19
3	Mm.14131	Tcstv1	-0.182322	0.781701	0.991192	3.02852	0.893818	-2.90296	-3.17984	-2.71169	-2.59702	-1.98674	-2.67905	actccttttgtgtatttgagagtgtggactacctgagatcctaccgaagattgaattctgccatgaagaa	2-cell-stage, variable group, member 1 (Tcstv1)
3	Mm.136217	Ascl1	0.463573	1.42865	6.07327	1.50834	0.784955	-0.10121	0.287913	0.556539	0.225935	0.585782	0.213425	TGAGCCCGGTGGCCGACAGCCAGCCCTCAGGGGGCGGTCACAAGTCAGCGGCCAAGCAGGATAAGCGCCA	achaete-scute complex homolog-like 1 (Drosophila) (Ascl1)
3	Mm.41077	Actl6a	-0.140765	-0.496658	-0.47581	2.03372	0.398132	-0.273952	-0.36182	-0.495923	-0.559656	-0.26544	-0.148314	GGCGGAGATGAAGTTGGCGCTCTTGTTTTTGACATTGGATCGTACACAGTGAGGGCTGGCTATGCTGGCG	actin-like 6A (Actl6a)
3	Mm.41337	Akr1c18	0.264608	-1.04878	-0.042877	2.01563	0.31779	-1.69284	-1.31049	-2.04068	-1.43107	-1.048	-1.29067	TCAACTTCCCATCGTCCAGAGTTGGTCAGACCCAGCTTGGAAAATTCCCTGAGGAAACTTAATTTGGACT	aldo-keto reductase family 1, member C18
3	Mm.235960	Ank3	0.821358	0.188591	3.34293	0.901081	0.980239	-2.38894	-1.80582	-2.11789	-1.73748	-1.81189	-1.80353	agaagaccaggggcaggctatgcttaaccgtgttcagcgagcagaactggcaatgtcttcacttgcaggt	ankyrin 3, epithelial
3	Mm.31403	Abcb1a	-0.126606	-0.183403	-0.376169	2.30798	-0.458182	-1.7687	-2.07394	-1.79283	-1.9377	-1.27087	-1.87622	CAGACAACATACAAGGAAATCTGGAATTTAAGAATATTCACTTCAGTTACCCATCTCGAAAAGAAGTTCA	ATP-binding cassette, sub-family B (MDR/TAP), member 1A (Abcb1a)
3	Mm.46448	Bpil1	0.367725	0.713514	-0.10399	3.37197	0.622831	-2.00571	-2.0844	-2.01883	-2.2298	-1.32559	-1.86888	CGGGCCCTGCAGGTCACTATCTCTGATTTCATGGATCCAAGTGGGGAGGTGCTTCAGTCTACCAGGGTTC	bactericidal/permeability-increasing protein-like 1 (Bpil1)
3	Mm.349334	Bmp10	-0.0165293	0.0787809	3.94222	0.903089	0.547837	-1.54363	-1.37371	-1.36965	-0.39608	-0.811988	-1.20834	CTAACATCATCCGGAGCTTCAAGAACGAACTGTTTTCTCAACCAGTCACTTTTAATGGGCTCCGGAAATA	bone morphogenetic protein 10 (Bmp10)
3	Mm.55986	Cdh23	-0.90624	0.393043	0.096228	2.20727	0.408826	-2.5148	-2.94052	-2.34359	-2.54635	-2.27679	-2.54004	caagtccacccctctgcataagctccgggacgttatcatggagagccctctggaaatcacggagctgtga	cadherin 23 (otocadherin)
3	Mm.4642	Calcr	-0.766172	-0.463452	-0.728993	2.16462	-0.0882926	-2.28078	-2.59208	-2.52784	-2.61432	-1.92226	-2.34921	caacaacgaaggcgaggagagtactgaaatgatccccatgaacgtcatccagcaagacgcatccgcttga	calcitonin receptor (Calcr)
3	Mm.4499	Cacna1c	-0.477628	-0.179793	4.10817	0.0311552	0.593397	-1.64704	-1.79518	-1.66627	-1.2179	-1.73344	-1.32742	TCAGGAACCATATTCTGTTTTATTTTGACATTGTTTTTACCACCATTTTCACCATTGAAATTGCTCTAAA	calcium channel, voltage-dependent, L type, alpha 1C subunit
3	Mm.255322	Cecr5	-0.230849	-0.577315	0.111918	1.80771	0.661964	-1.33248	-1.2677	-1.54617	-1.30917	-0.910657	-0.939276	TGCGGGCCCCGGAGGGGCTACATCGCGGGCAGCGCTGAGCGTTCTCCCACCTTTGGCTTACTGTTCGACA	cat eye syndrome chromosome region, candidate 5 homolog (human)
3	Mm.159795	Catsper3	0.0645385	0.933288	0.741937	3.78646	2.33076	-1.66494	-1.55274	-1.24873	-1.28634	-0.734607	-0.994921	GGTCACCACCAACTCCTTTTTACTGGTCTTGGGGACTAATTATGACATACAATTCGAGTTTTTCAGAACC	cation channel, sperm associated 3
3	Mm.290897	Cd6	0.937989	-0.27274	0.0128207	2.49134	1.15098	-2.36445	-2.08192	-2.75198	-2.35607	-1.92216	-1.93409	ccagttctgactccgactatgagcactatgacttcagctcccagccacctgtggccctgaccaccttcta	CD6 antigen
3	Mm.35790	BC056474	0.0281709	-0.0896122	0.217413	2.0149	0.273293	-1.80933	-1.70199	-1.83392	-1.7471	-1.26667	-1.63021	ATGTCCACTAACAATATGTCCGACCCACGAAGGCCCAACAAAGTGCTGAGGTATAAGCCTCCCCCGAGTG	cDNA sequence BC056474
3	Mm.1283	Ccl1	0.392042	-0.579818	-0.536143	4.0517	1.75224	-2.18231	-1.90708	-2.38416	-2.32651	-1.14106	-1.79661	CCCAGCTGTGGTATTCAGGCTGAACAAAGGTAGAGAAAGCTGCGCCTCAACTAACAAAACGTGGGTTCAA	chemokine (C-C motif) ligand 1 (Ccl1)
3	Mm.3521	Cckar	0.584513	0.323787	0.23484	2.18241	2.0895	-1.40056	-1.2431	-1.34918	-1.41699	-0.886384	-1.07571	GAATGGGAGCAACATCACTCCCCCCTGTGAACTCGGGCTGGAAAATGAGACGCTTTTCTGCCTGGATCAA	cholecystokinin A receptor (Cckar)
3	Mm.283137	Chrna6	0.587787	-0.393043	0.228131	2.23604	0.0124225	-1.97611		-2.36508	-1.9123	-1.3032	-1.94867	TGGAAGCCTGACATCGTTCTGTATAACAATGCTGTCGGCGACTTCCAGGTCGAAGGCAAGACCAAAGCTC	cholinergic receptor, nicotinic, alpha polypeptide 6 (Chrna6)
3	Mm.157697	Chrdl1	0.962946	1.54629	2.87407	1.71286	1.07597	-2.18179	-1.79385	-1.64922	-0.980346	-1.47716	-1.70938	GACAACCAGAAAAGTAGCACTGGAGACCGAGAGACCACCTCAAGTAGAGGTCCACGTTTGGACTATTCAA	chordin-like 1
3	Mm.218698	Ccdc9	0.525082	-0.0160106	-0.120009	2.50348	0.556889	-1.18509	-1.17076	-1.25901	-1.31137	-0.867173	-1.08435	AGATTGAGGAGGATCGGAAAAAAGCTGAACTGGAGGGCGTGGCAGTGACAGCCCCCCGGAAGAGCCGCTC	coiled-coil domain containing 9
3	Mm.29095	C9	-1.4061	0.0935261	4.7573	-0.0098523	0.0571584	-2.15961		-1.97847	-1.76311	-2.06932	-2.10748	GAGTTCTACAACGGACTCTGTGACCGGGTACGAGACGAAAAGACATACTATCGCAAACCTTGGAATGTAG	complement component 9 (C9)
3		Clecsf1	0.888456	1.29392	3.60911	1.87872	1.58563	-1.26732	-0.799225	-0.731706	0.311793	-0.524643	-0.549739	AATCAATGCCCTTCGAGACTATGGTAAGAGGAGTCTGCCAGGTGTCAATGACTTTTGGCTAGGCATAAAT	C-type (calcium dependent, carbohydrate-recognition domain) lectin, superfamily member 1 (cartilage-derived)
3	Mm.347417	Dub1	-0.980829	0.373716	-1.30625	2.71738	0.362905	-2.32532	-2.70739	-2.53061	-2.92252	-2.1428	-2.23609	agggagacgaagatcgaagaaggggcagaacaagaacaagcaagggcagaggcttctgcttgtttgctag	deubiquitinating enzyme 1 (Dub1)
3	Mm.37787	Dcbld2	0.336472	0.480366	-0.0253178	4.77548	0.485508	-2.65386	-2.7964	-2.56958	-2.73589	-1.92252	-2.47362	ccagagcacccaggagctatcaggagcaggaagggatgagaagtttgatgcttttaaagaaatcctttga	discoidin, CUB and LCCL domain containing 2 (Dcbld2)
3	Mm.248337	Dnaja3	0.669194	-0.287682	4.12278	-0.208095	0.405465	-1.81778	-1.72602	-2.06882	-1.57851	-1.90929	-1.7071	ggataggcgagaggctggggaggacaatgagggattcctttccaaacttaagaaaatatttacttcctga	DnaJ (Hsp40) homolog, subfamily A, member 3
3		H2-Eb	0.932264	0.478968	2.77523	0.353279	1.60986	-1.9232	-1.70506	-1.7834	-1.52048	-1.85046	-1.37307	tatggaacaatttaaatatgagtgttatttctacaacgggacgcagcgcgtgcggcttctggtcagattc	domesticus MHC class II H2-Eb gene (MudoEb4 allele), exon 2 and partial cds
3	Mm.254797	Dnahc8	-0.102857	-0.48363	-0.436002	1.69306	0.74444	-1.3912	-1.31883	-1.71234	-1.51151	-0.655888	-1.03639	CAGTAACTTACCCATGTGGAAGCCGATGCTGTACACGGTGGCATTTCTGCACTCCACCGTGCAGGAGCGA	dynein, axonemal, heavy chain 8
3	Mm.247950	Dnahc8	0.350202	-0.201866	0.545694	1.42194	0.350202	-2.54631	-2.41666	-2.66103	-2.35924	-2.12089	-2.46982	gcgcagaagttttatgttctctataaactctgcgaagagcagcttactaaacaggtccactacgattttg	dynein, axonemal, heavy chain 8
3	Mm.287977	Ecgf1	0.759839	0.131374	0.679508	2.79917	0.699286	-1.36687	-1.08201	-1.32079	-1.0943	-0.946074	-1.09735	CAGAACAGGTGGCCCATGCTAGTCGCAACTACCGCGTATACTACAGCGCTGGGCCTAAGGATGAGGACCA	endothelial cell growth factor 1 (platelet-derived)
3	Mm.27451	Eps8l2	0.220815	0.590689	2.37193	1.73802	1.31006	-2.76653	-2.41228	-2.1922	-1.4252	-1.75685	-1.9107	CCTCTGGATCTGATCATCAACACATGTGGCAGCCCCGACATAGCACGCTCTGTCTCCAGCCCTTTGCTGT	EPS8-like 2
3	Mm.248620	Epn3	-0.140357	-0.241162	-0.0655973	1.5829	0.174353	-2.45654	-2.67067	-2.62251	-2.59103	-2.1392	-2.56866	TGTGGCGGAGGCTCAATGACAGCGGTAAGAACTGGCGACACGTATACAAGGCTCTGACACTATTGGACTA	epsin 3
3	Mm.227325	AI428936	-0.198451	0.647103	0.587787	3.82319	0.631272	-1.58737	-1.70463	-1.19342	-1.482	-1.02963	-1.42513	GATTTGATTATTCTCGATCTCGGCCTGCCCGATGGTGATGGGATTGAGTTTATCCGCGACCTGCGCCAGT	expressed sequence AI428936
3	Mm.18875	Fancl	0.195388	-0.3775	-0.316452	2.36404	0.461801	-1.59592	-1.69253	-1.78559	-1.84165	-1.39962	-1.47138	cgtcttctttggtgactgtccctattgtagtaagccaattaccttgaaaatgtctgggagaaaaccttga	Fanconi anemia, complementation group L (Fancl)
3	Mm.32472	Fgf14	-0.350202	-0.545511	0.238927	1.90701	0.422367	-1.65134	-1.9048	-1.88965	-1.59883	-1.11931	-1.60324	CTGCTGGGTTGCTTTTCGCCCAAATCAATGTGGTTTCTTTGGAACATTTTCAGCAAAGGAACGCATATGC	fibroblast growth factor 14
3	Mm.4578	Foxa1	-0.31178	-0.241162	-0.357526	2.14774	0.593064	-1.30452	-1.46486	-1.39151	-1.48499	-0.894225	-1.07437	GCCCAGAAAGTCGCAAGGACCCCTCAGGCCCGGGGAACCCCAGCGCCGAGTCACCCCTTCACCGGGGTGT	forkhead box A1 (Foxa1)
3	Mm.12949	Foxc1	0.330325	0.0872348	0.604916	2.43404	0.955718	-1.08301	-0.993757	-1.04938	-0.859197	-0.366071	-0.726901	CGGCCGGGGGCGGCTACACCGCCATGCCGGCCCCTATGAGCGTGTACTCGCACCCTGCTCACGCCGAGCA	forkhead box C1 (Foxc1)
3	Mm.32926	Foxi1	-0.301668	1.10553	2.45911	1.91108	0.78751	-1.97938	-1.98549		-1.47464	-1.48015	-1.63275	TTCCTCTCCACCATGACAGCATATGTGAGTGGGACAAACCCTATTAGCCGCTCCGTGGCCACACCAGGAC	forkhead box I1 (Foxi1)
3	Mm.332919	Foxp2	0.360441	-0.0949329	0.243316	2.86242	0.68462	-1.39433	-1.21893	-1.35752	-1.26555	-0.828524	-1.14038	GCCCCAGTCACCCCGATTACCCAGGGACCCTCTGTAATCACCCCAGCCAGTGTGCCCAATGTGGGAGCCA	forkhead box P2 (Foxp2), transcript variant 1
3	Mm.6215	Fosl1	1.39149	0.77958	0.873731	3.92671	1.30212	-2.11934	-1.35801	-1.59076	-1.62108	-0.933275	-1.50336	ATGTACCGAGACTACGGGGAACCGGGACCGAGCTCCGGGGCTGGCAGCCCGTACGGTCGCCCCGCGCAGC	fos-like antigen 1 (Fosl1)
3	Mm.314721	Frzb	0.993621	1.03607	2.93491	2.04694	1.30703	-1.24059	-0.829132	-0.771664	0.104012	-0.312848	-0.649075	GAACGTTCCAGGTTACTCTTGGTAGAAGGCTCTATAGCTGAGAAGTGGAAGGATCGGCTTGGTAAGAAAG	frizzled-related protein (Frzb)
3	Mm.160412	Gpr63	0.264322	-0.272929	0.0405672	3.36554	0.430624	-1.46643	-1.2643	-1.4535	-1.29216	-0.792385	-1.29876	CTGGTCCGCTGCTTAGATACAGCCTTGAAACCATGACTAGCCCTGGATTTAGCTCCTTGGCAGTGAACAG	G protein-coupled receptor 63 (Gpr63)
3	Mm.32191	Gabbr1	-0.328228	-0.377708	0.0795332	2.18501	2.73934	-1.71353	-1.89835	-1.84815	-1.73715	-1.29872	-1.03229	GGGCCCCTGTCTAAGGGCAGATTGTCTGTAGCTGAGCCTCAGGTACAGGTTCAAGTGTTGGTGATTTACG	gamma-aminobutyric acid (GABA-B) receptor, 1 (Gabbr1)
3	Mm.286104	Gtf2e2	-0.109699	0.0506437	3.11525	-0.109699	-0.368808	-2.09914	-1.85666	-2.02725	-1.48608	-1.88844	-2.19681	CCAAGCCTATTGAGAGATCGAGAGCTGTTCAAAAAACGAGCTCTTTCCACTCTTGTGGTAGAAAAACGTG	general transcription factor II E, polypeptide 2 (beta subunit) (Gtf2e2)
3			0.553449	-0.87294	-0.242313	1.64035	0.729198	-1.37751	-1.23869	-1.63117	-1.43177	-0.986898	-1.03997	TGTGACCCAGGTCCTCTGCTAGCACTCACTTGCAAAAAATCTCCCCTAATTGAGCTGGTCTTCTCTATCT	G-protein-coupled receptor; odorant receptor S3 mRNA, partial cds
3	Mm.246820	Gnal	-0.813511	-0.480366	-0.287682	2.69299	0.10742	-1.66684	-2.07653	-2.06346	-1.83621	-1.28973	-1.98036	GCATCTGGAATAACAGGTGGTTGCGAACCATTTCTATCATCCTATTCTTGAACAAACAAGACATGCTGGC	guanine nucleotide binding protein, alpha stimulating, olfactory type
3	Mm.284853	Gnat1	-1.07044	-0.710439	-0.377294	2.17264	-0.205444	-1.92145	-2.54852	-2.31801	-2.27602	-1.90826	-2.04437	ATCCACCAGGACGGGTATTCGCTGGAGGAATGCCTCGAGTTCATTGCCATCATCTACGGCAACACTCTGC	guanine nucleotide binding protein, alpha transducing 1 (Gnat1)
3	Mm.2614	Guca2	0.0434851	0.0434851	0.275103	1.88707	0.287682	-2.42566	-2.41911	-2.49742	-2.36545	-1.87111	-2.33327	TTTCCTCTGGAGTCAGTGAAAAAACTTAAGGGTCTCCGCGAGGTACAGGAGCCCAGACTGGTGAGTCACA	guanylate cyclase activator 2 (guanylin 2, intestinal, heatstable) (Guca2)
3	Mm.261588	Hand2	0.528844	0.572519	0.492476	3.64829	1.45756	-2.65394	-2.56112	-2.68142	-2.50722	-1.78441	-2.10678	actacagtatggccctgtcctacagccccgagtacgccagcggtgccgcgggcctggaccactcccatta	heart and neural crest derivatives expressed transcript 2 (Hand2)
3	Mm.17771	Havcr1	0.158004	-0.936769	-0.412245	2.93694	2.15035	-2.4095	-2.32635	-2.7917	-2.57222	-2.04862	-1.9853	tttgcagaacgcagcggttgtgcattcccgagctgaagacaacatctacattgttgaagatagaccttga	hepatitis A virus cellular receptor 1
3	Mm.196037	Hoxb8	-0.0757938	0.838921	0.581277	4.31456	1.2621	-2.46992	-2.39135	-2.179	-2.09438	-1.37412	-1.99172	gaaagagaagctggagcgggcaccagagaccgccgagcagggcgatgcgcagaagggtgacaagaagtag	homeo box B8
3	Mm.4444	Hoxc6	0.461736	1.0906	2.41249	0.977831	1.14159	-2.21724	-1.95238	-1.60257	-1.44644	-1.67736	-1.67821	atgaattcgcacagtggggtcggttacggagcggaccggaggcgcggccgccagatctactctcggtacc	homeo box C6
3	Mm.256509	Msx1	-0.557192	0.152763	4.02223	0.355704	0.314031	-0.317837	-0.574467	-0.0333734	0.174012	-0.139507	-0.0368047	cgcgctgcctgtagcgcccgtgggactctacaccgcccatgtaggctacagcatgtaccacctgacttag	homeo box, msh-like 1
3	Mm.347445	Hyal1	0.18619	-0.126249	0.760588	2.73013	1.4395	-0.908504	-0.760736	-1.01368	-0.59761	-0.28309	-0.277489	AGTCTGCAGAGGTTCCGTGGTATCCAACCGGCCATTCATCACTGTTTGGAATGGAGACACTCATTGGTGC	hyaluronidase 1 (Hyal1)
3			0.274184	-0.60561	-0.12769	2.84245	0.421115	-2.08389	-1.95704	-2.58884	-2.15572	-1.58266	-1.87747	AAAACCAGAAGGTGGCAGCACACCACAAGTGCATGCTGTTTTCGTCTGCTTTGGTGTCCTCACATTCTGA	hypothetical PHD-finger/Cytochrome c family heme-binding site containing protein (InterPro|IPR001965, InterPro|IPR000345, evidence: InterPro) putative; adult male testis cDNA, RIKEN full-length enriched library, clone:4931428F02 product:hypothetical PHD-f
3	Mm.2543	Ihh	0.662623	1.2065	2.95652	1.80173	1.24641	-1.28944	-0.974112	-0.760831	-0.040606	-0.78261	-0.776725	AGCCACCCAGACGCCTGAGTCCCCGAAGCTGTCCCAGCCACGCGCCCACCTATCAGCCCACCAGGCGCCC	Indian hedgehog (Ihh)
3	Mm.306511	Insl6	0.499331	0.0157484	2.67972	1.89855	1.23768	-2.00305	-1.34938	-1.40787	-0.856802	-1.14476	-1.14084	CAGTCACTGCCCGACTATCAGTTTGAAAAGACGGAGTTGCTTCCTAAGGCAAGAGTGTTTTCATACCACA	insulin-like 6 (Insl6)
3	Mm.3862	Igf2	0.977216	1.74866	2.54839	1.57266	1.1542	-0.198537	0.207103	0.541926	0.804398	0.421617	0.219171	CATCTCTTTGGCCTTCGCCTTGTGCTGCATCGCTGCTTACGGCCCCGGAGAGACTCTGTGCGGAGGGGAG	insulin-like growth factor 2 (Igf2)
3	Mm.35814	Il11	-0.833729	-0.381172	0.209942	2.12696	-0.219054	-1.44246	-1.70276	-1.52883	-1.6663	-1.1986	-1.59486	CAAGCCCGACTGGAACGGCTACTCCGCCGTTTACAGCTCTTGATGTCTCGCCTGGCCTTGCCCCAGGCAG	interleukin 11 (Il11)
3	Mm.59313	Il17b	1.40282	1.39183	1.6946	4.504	1.34083	-2.78366	-2.27836	-2.30821	-2.1768	-1.78689	-2.31531	tcgccctgggccctgccgccagcgtgtcgtcatggagaccatcgctgtgggttgcacctgcatcttctga	interleukin 17B (Il17b)
3	Mm.246506	Kif16a	-0.741937	0.0578196	3.58682	-0.237381	0.389465	-1.94969	-2.50403	-2.0937	-1.47195	-2.03232	-1.93589	ACCCAGAGATGGGACCCTACGTCCAAGGTCTGTCTCAGCATGTTGTTACCAACTATCATCAGGTTATCCA	kinesin family member 16A
3	Mm.116815	Lbx1h	-0.348307	0.105949	-0.219474	4.52536	-0.299517	-2.55044	-2.81221	-2.53416	-2.67666	-1.97136	-2.77173	TTGGAGAAACGCTTTCTATACCAGAAGTACCTGTCCCCGGCAGATCGCGACCAAATTGCGCAGCAGCTGG	lady bird-like homeobox 1 homolog (Drosophila) (Lbx1h)
3	Mm.210336	Lgals6	-0.474721	-0.496227	-0.611296	1.93152	-0.140277	-2.28646	-2.38126	-2.50036	-2.41482	-1.92278	-2.21859	accttttcaacttctcccatcggttccaagctttacgaaagataaacacgctggagatcaatggtgacct	lectin, galactose binding, soluble 6 (Lgals6)
3	Mm.12834	Lfng	0.167246	0.0628226	0.214629	3.4131	0.218645	-1.57303	-1.43578	-1.49442	-1.54767	-1.23388	-1.47054	CACCCGCGAGGTGCATAGCCTCTCCGAGTACTTCAGTCTACTCACCCGCGCGCGCAGAGACGCGGATCCA	lunatic fringe gene homolog (Drosophila) (Lfng)
3	Mm.254169	Loxl4	1.17525	0.97806	2.93719	2.19131	1.7769	-1.70086	-1.25559	-1.47276	-0.463678	-0.661415	-1.05137	GGTATCAGTGACTGCAGACACTCAGAAGATGTTGGGGTGGTATGTCACCCACGGCGCCAGCACGGATATC	lysyl oxidase-like 4 (Loxl4)
3	Mm.6205	Mja1l-pending	0.633249	0	0.0995296	2.22901	0.273041	-1.38025	-1.21337		-1.39598	-0.846643	-1.29982	AGATTGTGGCATTTGTCCAGCTATAAAAGAGGATGTTCATCTATTTCTTTTCGGGACCCCAGAAGAGTAT	major allergen 1-like (Mja1l)
3	Mm.22693	Mcpt4	1.4221	0.899484	0.70351	5.0337	1.67788	-2.9638	-2.36846	-2.56781	-2.59822	-1.94209	-2.24692	ggcattatgactataacctccaggtctgcgtgggcagtcccagaaagaaaagatcggcatacaagggaga	mast cell protease 4 (Mcpt4)
3	Mm.29428	Matn4	0.374482	1.81687	2.65824	1.77236	1.84618	-2.01836	-1.93651	-1.2616	-0.908547	-1.30472	-1.29824	ccagaggagggcattggcgcggggacagagcttcggagtccctgcgaatgcgaaagcctcgtggagttcc	matrilin 4
3	Mm.29428	Matn4	0.251915	1.69139	2.75693	2.13433	2.17137	-1.85709	-1.72689	-1.30732	-0.662927	-1.0581	-0.987803	TGGTGTTCATGATTGATAGCTCCCGCAGCGTGCGCCCCTTCGAGTTTGAGACCATGAGGCAGTTCCTAGT	matrilin 4 (Matn4)
3	Mm.192651	Map2k5	0.848884	0.420171	0.547907	3.51143	1.31829	-1.96124	-1.77215	-1.86755	-1.83872	-1.32222	-1.56175	cctactattattccacagtaatggaacagcaagtaaatggccagctaatagagccgctgcagatatttcc	mitogen activated protein kinase kinase 5
3	Mm.285934	Moxd1	0.782492	1.54278	2.17039	1.44417	1.1517	-1.15283	-0.77842	-0.61576	-0.138639	-0.432878	-0.572318	CTGCGGGAAGCCCGGGCCGCTCGTACCCGCACCGCGTGGTCCTCGATCCCGAAGGCAAGTACTGGCTGCA	monooxygenase, DBH-like 1 (Moxd1)
3	Mm.4710	Mrg2	0.659246	0.478302	1.28463	4.81267	1.21194	-2.27747	-2.15479	-2.16436	-1.87334	-1.46072	-1.86801	agtgacagtcaggacaccaggatcaatggggatgaacctgaacttagaaggagagtggcattacctatag	myeloid ecotropic viral integration site-related gene 2
3	Mm.238285	Myo1h	1.10484	0.313898	2.52623	1.05388	1.34156	-1.95557	-1.50854	-1.92673	-1.16853	-1.45402	-1.47965	GGCAACTCCTCCTCACACAGAGGTCAGCATACCTGGTGGAGCTTTCCAAAGTCAAGCAGAAGATAGAGTA	myosin 1H
3	Mm.218754	Myoz3	-0.612866	-0.530628	-0.213132	2.61873	2.03026	-1.77442	-1.90692	-1.85149	-1.76161	-1.1363	-1.13512	AGCAGAACCACCACTCCGAGACGCACGTGTTCCAGGGGTCACCTGGGGACCCCGGGATCACCCATCTGGG	myozenin 3
3	Mm.242832	Nef3	0.756863	0.254234	-0.111226	2.85768	1.08091	-2.31129	-2.21624	-2.62952	-2.50233	-1.99467	-2.12199	aatggaagaaaccctcacagccatcgcagaggagttggcagcctccgccaaagaggagaaggaagaggcc	neurofilament 3, medium
3	Mm.315498	Nkx2-4	-0.0194181	-0.22555	-0.287682	5.74872	1.20012	-2.52036	-2.65464	-2.72028	-2.84661	-1.36199	-2.27327	gcagaacgtggtgatgagccccgagggtctgcctgcgactcgcaggatccgccaagaaactgcaagaacg	NK2 transcription factor related, locus 4 (Drosophila)
3	Mm.103733	Ors6	-0.318454	0.258862	5.15101	1.26567	1.05209	-2.60587	-3.05391	-2.59285	-2.11768	-2.30897	-2.443	ggcagcacctggtagctctgttccaaaggactcagcaacaggtcttcactgagaagccccagtccctgcc	odorant receptor S6 gene (Ors6)
3	Mm.223093	Olfr1015	-0.916291	0.0645385	0.670674	3.29501	1.54756			-2.02453	-1.79359	-0.841486	-1.42906	ACTTTTTTATTGGAGGTCTATCTTTTTTGGACTTCTGGTATAATTCTGTATACATACCAAAAATCTTGGT	olfactory receptor 1015
3	Mm.223264	Olfr1097	-0.413562	-0.12588	3.93813	0.83571	0.732678	-2.7832	-3.10657	-2.96479	-2.1325	-2.5573	-2.51553	ttatgtcccctaggcgctcatatactctcatcactgtgtcctacatgattggagttttggattcctctgt	olfactory receptor 1097
3		Olfr1125	0.412845	1.2932	2.46527	2.53897	1.62268	-2.73993	-2.4264	-2.31578	-2.43831	-1.81347	-1.89924	ATCTCCAGTGGGTTCTATTTGGACTATTGATTGCTATGTATTGTTTCATCCTATTAGGCAATGGCACCAT	olfactory receptor 1125
3	Mm.223308	Olfr1203	0.551177	0.137201	4.35953	0.405465	-0.287682	-0.480541	-0.242748	-0.444499	-0.314882	-0.234316	-0.673783	tgcctgcatggatacacacatgataaatctgctgttagtgtttaacagtggtgcaatttgctcaagcagt	olfactory receptor 1203
3		Olfr1212	0.446287	1.03961	3.75647	2.25458	-0.0645385	-2.20262	-2.02154	-1.91778	-1.6178	-1.00397	-2.27672	TGCACGATCTACATCTGCATCATCTTTTGAGAAAAAGGTGGCTGTGTTCGATGGCATCATGACTCCATTG	olfactory receptor 1212
3		Olfr1219	0.346042	1.26911	0.293674	3.66467	0.854824	-2.84928	-2.5657	-2.25135	-2.68412	-2.06369	-2.47057	tccatcatgactcggaggctctgtggaattttggtagtggtgtcttgggcaggaggcttcttgcattcta	olfactory receptor 1219
3		Olfr1246	-0.027399	-0.329067	0.0810817	1.50857	0.699881	-0.621239	-0.759411	-0.601235	-0.519788	-0.317256	-0.32965	ccaaaggtggagccatgtgcattgtagtctttatccttctcatagtgtcttatggaatcatccttagatc	olfactory receptor 1246
3	Mm.88822	Olfr1507	0.372675	-1.11898	-0.0203673	3.37588	0.258012	-2.49279	-2.36507	-3.33786	-2.53236	-1.69224	-2.62262	ctcacgcccagccatcagccttccagaggacaagattgtatctgcatttttcacggccataacccctctg	olfactory receptor 1507 (Olfr1507)
3		Olfr1519	-2.37368	1.19325	-0.914454	4.18714	-0.137742	0.0416656		0.0184648	-0.338619	-0.221921	-0.00105492	atctcatttgctagttgctgcctgcagatgtttgtttttggtgccctgggtataactgagtgcaccttct	olfactory receptor 1519
3		Olfr215	1.49393	1.14788	1.72114	3.70018	1.9394	-2.32361	-1.70552	-1.55621	-1.56073	-1.11185	-1.63285	CTTTTTCCTCGGTGTTTTCTCCTTTGGGGAGTCTTGTTTTACAAGTGCTGTTATTCCCAAGTTGTTGGCT	olfactory receptor 215
3		Olfr271-ps1	0.164303	3.03312	0.451985	3.55057	0.778669	-2.7133		-1.94073	-2.49816	-1.82995	-2.45722	TTAATGATGTATGCAGTTATCCTAGTGGGCAATGGCACCCTTATTATTCTCAGTATTTTCGACTCTCACC	olfactory receptor 271, pseudogene 1
3		Olfr3	-0.20899	-0.710847	-0.641854	2.25544	-0.0132452	-1.47709	-1.51588	-1.78433	-1.7599	-1.03609	-1.46367	AGATGTTAACAAAAGTTCAGAACCAGCCCATACCCATTACCTATGAGGAGTGTGTTTCACAGACATACTT	olfactory receptor 3
3		Olfr362	0.282203	-0.587787	-0.381172	2.37563	0.837098	-0.902762	-0.941001	-1.14976	-1.16547	-0.651028	-0.654647	ATGAGCTGTGCCCCGAATGCTTCACATTCTCCAATCTTCTTGCTCCTTGGGTTCTCAAGGGCTGGTGTGC	olfactory receptor 362
3		Olfr382	-0.123614	-0.552375	-0.177681	1.50408	0.763302	-0.413712	-0.454073	-0.829686	-0.452129	-0.228415	-0.255662	cagcctgaggaatagagatatgagagatgccctttttggagtccttggcaagaagaaaatctctttatga	olfactory receptor 382
3	Mm.334306	Olfr523	-0.123614	-0.360003	2.91147	0.494413	1.12727	-1.98183	-2.31329	-2.1441	-1.71066	-1.93574	-1.6662	TTCTGTGACATTTCGCCCTGGATAGTGCTTTCCTGCACGGACACGCAGGTGGTAGAGCTAGTGTCTTTTG	olfactory receptor 523
3		Olfr610	0.860201	0.820981	1.64516	3.11755	2.44235	-2.61577	-2.21019		-1.80381	-1.39485	-1.44947	ATGGCAATTTCTAAACATAGTAATGCCAGCAGCTTCTTTTTCATATTAATGGATCTTCCTGGACTGGAGA	olfactory receptor 610
3	Mm.354938	Olfr66	1.44036	0.559616	2.48491	1.49165	1.86752	-1.71375	-1.07256	-1.05575	-0.733494	-0.892521	-0.729106	GGGTGTCCTGGTGCTAAACCAGAGGGAGATTGTACATGGGGCCTGTTTCATTCAGTCCTACTTCATTCAC	olfactory receptor 66 (Olfr66)
3		Olfr698	-1.06635	-1.11514	3.31983	3.70039	-0.46673	-0.520338	-1.01059	-0.943717	-0.217017	0.234938	-0.702625	tacaccatgcagtattccttctgcaaaaatcgtcagatcaatcatctgttctgtgagatccccccattgc	olfactory receptor 698
3		Olfr815	-0.0377403	-0.204794	0.328504	1.30231	0.687576	-2.39562	-2.55111	-2.48661	-2.34635	-1.95823	-2.22455	TCCTCAGTTACAGACTCTGATTTTTGTGTCCCTTTTACTAAATTACTTGCTGAGTATGCTCGGGAATTTA	olfactory receptor 815
3		Olfr894	0.597837	0.310155	0.869771	2.74377	1.05209	-0.866176	-0.861649	-0.923573	-0.611441	-0.144711	-0.582694	ccatcggccagccattaatgtaccaggttgttatgtctcctaagatctgttgtctgttaatatttggttc	olfactory receptor 894
3		Olfr9	0.0329865	0.593866	3.29176	0.302811	0.708276	-2.68666	-2.49974	-2.2153	-1.99753	-2.12735	-2.07418	tagtctgcgaaacaaggaggtcacaggggccatgaggcggctcatgaagagatacctttggggtccttga	olfactory receptor 9
3	Mm.4191	Oprm	-0.354172	0.115832	0.0921153	2.59617	-0.0540672	-2.58874	-2.64027	-2.41994	-2.4312	-2.33856	-2.57308	cagacagagagatggaaatcaagaggggaagagttacctcaggtcttgtgcaggtgcactgctgctgtga	opioid receptor, mu
3	Mm.285075	Oprl	1.36479	-0.592051	0.784581	4.4911	1.35386	-1.15912	-0.649819	-1.16012	-0.516347	0.0550732	-0.38244	cctgttgccatcatgggctcagcacaagtggaggatgaaggtcagtgggcagtcctcctccctgaccaat	opioid receptor-like
3	Mm.1371	Pax3	0.70657	-0.902868	3.64467	1.93035	2.73647	-3.1305	-2.69959	-3.43055	-2.17317	-2.20887	-2.18725	tgtcacaggctaccagtatgggcagtatggacaaagtgcctttcattatctcaagccagatattgcataa	paired box gene 3
3	Mm.294225	Pthr2	0.663294	-0.0451204	0.651866	2.37934	0.952396	-1.97519	-1.63687	-1.87497	-1.65655	-1.24035	-1.48933	CGGCACCATCACTATAGAAGAGCAGATTGTTCTTGTTATGAAGGCTAAAATGCAGTGTGAACTTAACATC	parathyroid hormone receptor 2
3	Mm.85253	Piwil2	-0.296031	-0.83155	0.0202027	1.93024	0.74614	-1.73492	-1.82916	-2.10061	-1.7436	-1.18026	-1.41291	AAAACGAGAAGTGCCTCCTTTAGGCAGAGGAGTTCTAGGTCGAGGCTTGTCTGCTAACATGGTCCGCAAG	piwi like homolog 2 (Drosophila) (Piwil2)
3	Mm.105571	Kcnk16	-0.339868	0.476339	3.33704	1.5802	1.0772	-2.37755		-1.88334	-1.5478	-1.39761	-1.57637	GTCATTCTCATCTTCCCACCCATGTTCTTCAGCCACGTGGAGGGCTGGAGCTTCCGTGAGGGCTTCTACT	potassium channel, subfamily K, member 16
3	Mm.56946	Pou3f4	-0.228259	-0.515941	0.214947	2.83441	0.530028	-1.95025	-1.88851	-2.00091	-1.77358	-1.2733	-1.60987	CACAGCTGCCTCGAATCCCTACAGCATTCTCAGTTCCAGCTCCCTTGTCCATGCGGACTCCGCGGGCATG	POU domain, class 3, transcription factor 4 (Pou3f4)
3	Mm.8211	Pja1	0.960143	0.688828	1.07771	3.84478	0.962121	-2.11609	-1.65392	-1.69691	-1.45836	-1.22038	-1.61364	aggcagggcagctgcaaaaggtaacaacagcttggagagggagaggcagaatttaccacccttgttctaa	praja1, RING-H2 motif containing
3	Mm.46016	Pcolce2	0.872588	0.690359	2.15914	1.08026	1.04954	-1.06263	-0.841576	-0.854128	-0.202582	-0.702313	-0.700287	CCTGCTTCTGGCCACCGCGCGGATGGCCCGGCCGCAGACGCCAGAGAGACCTGTTTTCACATGTGGCGGC	procollagen C-endopeptidase enhancer 2
3	Mm.209715	Col11a1	0.541542	0.78372	2.14061	1.41864	0.888382	-1.85045	-1.68133	-1.5547	-0.899748	-1.23277	-1.53293	aatttgcatccaagaagaagaaacgtaatccagccacagccaaagccaaactaggggtccaggcaaatat	procollagen, type XI, alpha 1
3	Mm.263002	Prkg2	0.590561	0.824175	2.13653	1.73959	0.995102	-1.75179	-1.53214	-1.48123	-0.916285	-1.09949	-1.34553	CAGGCCTCTCCCGACAAAGTGCCTCTGGATGTTCACCGCAAGACCTCAGGCTTGGTCTCGCTCCACAGCA	protein kinase, cGMP-dependent, type II (Prkg2)
3	Mm.197595	Pcdhga9	0.0511882	-0.222618	0.0835917	2.1856	0.557212	-1.93689	-2.03954	-2.08632	-1.97286	-1.41725	-1.82676	ACAATCGGCCGGAAGTGACCATTACCTCTCTGTTTAGCCCAGTAAGGGAAGATGCGCCCCCAGGGACAGT	protocadherin gamma subfamily A, 9 (Pcdhga9)
3	Mm.247203	Pcdhgb1	-0.874521	-0.503742	2.7734	1.09386	0.864748	-1.31289	-2.00422	-1.87024	-0.986468	-1.10999	-1.1533	TGCACTGGAATTTGAATCTGTTACTGAAAACCCGATGAACATTTTCCACGTAACGGTTGCCATCCAAGAC	protocadherin gamma subfamily B, 1 (Pcdhgb1)
3	Mm.157931	Rcvrn	0.313658	-0.0540672	-0.111226	2.59421	0.146603	-2.19162	-1.87863	-2.26846	-2.25227	-1.5015	-2.03824	CTGAAGGAGTGCCCTAGCGGCCGCATCACGCGGCAGGAGTTCGAAAGTATCTATTCCAAGTTTTTCCCGG	recoverin (Rcvrn)
3	Mm.220955	Ren1	0.0909718	-0.479573	0.164303	2.26745	0.566395	-2.53376	-2.58317	-2.85539	-2.52806	-2.36408	-2.4048	cttcatccgcaagttctatacagagtttgatcggcataacaatcgcattggattcgccttggcccgctaa	renin 1 structural
3	Mm.300231	Rbp4	0.844832	1.31484	2.3817	1.66559	1.03637	-2.66459	-2.37285	-2.27376	-1.67936	-1.93848	-2.42487	GGAGGCGGCAGCGCCGAGCGCGACTGCAGGGTGAGCAGCTTCCGAGTCAAGGAGAACTTCGACAAGGCTC	retinol binding protein 4, plasma
3	Mm.22521	1190004M21Rik	-0.518794	0.405465	-0.205444	2.26523	0.496437	-2.13695	-2.53776	-2.37874	-2.4631	-2.12372	-2.22158	CTACTTAGCTTTGTGTTGTGCTATGGTTTTGTTCGCCCATGTTACCTGCCGCTACTTTTGTGTTGTCTCC	RIKEN cDNA 1190004M21 gene
3	Mm.72752	1700007N14Rik	0.93827	0.720546	1.05121	5.58777	1.18717	-0.958227	0.119312	-0.53594	-0.222737	-0.366396	-0.126272	TGAAGAAGCTCAGGGTGGTTCAGATTAGCTGGAGGACATGTGCCAAGAGGGTGACTCAGCTCTCCAGGAA	RIKEN cDNA 1700007N14 gene
3	Mm.286964	1700008F21Rik	0.122218	-0.18633	0.48858	1.47132	0.41211	-1.06382	-0.979602	-1.12459	-0.910744	-0.77921	-0.973825	AGAACTAAAACAAAACGGGGCCAGAGTCAGAATAAATCAAAGGTTAAGATTGAAGATTCAAAGGATTCCT	RIKEN cDNA 1700008F21 gene (1700008F21Rik)
3	Mm.293018	1700023A18Rik	0.907557	-0.0219789	1.38901	3.21539	2.06989	-3.13325	-2.73025		-2.55088	-2.23032	-2.32631	tgaaaggcaatgacatcagcagtgggaacgtcctctcggattacgtgggttccggacctcccaagggcac	RIKEN cDNA 1700023A18 gene
3	Mm.25661	1700030A21Rik	0.295694	-0.137784	2.98328	0.62265	-0.0429902	-2.08302	-2.1233	-2.17341	-1.45236	-1.88091	-2.16102	agcacaagaagccaccctcatctcctgtgacgcgtgctcgctgattgtggagctcctccatcagagctga	RIKEN cDNA 1700030A21 gene
3	Mm.335431	1700042N06Rik	0.609377	1.0404	2.6876	1.39297	1.4921	-2.08629	-1.88029	-1.66686	-1.24768	-1.38457	-1.44415	ACCTTCTTCCACTCCAAAGGTGGAACACACGTGGCCCTCGAAGTTAGAGCTATCCCTACAGCATCTATCA	RIKEN cDNA 1700042N06 gene
3	Mm.22511	2310004I24Rik	0.295087	-0.0218588	0.119583	2.0747	0.569604	-1.54949	-1.51147	-1.66647	-1.54603	-1.17952	-1.37351	tatgaagatgctgagggagcacaacccaaatgtggagttgaatagtccccaaggtgaattattgctttga	RIKEN cDNA 2310004I24 gene (2310004I24Rik)
3	Mm.34920	2310010G13Rik	1.96765	1.66916	2.18432	4.10296	2.63217	-1.92899	-1.20509	-1.42369	-1.23181	-0.740856	-1.07927	GGCTCTGGACACACTCGCTGTGCAACTCCTAGAGCCAAAGGAGTTGGGACCTGGGAACACTGTACAGGTG	RIKEN cDNA 2310010G13 gene
3	Mm.261882	2310033P09Rik	0.080587	-0.374602	-0.40901	1.74006	0.409166	-0.930543	-0.987915	-1.10504	-1.13517	-0.681511	-0.792327	GAGAACTACTTGGGCAACTCGCTGATGGCGCCAGTAGGCCGCTGGCAGAAGGGCCGCGACCTCACCTGGT	RIKEN cDNA 2310033P09 gene (2310033P09Rik)
3	Mm.98522	2310079F23Rik	0.71199	0.11051	0.187742	2.90208	0.437553	-1.90872	-1.6092	-1.7013	-1.70314	-0.906527	-1.5754	CGCATGGAAGCCCGCGGGAGAACTTTGCGGTCCCACGCCCAGGCGGAGTGTGGACCGCGGCAGGGACAGG	RIKEN cDNA 2310079F23 gene
3	Mm.24586	2410019A14Rik	0.528578	0.103867	0.506338	2.36829	0.898218	-1.68032	-1.4566	-1.67072	-1.54212	-1.25691	-1.32161	TAATGAAATTCTAAAGCCTTACATCGATCCTGAAGAGTCTGACCCTGTGATCCGTCAGAGATTGAAAGCT	RIKEN cDNA 2410019A14 gene
3	Mm.218553	2410022M11Rik	0.693147	0.361149	0.473361	2.68751	0.880687	-0.808219	-0.463077	-0.701824	-0.571599	-0.0815029	-0.39411	GACTCGCGGGGTCTGCCCGGGTCAGGAGCCCGAGTGGCGCTGCCCGCAGTTCGGCTCGCGCTTCGGCCCT	RIKEN cDNA 2410022M11 gene
3	Mm.26883	2410146L05Rik	1.11428	0.0637158	1.34259	3.45024	0.775212	-1.27016	-0.659429	-1.12468	-0.542775	-0.0135297	-0.791278	GTTCCCAATTCAGGAAGTCAGTAATCCTCTGGTGCTCTACATGGAAGCCTGGGTGGCAGAAAGGGTAATA	RIKEN cDNA 2410146L05 gene
3	Mm.2312	2600017J23Rik	1.41465	0.66624	2.04512	0.8912	1.3874	-1.38563	-0.727917	-1.11446	-0.831062	-0.976136	-0.858859	CAGTGAGGTCTTGGATGAACTGTACCAGGCCACGAAGGAGTTCACGCGCACGCGGAAGGAGGCACAGAGG	RIKEN cDNA 2600017J23 gene (2600017J23Rik)
3	Mm.287157	2810452K22Rik	-0.253379	-0.387576	-0.0749414	3.76078	0.336988	-2.03504	-2.24246	-2.26262	-2.06325	-1.67795	-1.96244	gcaggccatcttggacggcttggggatccagcacccagttctggtctgcacagcacccacacataagtaa	RIKEN cDNA 2810452K22 gene
3	Mm.235383	2810471M23Rik	-0.248461	-0.478036	0.0907544	1.83737	0.679302	-2.16987	-2.11931	-2.26115	-2.01322	-1.68644	-1.9012	CAGTTCCTCAAAGCCCTATGGGAGAAAACGCAGGACACGGGAGCGCACAGCTTTGAAGTCGCCATGACAG	RIKEN cDNA 2810471M23 gene
3	Mm.221269	3830405G04Rik	-0.488353	-0.0625204	0.515361	2.10099	0.464306	-2.37432	-2.55271	-2.38536	-2.01176	-1.791	-2.11444	AAATATCACCTCACTGCTCCTTTGACTACTGTGGTAGCACACTGACTTCTCTGGCTTATGGCTTAAGCAC	RIKEN cDNA 3830405G04 gene
3	Mm.72177	4833421K07Rik	-0.030637	-0.322773	0.549715	4.87947	1.26135	-2.69237	-2.01017	-2.2846	-1.87804	-1.05377	-1.64501	CAAAGTGGAAAGGAGTTGGAGATCTAAAGAACACTTTGACATCAGATATGGAGATACAGTGTTTGGAGTT	RIKEN cDNA 4833421K07 gene
3	Mm.75060	4921530L21Rik	0.158824	-0.164449	0.165792	1.56417	0.664039	-1.1747	-1.11422	-1.26196	-1.25249	-0.739929	-0.898037	GGAGAGGAACCGCATCCTACGGCAGCAGAACCAGCTACTCCGGAAGGTGAAAAGGTTGATGTCAGAGAAC	RIKEN cDNA 4921530L21 gene (4921530L21Rik)
3	Mm.158160	4921537P18Rik	0.66416	0.0953102	0.120953	2.45592	0.442853	-2.86542	-2.44993	-2.82325	-2.78243	-2.1488	-2.56691	tgatgccagggtaaactgctcctctgtggagttacttccttggcctaagtttgtttttggtttattctga	RIKEN cDNA 4921537P18 gene
3	Mm.252811	4930408G06Rik	-0.902048	-0.208901	4.03057	-0.591893	0.858939	-2.24046	-2.59187	-2.35528	-2.05001	-2.55159	-2.10213	CAAGGAGAACTATACATGATTGTTTGGATAGATTCGACGATTTACACGCACCCACAGTTAAATGTCCTAA	RIKEN cDNA 4930408G06 gene
3	Mm.160048	4930430J20Rik	0.76214	0.358945	0.651716	2.32981	0.99253	-1.67018	-1.32911	-1.71015	-1.48861	-0.872479	-1.34938	CACAGCTGCTGAGGAGGCAAGAGACCCGTGCCGAGATCCTCTCATGGCCGGATCCGCTAAAGCAAAGTCC	RIKEN cDNA 4930430J20 gene
3	Mm.50263	4930435E12Rik	0.572519	-0.788457	1.19942	5.51068	1.06	-1.97397	-1.6289	-2.25591	-1.50617	-1.44181	-1.45633	GAGATGAATCCTTGAACCATGAAAACACAACCCGAGCCCCAGATAACGAGAAGAACAACATAGAAGGAGC	RIKEN cDNA 4930435E12 gene
3	Mm.44591	4930500E24Rik	1.558	0.672035	0.546397	3.072	0.957224	-1.32228	-0.651501	-1.02515	-1.15475	-0.819815	-0.947836	ATGGCGAACCCAGTGGCGGGCATCGCAGGCTCTGCCGCCAAGAGTGTGCGACCCTTCCGATCCAGTGAGG	RIKEN cDNA 4930500E24 gene
3	Mm.251409	4930519G04Rik	0.426519	-0.959776	0.260726	2.02759	0.568693	-2.29572	-1.87942		-2.3282	-1.6688	-1.91628	TATATCCAGAAGTACATGTCATGGATTCTGAGGATTAGGAAAGAGAGAACGGAAGTTGGTTGCTGCATCC	RIKEN cDNA 4930519G04 gene
3	Mm.159593	4930534P07Rik	-0.257829	-0.146603	0.670158	2.37702	1.69645		-1.09446	-1.31814	-0.812275	-0.385272	-0.397243	CTATCTGGACAGCCTGAGTCTCTCTAAAATCACTTATAGATCTTTGCATGGGAAAGTCTTCCGAGTGTTC	RIKEN cDNA 4930534P07 gene
3	Mm.300210	4930568H22Rik	0.305936	-0.394994	0.565613	2.42875	0.814433	-1.26646	-1.07794	-1.66187	-1.01577	-0.545773	-0.82329	GGTACAGAACCAGTATCCCGACGTAGGCACACGCGAACGCTTGGCGGTCCGCATCCGCCTGCGAGAGGAG	RIKEN cDNA 4930568H22 gene
3	Mm.161414	4931428L18Rik	-1.62924	1.09534	0.0935261	4.22554	0.0935261	-0.164341		0.076011	-0.178769	-0.257652	-0.108136	cactgctctgaagaccatccaagcctgctgccacagtggccgccaacaccaggtagagaggacaatatga	RIKEN cDNA 4931428L18 gene
3	Mm.195711	4933403H06Rik	0.241772	-0.386417	-0.0940289	1.6043	0.375094		-0.545941	-0.810668	-0.679364	-0.40419	-0.486505	agacgttcagccccagtctattctttaacctttacccagcattgataaagggtaccacctatgaagatga	RIKEN cDNA 4933403H06 gene
3	Mm.209835	8430422M09Rik	0.152016	0.0148151	0.465797	2.60848	1.75889	-1.78215	-1.63289	-1.66768	-1.51891	-0.811252	-0.955958	TTCTCTGCCTGGCACAAGCTGATTCTGGATCATAGGATTAAGCTGGGGAAAGCGGGGACTCTGTCTGACT	RIKEN cDNA 8430422M09 gene
3	Mm.247537	9130416N05Rik	0.287682	0.0168071	-0.103061	2.68789	0.718253	-0.942807	-0.830163	-0.978863	-1.03027	-0.790173	-0.688433	GCTGCCCTGAATGGAGACCTGGGCCGTGTGAAGTATTTCATCCAGAAGGCCACAGACCCTAGCCAGCCAG	RIKEN cDNA 9130416N05 gene
3	Mm.24262	C730048E16Rik	-0.569095	3.07156	-0.845727	3.24605	-0.629198	1.14095	0.301997	1.05851		-0.0701504	0.811625	CCGCTCGAGCTCGGACGGCGAGTGCGCGGTGGCGCCGGAGCCTTTGGCGGAAGCCGGAGGCCTGGTGTCT	RIKEN cDNA C730048E16 gene
3	Mm.132172	D630041K24Rik	-0.664976	-0.0896122	0.66416	1.82455	0.851371	-0.705034	-1.05076	-0.759854	-0.584673	0.0581597	-0.579011	CTACCCTTCGGCCTGTCATCAGTCCTAGTGGCCCAACGTGGTCTATACAGCCAGACCTCCACGCTTCTGA	RIKEN cDNA D630041K24 gene
3	Mm.259741	Rnf127	0	1.34915	2.4718	1.54823	0.340927	-1.87485	-1.75513	-1.30336	-1.16595	-1.56365	-1.70293	ATCAGAAGATGCTTCACCCACGTACCAGGGAAAGACTAACCAGACGATCTTTGAGTCTTCCACCCACACT	ring finger protein 127
3	Mm.2416	Scin	0.489079	0.674071	2.51356	1.64485	1.721	-2.41572	-2.33132	-2.1596	-1.44252	-1.73359	-1.66129	cagacccttctggaagagacaagaggacaccgattgtcatcatcaagcaagggcacgagccccccacatt	scinderin (Scin)
3			0.583527	1.18578	2.54285	1.47762	1.33873	-1.70832	-1.52079	-1.26685	-0.680668	-1.06601	-1.16828	GGACGAGGAGCTAGCTTCCCTGCGGAAGGCCTTGAGTTTCCACTCAATCTGCAATAACATAATCCCCAAG	Sequence 3 from Patent WO0073459
3	Mm.276510	Sdccag33l-pending; Mtsh2	0.222085	0.04652	3.39855	2.77556	0.345502	-2.76367	-2.87479	-2.6395	-1.99855	-2.13099	-2.65998	TGTTTCTGTTGAAGTTGGTAAAAGTATAGATTGCATTGCTATTCAGTTCAGGCTGGGTACACAGGGCTGT	serologically defined colon cancer antigen 33 like
3	Mm.1374	Sn	0.197531	-0.168623	-0.605178	2.52848	0.346276	-0.937432	-0.93704	-1.05068	-1.23668	-0.572128	-0.79469	TGTCTGTCTCTGCATCTCACTGGTCCGTATCAGGCCTTTTCCTCTGCACAAAGCAAGGGCTTCATAGGTA	sialoadhesin
3	Mm.287985	LOC212871	0.0317487	-0.564669	0.170151	3.18958	0.117783	-2.21976	-2.52576	-2.72132	-2.29646	-1.62116	-2.35842	CAGGTGGCATAAAGAGTATCTTGTTTTTGTGGGGAACTGAAAACAGTTCATGTGTGAAATATGGCCACTC	similar to demilune cell and parotid protein; common salivary protein 1
3	Mm.264252	LOC223706	-0.767255	-0.182322	-0.717245	4.87292	-0.575364	-2.49679	-2.84633	-2.51494	-3.22023	-1.66483	-3.04027	agaaagtttgaaagaagtcactggcttcattcctggggttcttaacatgtcccaatactcctgcgaatcc	similar to nuclear protein, 25K - mouse
3	Mm.35247	Scnn1g	0.632523	-0.497838	-0.0400053	2.19613	0.41198	-1.37792	-1.25948	-1.67927	-1.5071	-1.07827	-1.35718	TGTCCTTGTATGGGGTCAAAGATGTTCTAGACAGTACACCTCGGAAACGCCGGGAAGCAGGATCCATGCG	sodium channel, nonvoltage-gated 1 gamma (Scnn1g)
3	Mm.266264	Slc25a29	0.312872	-0.524524	0.0831775	2.21576	0.730699	-1.9622	-1.94925	-2.2487	-2.0388	-1.6365	-1.72485	CCTGGGCTCGCCACTAATGGGACTCACCTTCATCAATGCACTGGTGTTTGGGGTGCAAGGTAACACCCTC	solute carrier family 25 (mitochondrial carrier, palmitoylcarnitine transporter), member 29
3	Mm.2453	Sst	0.21075	-0.393803	-0.0117995	1.43425	0.279585	-1.14546	-1.08695	-1.27858	-1.17477	-0.73486	-1.07512	CTGGAGCTGCAGAGGTCTGCCAACTCGAACCCAGCAATGGCACCCCGGGAACGCAAAGCTGGCTGCAAGA	somatostatin (Sst)
3	Mm.1927	Srpx	1.21302	1.21586	1.63774	2.965	1.95238	-1.20385	-0.59621	-0.770131	-0.535164	-0.264758	-0.324848	GGATCTGGAGACTCACCACTAGAAGACGATGGAGTCTGGTATTCACACTCTCTATATAAAGACACTCCGT	sushi-repeat-containing protein (Srpx)
3	Mm.4269	Tcf4	-1.19831	0.876077	1.44563	2.51428	-1.14722	-0.586879	0.0831657	-0.656692	-1.16391	-0.40001	0.208687	catggaggtacagacaaagaaagtccgaaaagttcctccgggtttgccgtcttcagtctacgctccttca	transcription factor 4 (Tcf4)
3	Mm.293690	Tob2	-0.00250941	-0.0700676	3.33256	0.0817763	0.443979	-1.55186	-1.63994	-1.56538	-1.24521	-1.57692	-1.3943	GCTCACCCAGCCTCTTCTTCGATGGGGTGGAAGGCCCGAGCACCAGCACCACGGCCCCCTTCGGCAGCGG	transducer of ERBB2, 2 (Tob2)
3	Mm.357406	B3galt1	0.410915	1.12557	4.73216	1.20725	1.39038	-2.12424	-1.8101	-1.39816	-1.22289	-1.49032	-1.47978	AAAACTTCACCTTTGGCAACATAAGAACTCGACCTATAAACCCACATTCTTTTGAATTTCTGATAAATGA	UDP-Gal:betaGlcNAc beta 1,3-galactosyltransferase, polypeptide 1 (B3galt1)
3		Zfp14	0.0950435	-0.528578	-0.0388689	1.85566	0.574998	-1.19912	-1.04707	-1.30975	-1.15145	-0.656411	-0.879757	CCTTATGAATGCCAGGAGTGTAGAAAACCCTTCCGGCTGTTGTCACAGCTCACTCAGCACCGGAGCATCC	zinc finger protein 14
3	Mm.4792	Zfp354a	0.859383	0.729705	5.35385	1.14537	1.97806	-1.45869	-1.14561	-1.05584	-0.682916	-0.855694	-0.670372	GGGAGACTTCTCTCTCGGACTGAAGTGCAGTCAGAGAACCACTAAGTCAACTCAAACACAAGACTCTTCA	zinc finger protein 354A (Zfp354a)
3	Mm.89976	Zim1	0.223144	1.08619	2.71818	1.88875	1.89503	-1.85446	-1.69236	-1.34941	-0.692577	-1.04496	-1.16868	AGCAGAAGTGACACCTCTGCAGGGAAGAAGACAGGGGATAATTCCACAAAGGCAGAAATCCGGAAGCCAG	zinc finger, imprinted 1 (Zim1)
3			0.280302	0.211309	0.280302	2.95789	1.76569	-2.03846	-1.84614	-2.19234	-2.06816	-1.35824	-1.51149	TCAGTCATTATGAATCCTCAACTAAGTGGTTTGCTAGTTCTTGTATCATGGTTTATTAGCTTTTCATATT
3			0.960351	-0.0136057	0.883321	2.83797	0.872085	-2.65127	-1.82547	-2.22756	-1.80973	-1.41263	-1.82869	TCATGGAGCCCAATGGGACTCTGAGTCCTAAGCCCGGGGACACTGAAGACCAAGGCCCTGGGAGGAATCC
3			-0.0170944	0.579592	3.47732	0.180437	-0.293348	-2.30217		-2.51602	-1.66418	-2.28076	-2.67197	GTAATTACAGTGTGACCCCCGACAACCACTTAAGGTGGTTCAAACAGGACACAGGCAAAGGTCTTGTGTC
3			0.490623	-0.474458	-0.130362	2.62842	0.575364	-2.62978	-2.54987	-2.70887	-2.55432	-1.82607	-2.42117	ccggtccatcctcaaggagcaaggttcaaccagcttcagccagagccaaagtcagagttccagggactaa
3			0.93882	1.01275	2.63134	1.68968	1.39731	-2.36381	-2.09987	-1.97357	-1.27438	-1.66163	-1.7459	aatttgcatccaagaagaagaaacgtaatccagccacagccaaagccaaactaggggtccaggcaaatat
3			0.733498	0.498098	2.12349	1.48227	0.801078	-2.25628	-2.01039	-2.26174	-1.33057	-1.63957	-1.9063	tccaagaagaagaaacgtaatccagccacagccaaagccaaactaggggtccaggcaaatattgtggatg
4	Mm.23156	Adamts4	2.26765	1.84504	2.10158	2.0159	2.10432	-1.68492	-0.680945	-0.893874	-0.807726	-0.81768	-0.751291	CATGTCTTCAACATGCTCCATGATAACTCCAAGCCATGCACTAACTTGAATGGGCAGGGGGGTTCCTCTC	a disintegrin-like and metalloprotease (reprolysin type) with thrombospondin type 1 motif, 4
4	Mm.57010	Art2a	3.17805	2.70805	1.94591	2.55637	2.68558	-3.23759	-1.85412	-2.06991	-2.47216	-2.02219	-2.17686	TGCGATTTGGGCATTTCGCATCCTCTTCTTTAAACCGGAGTGTAGCTACTTCTAGTCCATTTTTCAATGG	ADP-ribosyltransferase 2a (Art2a)
4	Mm.30988	Mfi2	2.77259	1.91692	1.88403	1.19392	1.31909	-2.68053	-1.40302	-1.67137	-1.59784	-1.94266	-1.96765	GGCCTTCGTGAAGCACAGCACAGTGCTGGAAAATACTGATGGAAACACCCTGCCTTCCTGGGGCAAGTCC	antigen p97 (melanoma associated) identified by monoclonal antibodies 133.2 and 96.5 (Mfi2)
4	Mm.30290	Capn6	1.80337	2.12809	2.52261	2.00787	1.32098	-1.53592	-0.778354	-0.543951	-0.425169	-0.729819	-0.972163	GGAGTGCATGAAGGATGGCCGCCTTTTCTGTGACCCAACCTTCCTACCGGAGAATGATTCTCTGTTTTTC	calpain 6 (Capn6)
4	Mm.272085	Ctsk	1.67136	1.35323	1.98565	2.68322	2.81129	0.351539	0.958662	0.897041	1.15881	1.42418	1.60264	GGACTCAGAATACCTCCCTCTCGATCCTACAGTAATGACACTCTCTATACCCCAGAGTGGGAAGGCAGGG	cathepsin K (Ctsk)
4	Mm.277958	BC013667	3.67368	1.66803	2.15915	1.72338	2.01145	-2.36778	-0.793894	-1.64067	-1.45937	-1.66768	-1.57657	TTCCTGGGGCTGGTATGCTGGATACACAGTGATGGAATGGGGGGAAGATATTAAAGCAATCGCTAAAGAT	cDNA sequence BC013667
4	Mm.251288	Chl1	2.86809	2.12782	1.36451	1.12415	1.25276	-2.07067	-0.82326	-1.02019	-1.4315	-1.46128	-1.47573	TCCAATAGACTAGGAACTGCAGTATCAGAAGAAATAGAGTTCATAGTACCAGGGGTTCCAAAATTCCCAA	cell adhesion molecule with homology to L1CAM (Chl1)
4	Mm.341574	Ccl7	3.3348	1.37945	1.1884	1.19667	1.1884	-2.15752	-0.904048	-1.75467	-1.77858	-1.74506	-1.93389	agcccatcagaagtgggtcgaggaggctatagcatacttagacatgaaaaccccaactccaaagccttga	chemokine (C-C motif) ligand 7 (Ccl7)
4	Mm.42029	Ccl8	3.2121	2.59824	2.08884	1.39294	3.23335	-1.26916	0.281777	-0.0708418	-0.329836	-0.614929	-0.0257638	AGAAGCTGACTGGGCCAGATAAGGCTCCAGTCACCTGCTGCTTTCATGTACTAAAGCTGAAGATCCCCCT	chemokine (C-C motif) ligand 8 (Ccl8)
4	Mm.38496	Cspg5	2.46621	1.76359	2.5965	2.40544	2.67988	-2.60556	-1.40751	-1.976	-1.47128	-1.49582	-1.42155	CACGCTGGTGCTCACCGCTGGGGCCGTACCGGCACGGGAAACAGGCAGTGCGATCGAGGCTGAAGAGCTG	chondroitin sulfate proteoglycan 5 (Cspg5)
4	Mm.271782	Clecsf10	2.50621	1.69485	1.63657	1.42311	1.83191	-2.10306	-1.11882	-1.43888	-1.47342	-1.60398	-1.47984	cagtcaaaatgtcaggttctggcacccccatgaacccaatcttccagaagagcggtgtgtttcaatagtt	C-type (calcium dependent, carbohydrate recognition domain) lectin, superfamily member 10 (Clecsf10)
4	Mm.234247	Ddah1	2.57325	2.65443	2.87888	2.23343	1.84139	-1.88526	-0.882689	-0.81921	-0.786464	-1.04416	-1.18575	GATGAAAATGCAACTTTGGATGGTGGGGACGTCCTATTCACAGGCAGAGAATTTTTTGTGGGCCTTTCCA	dimethylarginine dimethylaminohydrolase 1
4	Mm.295263	Dcamkl1	2.6355	1.85318	1.79852	1.17132	1.48222	-1.37683	-0.232609	-0.635345	-0.624673	-0.893668	-0.739041	GCGGAAGCAGAGGGACCTGTACCGCCCCCTCTCGTCGGATGATTTGGACTCAGTAGGAGACTCAGTGTAA	double cortin and calcium/calmodulin-dependent protein kinase-like 1
4	Mm.295263	Dcamkl1	1.83923	1.46634	3.56777	1.33281	2.84115	-1.85841	-1.13373	-1.25536	-0.945723	-1.36493	-1.03555	CTTTTCGATGCCCCCCTCCACATTGTAGAAGGAACCACTTTATTTGTCATGATCAATAAATGTGTGAATT	double cortin and calcium/calmodulin-dependent protein kinase-like 1
4	Mm.220982	Dysf	2.44486	1.69683	2.10477	2.1596	2.22165	-1.21079	-0.0709403	-0.434165	-0.291446	-0.316667	-0.297352	CATTTCTGGAGTATTGATCAAACAGAATTTCGAGTCCCTCCTCGGCTGATCATTCAGATATGGGACAATG	dysferlin
4	Mm.7996	Fgf12	1.79176	1.33911	2.52237	2.89316	2.74605	-1.60607	-0.894672	-1.01333	-0.566356	-0.37174	-0.400494	GCCCCAGCAAAGACGGGCGCTCCCTGTGTGAGAGGCACGTCCTCGGGGTGTTCAGCAAAGTGCGCTTCTG	fibroblast growth factor 12
4	Mm.193099	Fn1	2.21745	1.85941	2.83508	2.26609	1.80819	-0.290301	0.533234	0.447664	0.855474	0.565758	0.435372	ATGGGAAGACCTACCATGTAGGAGAACAGTGGCAGAAAGAATATCTCGGAGCCATTTGCTCCTGCACGTG	fibronectin 1
4	Mm.272306	Gsg1	1.76997	3.17265	1.3623	2.40181	1.74318	-3.03791	-2.43837	-2.05416	-2.5358	-2.28765	-2.38525	GCTCAGCAGCGAGTGGTTTGTGGGCACACAGAAGGTGCCCAAGCCCCTGTGCGGGCAAAGTCTGGCAGCC	germ cell-specific gene 1
4	Mm.2976	Gp38	2.48447	1.68728	1.75084	1.5256	1.82032	-0.523968	0.588879	0.199681	0.168368	0.0246396	0.172207	ACCGTGCCAGTGTTGTTCTGGGTTTTGGGGAGCGTTTGGTTCTGGGACTCTGCGCAGGGAGGGACTATAG	glycoprotein 38 (Gp38)
4	Mm.273117	Grb10	1.97994	1.92749	2.52308	2.26029	1.88359	-2.20226	-1.36627	-1.40012	-1.07095	-1.23261	-1.40341	gaaacaacctaagaaccagtgtccaaccgacactgtgaatccagtggcacggatgcccacttcacagatg	growth factor receptor bound protein 10
4	Mm.14802	H19	2.09341	2.37149	2.42919	1.3879	1.02108	-0.114098	0.836698	0.826717	0.837812	0.43432	0.298444	CCCCCTACCTTGAACCCTCAAGATGAAAGAAATGGTGCTACCCAGCTCATGTCTGGGCCTTTGAATCCGG	H19 fetal liver mRNA
4	Mm.14802	H19	1.98544	2.32843	2.44135	1.31279	1.07906	-0.0555313	0.781839	0.910675	0.885666	0.430491	0.292049	ATGGGATCCAGCAAGAACAGAAGCATTCTAGGCTGGGGTCAAACAGGGCAAGATGGGGTCACAAGACACA	H19 fetal liver mRNA
4	Mm.874	Il10	4.55831	2.72567	1.01764	1.20397	1.92668	-2.22064	-1.07884	-1.18226	-1.79453	-1.78506	-1.53835	CCAGCTGGACAACATACTGCTAACCGACTCCTTAATGCAGGACTTTAAGGGTTACTTGGGTTGCCAAGCC	interleukin 10 (Il10)
4	Mm.142655	Jarid1c	1.48012	2.30066	3.92133	2.35306	1.04232	-2.23068	-1.6878	-1.35644	-0.513366	-1.15597	-1.77776	gtgcagccttccaagttcaacagttatggacgacgggcaaagagactacagcctgatccggaacccacag	jumonji, AT rich interactive domain 1C (Rbp2 like)
4	Mm.298199	Kdelr3	2.38738	2.02663	2.59479	2.28428	2.39009	-1.09857	-0.224426	-0.320102	-0.0408588	-0.049527	-0.107084	GTTCTTCCTGGGGCTCTATCGGCTCCTCTATCTGGCCAACTGGATCAGGCGGTACCAGACAGAGAACTTC	KDEL (Lys-Asp-Glu-Leu) endoplasmic reticulum protein retention receptor 3
4	Mm.27961	Lepre1	2.33996	1.90612	2.66566	2.34197	2.42257	-1.18349	-0.284445	-0.437713	-0.121503	-0.242931	-0.237124	GAAGAGTTTCTGCATGGTGCTACTGTTCTTGGAGTGGGCATAGCAGGACACACTCTTCTCTGGGCTTGGC	leprecan 1 (Lepre1)
4	Mm.271652	Lrrc17	2.5584	2.24759	2.19312	1.89008	1.96987	-0.84297	0.211572	-0.0130632	0.041438	0.0335646	-0.0370131	ACCAGGCCTGCCTTGTGATGTGTACACTTATCTCCATGAAAAATACCTAGACTGCCAAGAAAGGAAACTA	leucine rich repeat containing 17
4	Mm.268018	Lix1	0.864997	2.66838	4.28789	2.42037	2.11776	-2.74384		-1.52676	-1.68804	-1.74016	-1.95899	TCACAGAGACCCGGCTTTGGTCTTCAAAGACTTGAATGTTGTGTCAATGTTACAGGAATTTTGGGAAAGC	limb expression 1 homolog (chicken) (Lix1)
4	Mm.234003	Lsp1	1.84682	2.46506	2.76875	2.10505	1.8143	-1.95836	-1.14704	-0.896075	-0.784703	-1.12279	-1.24878	gccccgcactcctgaggagaaatgctagcaaacggggcctggagaagctgctgaggctcacaactcagtg	lymphocyte specific 1 (Lsp1)
4	Mm.172	Lox	2.2787	1.72992	2.28496	2.11186	2.18464	-0.557191	0.390118	0.149385	0.365763	0.331646	0.322163	CGACGGCGACGCAGCCTCGCAGCCGCGCACGCCCATTCTTCTGCTGCGTGACAACCGCACCGCCTCTACC	lysyl oxidase (Lox)
4	Mm.45173	Msr2	2.69015	1.51724	1.45925	1.3977	1.71965	-1.56525	-0.385351	-0.882415	-1.02353	-0.98221	-0.85787	CTTCTGGTCTTCGCTCCTGTCGGAGTCCAGTCCGACTGGTTGAGCATCAGCCTTCCACACCGTTCTTATG	macrophage scavenger receptor 2 (Msr2)
4	Mm.347469	Mup1	1.96721	1.29178	1.71999	1.7126	0.679354	-2.26272	-1.21393	-1.51691	-1.42303	-1.34297	-1.72025	tgctgctgtgtttgggactgaccctagtctgtgtccatgcaaaagaagctagttctacgggaaggaactt	major urinary protein 1
4	Mm.2055	Mmp12	2.35341	1.76277	1.90636	2.68639	3.40902	-1.63541	-0.629733	-1.30848	-0.928811	-0.577151	-0.241586	AGTTCTTTGGGCTAGAAGCAACTGGGCAACTGGACAACTCAACTCTGGCAATAATGCACATCCCTCGATG	matrix metalloproteinase 12 (Mmp12)
4	Mm.5022	Mmp13	1.96327	1.03376	2.57605	2.98571	2.82907	-0.238869	0.413649	0.191372	0.772975	0.968164	0.941134	GAAGACCTTGTGTTTGCAGAGCACTACTTGAAATCATACTACCATCCTGCGACTCTTGCGGGAATCCTGA	matrix metalloproteinase 13 (Mmp13)
4	Mm.347405	Mia	1.39972	2.03453	3.78664	2.0912	1.69239	-2.00203	-1.66726	-1.30302	-0.594262	-1.44115	-1.56772	GCAGCCCGCCTGGGCTATTTCCCCAGTAGCATTGTCCGGGAGGACCTGAACTCGAAACCTGGCAAAATTG	melanoma inhibitory activity (Mia)
4	Mm.170657	Ms4a6d	3.04114	1.44738	1.48196	1.38531	1.47568	-1.11237	0.201105	-0.525089	-0.511553	-0.442883	-0.478945	TCTTACAGGCATCGCTATTCTCTCTGTCAGTTTGGCTGCTTTAGAGCCTGCCTTGCAGCAATGTAAGCTG	membrane-spanning 4-domains, subfamily A, member 6D (Ms4a6d)
4	Mm.335639	Mest	2.44556	2.63482	2.80739	2.37937	1.65682	-1.81262	-0.653662	-0.566179	-0.451386	-0.71917	-1.01341	TGACCCTGAGGTTCCATCGAGTGATCGCCCTTGATTTCTTAGGCTTTGGCTTCAGTGACAAGCCGAGACC	mesoderm specific transcript (Mest)
4	Mm.2772	Myh8	1.40584	2.23359	2.67898	1.83608	1.37305	-1.95277	-1.43049	-1.02488	-0.86037	-1.23129	-1.44261	GGTCGAAAATGAACAGAAACGCAATGCTGAGGCTGTTAAAGGGTTAAGGAAGCATGAAAGAAGAGTAAAG	myosin, heavy polypeptide 8, skeletal muscle, perinatal
4	Mm.347471	Ngfg	1.75539	3.51368	2.14843	2.24374	2.24374	-3.62984	-2.77724	-2.30465	-2.68543	-2.61698	-2.76095	tcacatcatggggccataccccatgcggtgaacctgatatgccaggcgtctacaccaaacttaataagtt	nerve growth factor, gamma
4	Mm.328608	Nrk	2.21784	2.54553	2.74084	2.70805	2.66549	-2.85186	-1.73723	-1.61921	-1.51084	-1.51522	-1.61058	GGCCAGTTGCCGGATCCAACTGGAATATTCTCACTAGATAAAGCCATTGGTCTTGGTACTTATGGAAGAA	Nik related kinase (Nrk)
4		Olfr720	2.43944	1.90211	1.09861	0.569095	1.36098			-1.55407	-1.78978	-1.94102	-1.86801	TTCACCTTTGTGGGACTCTTTACTCACAACAAAGCCTCAGGATTCCTGTTCAGTGTCATATGTGCCACGT	olfactory receptor 720
4	Mm.3542	Pthr1	1.74649	1.592	2.8876	2.53293	2.391	-1.36353	-0.743671	-0.72501	-0.183316	-0.254479	-0.419838	ACCGGACGTGGGCCAACTACAGCGAGTGCCTCAAGTTCATGACCAATGAGACTCGGGAACGGGAGGTATT	parathyroid hormone receptor 1 (Pthr1)
4	Mm.7952	Peg3	1.55449	1.93786	3.00444	2.22863	1.61733	-1.56439	-0.90315	-0.724489	-0.295046	-0.641737	-0.889753	AGAACCTCTATGAATATGGAGAGTCCTTTATTCATAGCGTGGCTGTCAATGAGGTGCAAAGAAGTCAGGG	paternally expressed 3
4	Mm.276776	Ptx3	2.591	2.10417	1.95822	1.60278	2.28392	-1.66464	-0.594896	-0.861161	-0.894242	-1.04834	-0.823856	TGAGACCTCGGATGACTACGAGCTCATGTATGTGAATTTGGACAACGAAATAGACAATGGACTTCATCCC	pentaxin related gene (Ptx3)
4	Mm.10800	Kcnk1	1.75912	1.23758	2.42889	2.39309	2.59809	-1.69724	-0.818388	-1.06032	-0.487614	-0.405877	-0.420828	TGGAGGCCAGCAATTATGGAGTGTCGGTGCTCAGCAACGCCTCGGGAAATTGGAATTGGGACTTCACCTC	potassium channel, subfamily K, member 1 (Kcnk1)
4	Mm.249555	Col3a1	2.04068	1.93549	2.2722	1.8665	1.93665	0.645694	1.52561	1.45727	1.59948	1.36431	1.43884	GATTATGTCTTCACTCAAGTCTGTTAATGGACAAATAGAGAGTCTTATAAGCCCTGATGGTTCTCGAAAA	procollagen, type III, alpha 1
4	Mm.155586	Col4a6	2.68937	1.9651	1.78013	1.51627	1.71189	-1.85769	-0.819887	-1.05383	-1.15214	-1.31885	-1.29055	tgagacgctgaaaactgggcagcttcacaccagggtgagccgctgccaggtgtgtatgaaaaccccgtag	procollagen, type IV, alpha 6
4	Mm.141312	Col9a3	0.995664	2.34488	3.56946	2.05329	1.19688	-1.04802	-0.791638	-0.247488	0.363125	-0.382263	-0.70007	CCTCCTGGAGAGGCAGGAGTGAGTGGCCTCCCAGGTGGGATTGGTCTACGTGGCCCCCCGGGACCCTCTG	procollagen, type IX, alpha 3
4	Mm.3705	P4ha2	2.86638	2.14398	2.95768	2.72654	2.82296	-2.31391	-1.34564	-1.45841	-1.13979	-1.31112	-1.28658	ctccaacaagtggttccatgagcgaggacaggagttcttaagaccttgtggaacaacggaagttgattga	procollagen-proline, 2-oxoglutarate 4-dioxygenase (proline 4-hydroxylase), alpha II polypeptide
4	Mm.270525	Prodh2	1.99304	2.00948	1.53367	1.90251	0.60859	-1.97729	-1.18475	-0.621199	-1.74795	-0.958058	-1.58758	CCACTAGTCGGAGTTACAGCCGCTGTCTAGAGCTGATGCTGCGCTGCGTGTCGAACCACGGTCCCCCGTG	proline dehydrogenase (oxidase) 2 (Prodh2)
4	Mm.212696	Prg4	3.80109	2.50158	1.97892	1.7053	1.9502	-1.2993	0.318457	-0.239144	-0.578536	-0.784668	-0.72126	GAGATGTGGGGAAGGGTACTCTAGAGATGCCACCTGCAACTGTGATTATAACTGTCAGCACTACATGGAG	proteoglycan 4 (megakaryocyte stimulating factor, articular superficial zone protein)
4	Mm.29467	Rrad	2.69653	1.53485	1.35253	1.03546	1.77865	-1.61848	-0.447088	-0.938238	-1.00763	-1.13645	-0.97669	GTTCATCGAGACATCAGCAGCACTGCATCACAATGTCCAGGCACTATTCGAGGGGGTTGTGCGCCAGATA	Ras-related associated with diabetes (Rrad)
4	Mm.330087	1110002H13Rik	2.67887	1.95982	1.63652	1.29033	1.61855	-1.95869	-0.607259	-1.00134	-1.16743	-1.26746	-1.19391	GCCTTCCTGCCTGGCAGTCCTGCTGTCTCTCCCAAGGTACTTCCTATACTTTGTTATGCGGCCTGTACAT	RIKEN cDNA 1110002H13 gene
4	Mm.27791	1110017I16Rik	1.38002	2.60616	3.88034	2.28302	1.22745	-1.2537	-0.574316	-0.535224	0.468541	-0.279842	-0.665268	TCTACAACCGCCAAAACATCTGACCTCATTAAAGCAACCGGGGAAGAGAAGCATGTGACAGGCCTGCCAC	RIKEN cDNA 1110017I16 gene
4	Mm.50109	1500015O10Rik	1.84606	2.20245	2.93672	1.84925	1.95677	-1.27927	-0.500852	-0.376734	-0.018028	-0.49796	-0.440118	GAGAAGGACCTGTCCCGTCAAAGACTAATGTAGCTGTAGCCGAGAACACAGCAAAGGAATTCCTAGGTGG	RIKEN cDNA 1500015O10 gene (1500015O10Rik)
4	Mm.25670	1700110N18Rik	3.04588	2.01364	2.31266	2.02748	2.10791	-1.81912	-0.458196	-0.852371	-0.829827	-0.942039	-0.890679	GCTCAGCTCTTTCGAGCCAGCGGAGTAATTTTCCAACTTCCTTTTGGACCAGCTCTTACCAACCCCCACC	RIKEN cDNA 1700110N18 gene
4	Mm.158769	2310003M01Rik	1.70526	2.87869	2.29179	2.59492	2.62483	-0.915961	-0.139786	0.243588	0.0183745	0.173001	0.154094	GCTTGGTGAAGATCAGGACTCAACGAAGCCTCCATTTGCACATGATGAACCACTGCAGCAGTAATGTGTT	RIKEN cDNA 2310003M01 gene
4	Mm.312967	2310057H16Rik	2.71476	1.62748	1.98965	2.204	2.22019	-0.753361	0.470413	-0.0449529	0.0375182	0.121813	0.177275	CATGGACAGTGTGAGGTCTGGGCCTTTTGGGCAACTCTTCCGGCCTGACAACTTCATCTTCGGACAGACG	RIKEN cDNA 2310057H16 gene
4	Mm.24838	2810003C17Rik	4.10233	1.91522	1.7821	1.73234	2.20785	-2.21906	-0.409119	-1.20615	-1.32029	-1.37712	-1.14508	ATGTCGGTCGCACTCAGCAACAGGTTCCAAGGAGGGAAGGCGTTCGGTTTGCTCAAAGCCCGGCAGGAGA	RIKEN cDNA 2810003C17 gene
4	Mm.7310	3110079O15Rik	1.29374	1.76348	3.85112	2.16851	1.62752	-1.40226	-0.862181	-0.681297	0.186125	-0.505644	-0.715767	TCTCTGGGGTCCTGGCCCCTGCGGTGCTCACAGCAGAGGGTCCCCAGGAGCCCGATCCCACCCTGTGGAA	RIKEN cDNA 3110079O15 gene
4	Mm.251601	4933439A12Rik	3.2581	2.40795	2.70062	2.57346	2.62708	-3.398	-1.99458	-2.34897	-2.34113	-2.63056	-2.38505	ATGAGAGTGTTGTATTTTAAACACTCCTTTTTTCGGAGCCTTCTTAAGTCTAATGGACTACCCCAGACAC	RIKEN cDNA 4933439A12 gene
4	Mm.29132	Sln	1.83743	2.44711	2.47079	1.63936	2.23355	-1.34893	-0.155278	-0.0345567	0.0146754	-0.32416	-0.0593378	ATGGAGAGGTCTACTCAGGAGCTGTTTATCAACTTCACAGTTGTCCTCATCACCGTTCTCCTTATGTGGC	sarcolipin (Sln)
4	Mm.19155	Sfrp2	2.71698	1.68217	2.15441	1.5112	1.95816	-0.836662	0.27154	-0.162793	0.00537973	-0.298382	-0.015318	AGACCATCCAGCCGTGTCACTCGCTCTGCGTGCAGGTGAAGGACCGCTGCGCCCCGGTCATGTCCGCCTT	secreted frizzled-related sequence protein 2 (Sfrp2)
4			2.5282	1.46698	2.3781	1.40454	1.62464	-0.854321	0.198909	-0.0875371	0.286484	-0.08421	-0.12089	tatgtgcaccctcttcaaaaactgggtctgtgactacaacatattgctgcaatcaggaccattgcaataa	Sequence 9 from Patent WO9411502
4	Mm.250422	Serpine1	2.51271	1.51032	1.59161	1.66037	0.937861	-1.12166	0.0184551	-0.5484	-0.427664	-0.413488	-0.703404	GTCCAGGCCTCCAAAGACCGGAATGTGGTCTTCTCTCCCTATGGCGTGTCCTCGGTGCTGGCTATGCTGC	serine (or cysteine) proteinase inhibitor, clade E, member 1 (Serpine1)
4	Mm.2114	Thbs3	1.6821	1.84718	2.59077	2.15466	1.94958	-2.28668	-1.33247	-1.23604	-0.894999	-1.17285	-1.1607	AGAAGATTCGGACAGCTTTACTCACTGCTGGGGATATCTACCTCTTGTCCACTTTCCGCCTCCCTCCAAA	thrombospondin 3 (Thbs3)
4	Mm.8245	Timp1	3.46922	2.49045	2.98779	2.97105	3.01336	-1.54872	-0.122834	-0.541321	-0.283876	-0.224188	-0.309584	gcccctgccgccatcatcgcagatcggggctcctagagacacaccagagataccatgatggccccctttg	tissue inhibitor of metalloproteinase 1
4	Mm.8245	Timp1	3.07729	2.28986	2.61114	2.49118	2.67501	-0.330193	0.979875	0.645143	0.793289	0.683764	0.81915	CCCACCCCACCCACAGACAGCCTTCTGCAACTCGGACCTGGTCATAAGGGCTAAATTCATGGGTTCCCCA	tissue inhibitor of metalloproteinase 1 (Timp1)
4	Mm.247470	Tnnt2	2.60722	2.17013	1.9965	1.20727	1.48182	-0.0705885	0.857483	0.679635	0.710266	0.293539	0.3735	gatcgaaaagcgtcgggcagagcgggccgagcagcagcgtattcgcaatgagcgggagaaggaaaggcag	troponin T2, cardiac
4	Mm.247470	Tnnt2	2.34753	1.77413	1.41609	0.828693	1.08235	-2.07908	-1.32046	-1.34199	-1.58423	-1.86466	-1.84379	gcccggcgtgaggaggaggagaacaggaggaaggctgaggatgaggcccggaagaagaaggctctgtcca	troponin T2, cardiac (Tnnt2)
4	Mm.297706	Zc3hdc5	1.92573	1.08689	2.18707	2.90081	3.21355	-1.22701	-0.453097	-0.758503	-0.304462	-0.0347864	0.203094	CCCCCGAGGACCTTTCTGCGCCTTCGCCCACATAGAACCGCCACCCTTAAGTGATGATGTGCAGCCTTCC	zinc finger CCCH type domain containing 5
4	Mm.2095	Zfp64	2.21557	2.04769	2.99989	2.74084	2.8622	-3.53147	-2.75742	-2.54516	-2.22634	-2.21929	-2.21646	tcagactatcacaggtacagtgcggggagcggggagggtggtgaggggtggacagaggaggctggctata	zinc finger protein 64
5	Mm.190626		0.0887955	-0.822605	-0.0363676	0.599621	-0.154151	-1.80744	-1.8596	-2.20299	-1.96859	-1.80993	-2.24636	ATGCTCAGCAAGCAAGGAGTAACATTCCCCATGAAACTGGGCCATATAACTACCCCAGTGGAACGCCTTT	, Similar to RIKEN cDNA 2010003O02 gene, clone MGC:7975 IMAGE:3585190, mRNA, complete cds
5			-0.156416	0.394851	0.573099	1.33166	0.471134	-1.48901	-1.65029	-1.42082	-1.38374	-1.26735	-1.47749	ATGAAGTACTTGTACATTTTCAATGTGAAACATTACAGAACGCAATCAAGATCTCTACTCTCATGACAGA	11 days embryo whole body cDNA, RIKEN full-length enriched library, clone:2700045H19 product:zinc finger homeobox 1b, full insert sequence
5	Mm.289131	Hmgcs2	0.0971637	0.235314	0.502629	1.08836	1.5419	-2.38806	-2.35251	-2.43685	-2.17701	-1.89339	-1.73905	TCACAGAAATAATGAACCAGAGAGAGCAATTTTACCACAAGGTGAACTTCTCTCCACCTGGAGACACAAG	3-hydroxy-3-methylglutaryl-Coenzyme A synthase 2
5	Mm.270287	Oxct2a	-0.304777	0.366583	0.0475788	0.694206	0.409693	-1.53869	-1.62626	-1.32182	-1.54175	-1.26615	-1.40874	GGTGGAGGGCGTCAAGGACGGGTCTACCGTCATGCTCGGGGGCTTCGGGCTCTGCGGCATCCCCGAGAAC	3-oxoacid CoA transferase 2A (Oxct2a)
5	Mm.6584	Hpd	-0.0909718	0.528067	0.208545	1.29829	0.475424	-2.50674	-2.69682	-2.45782	-2.77276	-2.43821	-2.49594	gggctttggagcgggcaacttcaactctctgttcaaggcgttcgaggaggagcaagccctacggggctaa	4-hydroxyphenylpyruvic acid dioxygenase
5	Mm.333133		0.164068	-0.870828	0.480127	0.264152	0.687316	-2.30499	-2.63225	-2.83952	-2.34932	-2.38555	-2.27502	ttcctgcagggccagccaaagtattagcaacaacctacactggtatcaacaaaaatcacatgagtctcca	5E3 monoclonal antibody kappa light chain variable region, (IgK) mRNA, partial cds
5	Mm.4716	Htr1a	-0.205444	0.76214	0.217413	0.839101	0.966441	-2.43511		-1.83101	-2.1939	-1.84142	-1.78763	CTGTGCGCCATCGCGCTAGACAGGTACTGGGCAATCACCGACCCTATAGACTACGTGAACAAGAGGACGC	5-hydroxytryptamine (serotonin) receptor 1A (Htr1a)
5	Mm.40573	Htr1d	-0.311213	-1.15851	-0.424541	1.19551	0.899878	-1.61009	-1.62782		-1.80302	-1.34537	-1.25864	TGGATCATCTCTATTTGTATCTCCATCCCTCCGCTCTTCTGGCGGCAGGCCACGGCTCACGAGGAGATGT	5-hydroxytryptamine (serotonin) receptor 1D (Htr1d)
5	Mm.272843	Nt5c1b	-0.800778	0.781009	0.61353	0.377877	0.940485	-2.06588	-2.55306	-2.08383	-1.86454	-1.96066	-1.82367	ctactggacatctgtgagcatgctgtatgagaagatccccagctgtgcacggcccaggccgcccaaaccc	5'-nucleotidase, cytosolic IB
5	Mm.272843	Nt5c1b	-0.352221	-0.227057	-0.272178	0.298367	1.14938	-2.58377	-3.06656	-3.2092	-2.76113	-2.52919	-2.07636	tgaatcagcacagaaatttggtaccatcacggcccatgtgccttatggcattgctcaaaaacgcaactag	5'-nucleotidase, cytosolic IB (Nt5c1b)
5	Mm.334503	Adam25	-0.074108	-0.271934	0.716678	1.14891	1.27629	-1.50321	-1.60812	-1.51598	-1.24722	-1.09298	-0.993295	TCATCTGTACCTCTGGCTAGAGATATTGAATATTCTTTCATCACGGCCCTTGACTGGGTATGCTCAGCAC	a disintegrin and metalloprotease domain 25 (testase 2) (Adam25)
5	Mm.183909	Adam28	0.150935	-1.24996	0.394166	0.81093	0.247562	-1.62393	-1.57671	-2.2378	-1.54917	-1.44751	-1.58381	TAAAAGAACTCCCTAAAGCCAAGAAATATGAAGTGGTTTATCCCATAAGACTTCATCCATTGCGTAAAAG	a disintegrin and metalloprotease domain 28
5		aco1	0.744786	0.772835	0.199832	1.23884	1.09245	-1.87319	-1.68506	-1.60026	-1.86266	-1.42343	-1.56096	tgatgtggagctcacgtacttccacaatggaggcatcctgaactacatgatccgaaagatggcccagtag	aco1 gene for cytoplasmic aconitase, exons 1-21
5	Mm.300639	Actg	-0.441833	0.606947	0.208755	0.965081	0.944462	-2.5668	-3.14207	-2.42575	-2.57831	-2.33437	-2.34482	caggcggtgctgtccttgtatgcatctgggcgcaccactggcattgtcatggactctggtgacggggtca	actin, gamma, cytoplasmic (Actg)
5	Mm.30959	Actl7a	-0.672094	-0.672094	2.03457	-0.19517	0.0314162	-2.39752	-2.24042	-2.01307	-1.6021	-1.849	-1.98	AGACCCTGTTAAGTCAACTATGTCCAAGGATAGGCCAAGACTAGAGGTAACCAAAGCAGTGGTTGTGGAC	actin-like 7a (Actl7a)
5	Mm.676	Atf1	0.20165	-0.437471	-0.432406	1.04687	1.5651	-0.462337	-0.420616	-0.741237	-0.760176	-0.113885	0.106802	CATCTCAGCCTGGTTCAACCGTTGCGGGGCCTCACGTTTCTCAGATAGTACATCAGGTGTCATCGTTATC	activating transcription factor 1 (Atf1)
5	Mm.319107	Acvrinp1	0.0203609	0.305715	0.595144	1.10335	1.5177	-1.88772	-1.9993	-1.87844	-1.69749	-1.51223	-1.33323	GCACCATTATTAAATGTAACAGACCAGATACTTCCGGGAGCTACTCCAAGTGCTGAGGGGAAGCGGAAAA	activin receptor interacting protein 1 (Acvrinp1)
5	Mm.25405	Arc	0.135545	-0.298493	0.622136	1.27892	0.873451	-2.31865	-1.89505	-2.49536	-1.83046	-1.49862	-1.65342	TCCTGCAGATTGGTAAGTGCCGAGCTGAGATGCTGGAACACGTACGGAGGACCCACCGGCATCTGTTGAC	activity regulated cytoskeletal-associated protein (Arc)
5	Mm.153916	Adora2a	-0.236749	-0.475424	-0.126606	1.4169	0.459817	-1.79784	-1.89709	-1.90447	-1.88556	-1.36729	-1.57362	GCAACCTGCAGAACGTCACAAACTTCTTCGTGGTATCTCTGGCGGCGGCTGACATCGCGGTGGGCGTGCT	adenosine A2a receptor
5	Mm.188734	Adk	0.355725	-0.15732	0.750789	0.379823	0.558711	-1.81226	-1.78901	-1.93004	-1.49324	-1.77501	-1.66367	gcactatgcagcgagcgtcatcattaggcgaactggctgtacttttcctgagaagccaaacttccactga	adenosine kinase
5	Mm.287010	Adcy4	-0.13084	0.111474	2.63518	0.269235	0.381598	-2.48948	-2.62567	-2.57627	-2.14682	-2.57193	-2.43336	AGCAACTGCAGCGATGGACACGACCTCTTTCTGGTCTCATATGGGTTGCATTACTGGCTCTGGGCTATGG	adenylate cyclase 4 (Adcy4)
5	Mm.1425	Adcy8	0.541131	-1.46634	0.613104	-0.182322	1.04597	-1.54991	-1.25176	-2.11458	-1.3059	-1.73089	-1.06944	AGCTCTCGGATGTGCACTGCCTTAGTGGCAGCGAGGAACTCTACACCATCCAACCGACGCCCCCGGTCGG	adenylate cyclase 8 (Adcy8)
5	Mm.207057	Ak5	0.595509	-0.327213	0.589078	1.00524	1.43453	-2.3102	-2.07821	-2.49222	-1.93886	-1.81273	-1.65478	CAAGGGGAAAAGTTTGGACGAAGGATCGGGGACCCACACTTGGTGATCTGCATGGACTGCTCAGCGGACA	adenylate kinase 5
5	Mm.258910	Arfgap3	0.921466	0.397277	0.883283	1.91581	1.0652	-0.312462	0.0556501	-0.203106	0.0867837	0.385174	0.156923	GAAGCTTGGGAGCCCAGAAACTGACAAATACATCCTTCACTGAGATCGAAAAGCAAGCTCAGGCTGTGGA	ADP-ribosylation factor GTPase activating protein 3
5	Mm.175403	Arl6ip2	0.425726	-0.733006	1.18951	-0.418104	0.141425	-0.682041	-0.766889	-1.02855	-0.651736	-0.965202	-0.650744	TTGCGGCCGCTTTCAGATTTGGAGCGAAAACACCTGGATCTCAAGGAAGTGGCGCTCAAACAGTTTCGTT	ADP-ribosylation factor-like 6 interacting protein 2 (Arl6ip2)
5	Mm.57010	Art2a	-1.20984	-0.524071	-0.804373	0.259323	2.36445	-2.33045	-3.03383	-2.77797	-2.92416	-2.4427	-2.12331	cctacactgggaacatccacagaagccttaatgaggctactagagagttcaaaataaatcctggtaactt	ADP-ribosyltransferase 2a
5	Mm.2816	Art5	-0.441833	0.286406	0.534522	0.684179	0.938491	-2.19066	-2.5635	-2.19372	-2.02057	-1.9635	-1.90313	ccagagcatagtgactctctcgagttatgatcagacctgcagccactttaactgcgcctatttgggtggg	ADP-ribosyltransferase 5
5	Mm.347390	Adra2b	0.24686	-0.109815	0.234281	0.770108	0.24059	-1.47096	-1.25322	-1.38866	-1.30614	-1.05009	-1.19934	TCCGGCCGCCGGGGGAGTTCCAGCCTCGGCTAAAGTGCCCACCCTGGTCTCTCCTCTATCTTCTGTCGGA	adrenergic receptor, alpha 2b (Adra2b)
5	Mm.72675		-0.444251	-0.191055	-0.317096	1.7492	1.09861	-2.56681	-2.85546	-2.74192	-2.85503	-1.9578	-2.08521	taccaagatgaaggggagcccaaagcatccgagagaactcgtcacagaaaataacttgattaaaacctga	adult male aorta and vein cDNA, RIKEN full-length enriched library, clone:A530051I10 product:unclassifiable, full insert sequence
5			-0.117783	-0.973449	-0.215238	0.951842	0.313535	-0.895124	-0.920823	-1.39839	-0.956221	-0.611761	-0.813653	TTCTCTTCAATCCACATTTTTGATATGGCTCAAGCAAAGAAACGTTGCTCCTGTGAGTCAGGGTCTGGCT	adult male testis cDNA, RIKEN full-length enriched library, clone:4930557G23 product:homeodomain interacting protein kinase 1, full insert sequence
5	Mm.16773	Afm	0.0100503	0.321205	1.05209	1.25708	0.780159	-1.69758	-1.70389	-1.74743	-1.50763	-1.55357	-1.3367	TTGCCTTTGACTGAATCCCTAGCCCTACCCACAAAGCCTCAGGACGTAGATCATTTCAATGCTACCCAGA	afamin
5	Mm.140988	Aldh1a3	0.297939	0.685385	1.46673	0.753974	0.432585	-1.71709	-1.62983	-1.643	-1.13982	-1.35052	-1.61581	ACCAGGCTTTGGGCCCACTGTGGGAGCAGCAATTTCCTCCCATCCGCAGATCAACAAGATAGCCTTCACC	aldehyde dehydrogenase family 1, subfamily A3 (Aldh1a3)
5	Mm.73768	Amelx	-0.594707	-0.946928	0.209254	0.514268	0.27029	-2.4445	-2.9766	-3.0036	-2.42775	-2.3579	-2.49989	cattcttcctgagctgcctctggaagcttggccagcgacagacaagaccaagcgggaagaagtggattaa	amelogenin X chromosome
5	Mm.18651	Aass	0.493326	0.52702	0.00254777	0.81093	0.227217	-1.67427	-1.30596	-2.07255	-1.61923	-1.38548	-1.45027	CATCAAGGGCATCACCAAACTGGGCTACAAGGTCTTGATACAGCCTTCCAACAGACGGGCCATCCATGAC	aminoadipate-semialdehyde synthase (Aass)
5	Mm.331311	Amy2	0.627301	-0.206132	0.707746	0.498991	0.467242	-1.94281	-1.47855	-1.83983	-1.52098	-1.59804	-1.88203	GAATTCCCAGCAGTTCCATACTCTGCTTGGGACTTTAACGATAATAAATGTAATGGAGAAATTGATAACT	amylase 2, pancreatic (Amy2)
5	Mm.332667	Anapc5	0.189757	0.327907	-1.01113	0.501453	0.0615022	-1.0546	-0.932042		-1.55224	-1.01364	-1.09141	GTGCTGCTCAACGAGATGGGCCGCACGGGCGAGGGCGCCGTCAGCCTCGTGGAGCGGCGGAAGCTCAACC	anaphase-promoting complex subunit 5 (Anapc5)
5	Mm.2550	Agpt	0.259587	-0.414181	0.968065	0.026352	0.401452	-0.767202	-0.757807	-1.01187	-0.641559	-0.807145	-0.672378	CAGAGCAGTACAACACCAACGCTCTGCAAAGGGATGCTCCACACGTGGAGCCGGATTTCTCTTCCCAGAA	angiopoietin (Agpt)
5	Mm.13451	Ace2	-0.681718	0.252591	-0.463131	1.02406	-0.210295	-1.89319	-2.5994	-1.88691	-2.18211	-1.6214	-2.15681	TGCCCATTTGCTTGGTGATATGTGGGGTAGATTTTGGACAAATCTGTACCCTTTGACTGTTCCCTTTGCA	angiotensin I converting enzyme (peptidyl-dipeptidase A) 2
5	Mm.235960	Ank3	-0.720546	0.184571	-0.387055	0.549916	-0.11441	-0.304785	-0.943797	-0.342238	-0.488667	-0.0708668	-0.453686	gacggtgaagaaggtgataaatgcacatggttcaaaattcccaaagtacaggaggttttggtgaaaagtg	ankyrin 3, epithelial
5	Mm.216432	Asb16	-0.79415	0.277532	-0.126693	0.844799	1.43008	-2.42889	-2.59807	-2.01068	-2.1905	-1.84198	-1.79733	GCCCAAGCCCATCCCGACTGTGTTCGGCTCCTGCTCACATTTGGTGCCAAGGCTAATGTATCGTCTGAGG	ankyrin repeat and SOCS box-containing 16
5	Mm.259702	Anxa4	-0.567378	0.413451	0.867707	0.698289	0.53426	-1.98063	-2.09051	-1.85702	-1.66496	-1.68568	-1.80932	AGAGATGGGGGACAGACGAGGTGAAATTCCTAAGCATTCTCTGTTCCCGGAACCGGAACCATCTGCTCCA	annexin A4 (Anxa4)
5			-0.0702043	-0.727633	-0.254346	0.307609	0.986639	-2.50125	-2.71832	-2.98408	-2.7108	-2.60768	-2.61988	catggaggctgaagatgctgccacttattactgccagcagtggagcagtaacccacccacgttcggtggt	antigen, B-cell receptor gene, complete cds
5	Mm.28394	Apoc2	-0.154151	-0.139113	0.288493	1.92245	0.671817	-1.86085	-1.92052	-2.03133	-1.83359	-1.39103	-1.64485	GGAGGTTGCCAAAGACCTGTACCAGAAGACATACCCGATCAGCATGGATGAGAAACTCAGGGACATGTAC	apolipoprotein C-II (Apoc2)
5	Mm.275547	Arx	0.0595921	0.441833	0.0881073	1.82342	0.785262	-1.52915	-1.56524	-1.34568	-1.60038	-1.17647	-1.25758	ACTGCATCGACAGCATCCTGGGCCGGAGAAGCCCATGCAAAATGAGGCTTCTGGGAGCCGCGCAGAGCTT	aristaless related homeobox gene (Drosophila) (Arx)
5	Mm.293599	Arvcf	1.34645	0.179915	-1.11803	1.83412	0.351131	-2.12094	-2.09375	-1.99586	-2.79144	-1.82131	-2.09854	agtggtggtatggtgggcagtgggcagcccctgccaatggcctggcagcagctggttctgcaggagcaga	armadillo repeat gene deleted in velo-cardio-facial syndrome (Arvcf)
5	Mm.12177	Arntl	0.314197	0.0807614	0.460024	1.25676	0.912545	-2.26462	-2.18892	-2.2	-2.07439	-1.85782	-1.84369	tcctcggacactgcgccccgggagcgactcattgatgccaagactggacttccggttaaaacggatataa	aryl hydrocarbon receptor nuclear translocator-like
5	Mm.41512	Alg12	-0.293479	0.601659	0.367169	0.751389	0.763584	-2.18677	-2.40309	-2.02644	-2.0809	-1.97432	-1.92173	actgccaccctttgatgtcaacctgcagacaaagctggtacttctagagcggctgcttaggccagcctga	asparagine-linked glycosylation 12 homolog (yeast, alpha-1,6-mannosyltransferase)
5	Mm.12821	Atp4a	-0.459532	0.675448	0.274437	1.26398	-0.27029	-2.3954	-2.80115	-2.78688	-2.35553	-1.92278	-2.61176	tcaacttcatgcccatccggttccagtggtggctggtccccatgcccttcggccttctcatctttgtcta	ATPase, H+/K+ transporting, alpha polypeptide
5	Mm.12821	Atp4a	0.395896	0.228842	0.538997	1.28093	1.74422	-2.95352	-2.94723	-2.92657	-2.81185	-2.6104	-2.49871	tgatgagatccggaaacttggagttcgctgttgcccagggagctggtgggaccaagatttctactactag	ATPase, H+/K+ transporting, alpha polypeptide (Atp4a)
5	Mm.4739	Abcb7	-0.101865	-0.632749	-0.393242	1.33221	0.301612	-0.806695	-0.897857	-1.0825	-1.05912	-0.834776	-0.752412	ACTAGAAAAATCATCAAAGCCATGCTTTCTTATGTGTGGCCTGAAGATAGGCCAGATCTACGAGCCAGAG	ATP-binding cassette, sub-family B (MDR/TAP), member 7
5	Mm.147824	Abcc8	-0.602175	0.0800427	-0.175204	1.25954	-0.0645385	-2.01975	-2.29193	-2.0632	-2.13774	-1.77225	-2.17614	ACGTTCCTGCAAGCCTCGTACTACGTCGCCATTGAAACTGGGATTAACCTGAGAGGGGCGATCCAGACCA	ATP-binding cassette, sub-family C (CFTR/MRP), member 8
5	Mm.15691	Abcg1	0.660712	0.664003	0.131401	1.10356	0.948119	-1.27308	-0.993251	-1.12268	-1.31104	-0.948097	-0.910479	CATGAATGCCAGCAGCTACTCTGCCGCAATGACGGAGCCCAAGTCCGTGTGCGTGTCAGTGGACGAGGTC	ATP-binding cassette, sub-family G (WHITE), member 1 (Abcg1)
5	Mm.35300	Aire	-1.49752	-1.46853	2.35091	-0.980829	-0.230158	-2.1857	-3.15428	-2.96521	-1.95583	-2.63261	-2.36908	ccgctgcaaatcctgctctgcagactcgactcccacgccaggcacaccgggcgaagctgtacccacctct	autoimmune regulator (autoimmune polyendocrinopathy candidiasis ectodermal dystrophy)
5		Gabre	-0.151967	-0.0198682	0.0130295	1.13087	1.55347	-1.46093	-1.52718	-1.53609	-1.48135	-0.998571	-0.806574	CTTCAGTGGAGGACGGGCGTCCGGGGGCTGAAGACAGGGAGCCCGGGCAAGTCAGTCTCAGTCAGGAACC	BAC 271B7 chromosome X Gabre gene, complete sequence
5	Mm.20425	Bsn	0.597003	-0.0689929	1.12059	0.882389	0.725937	-2.06655	-1.90813	-2.12606	-1.64082	-1.69893	-1.75247	CCTGCCGGCCTTTATGTCTCTCTACTCACCGACTGAGACCCCTTCGGGCAGTTCCACCACGCCCAGTTCT	bassoon (Bsn)
5	Mm.29808	Bspry	-0.018206	-0.277426	-0.329794	0.909048	0.225203	-2.34217	-2.4115	-2.46776	-2.50498	-2.11934	-2.31494	acctctggccacagtgagactagattcacctccccatcacccttgcaggtcaggccatgcttccaggtag	B-box and SPRY domain containing
5	Mm.347397	Bcl2	1.14117	-0.191055	1.05416	0.510826	0.54921	-2.18792	-1.92356	-2.26685	-1.88211	-1.94293	-2.02122	taacggaggctgggatgcctttgtggaactatatggccccagcatgcgacctctgtttgatttctcctgg	B-cell leukemia/lymphoma 2 (Bcl2)
5	Mm.210125	Bmf	0.341639	0.0542874	0.193417	0.406859	1.28742	-0.717462	-0.619277	-0.72316	-0.72736	-0.65625	-0.314888	GCTGGACTGTCCCCTCAGTCGACTCCAGCTCTTCCCTCTCACCCACTGCTGTGGTCCCGGACTCCGGCCC	Bcl2 modifying factor
5	Mm.119717	Btrc	-0.391179	-0.880951	-0.668981	0.548662	0.308859	-0.591673	-0.799224	-1.00062	-0.993711	-0.685661	-0.482412	ATTGTGTGGCCAAAGCCAAACTTGCCAATGGCACTTCCAGCATGATTGTGCCCAAGCAGCGGAAACTCTC	beta-transducin repeat containing protein (Btrc)
5	Mm.177181	Bicd1	-0.0311552	-1.51023	0.0361485	0.655643	0.339972	-1.87638	-1.94005	-2.68561	-1.91345	-1.73644	-1.76497	CAGAAACTAGTGTCCACATTGAAGCAGAACCAGGTTGAATACGAAGGCTTAAAGCATGAAATTAAGCGAT	bicaudal D homolog 1 (Drosophila)
5	Mm.223689	Bfar	-0.0202027	-0.733969	0.207014	1.57898	0.314811	-1.65518	-1.60582	-1.93761	-1.62694	-1.11246	-1.48308	GAAGGTTTTCCTAAAGTCAACATTCTCCTCAGGGATGCCATTGAAAAGTTATTTCCTGATGCCATTAGAA	bifunctional apoptosis regulator
5	Mm.42160	Bmp15	0.0718257	0.531879	0.868351	0.405465	0.808563	-2.29831	-2.20135	-2.12094	-1.96331	-2.09388	-2.0304	TGAGGTACATGCTCAAGTTATACCATCGTTCGGCTGACCCGCATGGCCATCCAAGGGAGAACCGCACGAT	bone morphogenetic protein 15 (Bmp15)
5	Mm.4383	Bin1	0.804468	0.257335	0.309188	1.96792	0.550255	-1.15533	-0.732526	-1.03413	-1.04909	-0.570532	-0.896131	GCAGGAGCAGATTCTCAGCCTTTTTGATGACGCATTTGTCCCTGAGATCAGCGTGACCACCCCCTCCCAG	bridging integrator 1 (Bin1)
5	Mm.287163	Banp	0.661398	0.00692044	0.563576	1.38107	0.954442	-1.97956	-1.49284	-1.82383	-1.59156	-1.24433	-1.37025	TCATCAATGATCGGCAGAACGCCATTGTAGCCAAGATGGAAGACCCATTGATCAACAGGGCACCGGATTC	Btg3 associated nuclear protein
5		Btnl2	0.11441	-1.19392	0.35364	-0.0152675	0.866591			-3.20283	-2.63705	-2.70809	-2.22223	CCAGCCCTGTTCAAGTCGGAGAGAACATAGAATTAACTTGTCACCTCTCACCTCAAACGGATGCTCAGAA	butyrophilin-like 2
5	Mm.260881	Cadps	-0.46945	-0.479467	-0.5136	-0.436767	2.33139	-1.05736	-1.15602	-1.07531	-0.980664	-0.801933	-0.540699	CTGCAGCTGTACGTGTTCGTGATGCGCTGCATCGCCTACCCCTTCAACGCCAAGCAGCCCACCGACATGG	Ca<2+>dependent activator protein for secretion (Cadps)
5	Mm.259632	Cadps2	0.0727594	-0.0384663	0.414855	2.15876	1.05029	-1.57951	-1.52958	-1.60531	-1.4942	-1.09495	-1.13807	GACCCAAGGAGATTTCAACACTACCCACCCTCGGCCTGTCGTCAAAGTGAAGCTCTTCACAGAAAGCACG	Ca2+-dependent activator protein for secretion 2
5	Mm.159897	Cdh10	-1.11803	0.238411	2.50474	-0.572519	-0.386417	-2.48293	-2.92862	-2.11641	-2.00564	-2.53227	-2.52608	tgaaggagaccaaaactacgattacctccgagaatggggtccccgtttcaagaaactagccgaaatgtac	cadherin 10
5	Mm.277665	Calb1	0.140452	-0.835028	0.543615	0.30343	0.76214	-1.63865	-1.46807	-2.08313	-1.45612	-1.64017	-1.36666	ACCTGCAGTCATCTCTGATCACAGCCTCACAGTTTTTTGAGATCTGGCTTCATTTCGACGCTGACGGAAG	calbindin-28K (Calb1)
5	Mm.4642	Calcr	0.120782	0.630409	0.223144	0.942959	0.23923	-2.2592	-1.65003	-2.26624	-2.0804	-1.7989	-2.29467	caacaacgaaggcgaggagagtactgaaatgatccccatgaacgtcatccagcaagacgcatccgcttga	calcitonin receptor
5	Mm.273838	Calcb	-0.198851	-0.891998	-0.709676	0.805451	0.81093	-1.91469	-1.78939		-2.16936	-1.34288	-1.38939	GGCCAGCAGCCTCCAGGCTGCCCCTTTCAGGTCCGCTTTGGAGAGCAGCCTAGACCTGGGCACCCTCGGC	calcitonin-related polypeptide, beta (Calcb)
5	Mm.347697	Cabp2	0.637885	-0.298493	0.216671	0.617798	1.56323	-0.608122	-0.953769	-1.02438	-0.689927	-0.523616	-0.290259	cctcagccaacgggaagtagatgagatactccaagacattgacctcaatggagatggcctggttgacttt	calcium binding protein 2
5	Mm.70121	Cabp4	-0.66905	0.157629	0.141881	0.954573	1.57469	-1.90597	-2.12919	-1.91768	-2.08708	-1.80952	-1.51374	AGAAGGAGAGTTGGCACCCAGGGTCCCAGAAAGCCAGTTCTGGGGACCAGTCCTCTAGCCAGGGCTCTGA	calcium binding protein 4
5	Mm.207056	Cabp7	-0.345502	-0.026567	0.548316	1.27968	1.04079	-2.17788	-2.48785	-2.11388	-1.93356	-1.70256	-1.66158	CCGTGCCCAACCTGCTGTCGGAGCAGCGCCCGGTGGATATCCCTGAGGACGAGCTAGAGGAGATCCGAGA	calcium binding protein 7
5	Mm.289647	Cacna1f	-0.608406	0.145366	0.14242	1.17077	0.356675	-1.81493	-2.12546	-2.33355	-1.83276	-1.4647	-1.76586	ACCCTTACTAATCCCATTCGTCGGTCCTGCATCAGCATTGTAGAGTGGAAGCCTTTTGATATTCTCATCC	calcium channel, voltage-dependent, alpha 1F subunit (Cacna1f)
5	Mm.273084	Cacna2d2	-0.251314	-1.43508	-0.241162	0.644357	0.278713	-1.5307	-1.91603		-1.80181	-1.2068	-1.51633	TGTCTTCGAAAAGTACAATTGGCCCAATCGGACGGTACGTGTGTTCACGTTCTCCGTAGGACAGCATAAC	calcium channel, voltage-dependent, alpha 2/delta subunit 2 (Cacna2d2)
5	Mm.332223	Cacna2d1	0.754705	0.343252	0.410742	1.46926	1.16909	-1.84947	-1.59256	-1.67152	-1.65258	-1.47395	-1.48018	atggtctatctttggactccagtttatactcctttggctggtatctggcagcagacactacctactgtga	calcium channel, voltage-dependent, alpha2/delta subunit 1
5	Mm.4499	Cacna1c	-0.85349	-0.800567	0.0452566	0.914437	-0.0425596	-2.10254	-2.53589	-2.68791	-2.16847	-1.97367	-2.23716	ATTATTTTACTGACTATTTTTGCCAATTGTGTGGCCTTAGCAATCTATATTCCCTTTCCGGAAGACGACT	calcium channel, voltage-dependent, L type, alpha 1C subunit (Cacna1c)
5	Mm.29585	Cacna1g	-0.653668	0.219109	0.189011	0.316622	0.722901	-1.41678	-1.75952	-1.30825	-1.44259	-1.29843	-1.154	GGCGCCGAGGAGTCGGGACAGCCCCGGAGCTTCACGCAGCTCAACGACCTGTCTGGGGCCGGGGGCCGGC	calcium channel, voltage-dependent, T type, alpha 1G subunit (Cacna1g)
5	Mm.268378	Cacna1h	1.00644	-0.999877	-0.550518	1.93983	0.261094	-1.99416	-1.85653	-2.43049	-2.2198	-1.56836	-1.95895	actggtttgtaacccatatccttacagggttggcagggcgctggggactggggtgtgggactcctctgcg	calcium channel, voltage-dependent, T type, alpha 1H subunit
5	Mm.38851	Capn3	-0.274997	-0.414549	-0.313546	1.51886	0.309516	-2.15725	-2.33109	-2.37034	-2.32271	-1.98106	-2.07455	gctgctccattgacgatggcacgaacatgacttacggaacctctccttctggtctgaacatgggggagtt	calpain 3 (Capn3)
5	Mm.189201	Capn8	-0.657429	0.646627	0.517169	0.786389	0.432373	-2.53466	-2.84473	-2.24057	-2.21067	-2.28044	-2.32844	tgaggagatacacaaatggaacctggtactcttcaacggccgctggacacggggttctacagccgggggc	calpain 8
5	Mm.12829	Casq1	-0.398639	-0.247408	-0.234336	1.2449	0.341839	-2.69017	-2.86111	-2.68301	-2.80493	-2.54498	-2.50712	ggtcccgtactgggagaagacctttgacattgacctgtcagctccacaaataggagttgtcaatgttaca	calsequestrin 1
5	Mm.1376	Creb1	0.202221	-0.371905	2.26526	-0.214929	0.261314	-1.19298	-1.24808	-1.43143	-0.901037	-1.33607	-1.13278	agaccactgatggacagcagattctagtgcccagcaaccaagttgttgttcaagctgcctcaggcgatgt	cAMP responsive element binding protein 1
5	Mm.12407	Creb3	-0.182322	-1.31219	-0.381711	0.758286	0	-2.67535	-2.77269	-3.28677	-2.95732	-2.48704	-2.79863	tttcagaaagcgagggatggcaacctaaccacagcccttctttggtcatctttcagggcaggtattcagg	cAMP responsive element binding protein 3
5	Mm.5244	Crem	-0.875469	0.606136	0.972986	1.2102	0.93282	-2.08376	-2.57407	-1.77931	-1.65876	-1.5328	-1.74668	GTTGTTGTTCAAGCATTTATATCTACTCCTTGTCCTGACAGGCATCATTTCCTCAGCCTCTACATGTTAT	cAMP responsive element modulator
5	Mm.5244	Crem	0.813511	0.197706	0.736385	1.49003	0.902239	-2.28586	-1.96127	-2.62969	-1.97838	-1.76818	-1.91276	ctgtgcttgaaaatcaaaacaagaccctcattgaggaactcaaggccctcaaagacctttattgccataa	cAMP responsive element modulator
5	Mm.5244	Crem	0.322266	-0.923671	0.388516	0.331357	0.679398	-2.42343	-2.25608	-2.70832	-2.13177	-2.1669	-2.04857	agcatagctctgctcatatgcagactggtcaaatttctgttcctactctagctcaggtagcaacaattgc	cAMP responsive element modulator
5	Mm.7992	Cnr1	-0.372404	-0.0546899	0.424883	1.15047	1.13708	-1.33786	-1.85873	-1.29206	-1.21183	-1.09401	-0.878437	AAGGAGACATGGCATCCAAATTAGGATACTTCCCACAGAAATTCCCTCTAACTTCCTTCAGGGGTAGTCC	cannabinoid receptor 1 (brain) (Cnr1)
5			-1.6864	-1.09861	0.215709	1.06726	0.376235	-2.25844		-2.61842	-2.38621	-1.86594	-2.05462	AGACCCTGAAGAGTGGCTTTGGTTTTGCCAATGTGACTACGAAGCGACAGTGGGACTTCTCCAGACCTGG	carbamoylphosphate synthetase I gene, promoter region and partial cds
5	Mm.44827	Chst7	0.742409	0.0234844	0.155564	0.470004	1.72241	-1.41746	-1.11473	-1.34114	-1.375	-1.18851	-0.86823	CGCGCGGACGTGGGACTCGTCGAGGACAAAGCCTGCGAAAGTACCTGCCCGCCCGTTTCGCTCCGCGCCC	carbohydrate (N-acetylglucosamino) sulfotransferase 7 (Chst7)
5	Mm.129265	Car7	-0.00069276	-0.805922	-0.254982	0.473719	0.678849	-1.07716	-1.10912	-1.43896	-1.31328	-1.01494	-0.836818	GGAGACAGGAGATGAGCACCCAAGCATGAACCGCCTGACAGACGCCCTCTACATGGTTCGATTTAAGGAC	carbonic anhydrase 7
5	Mm.119320	Car8	0.0610877	-0.038119	1.29785	1.34664	1.3296	-2.13619	-2.41827	-2.29263	-1.72204	-1.78529	-1.77464	gagtgatagagtcatccgagcggccttcagtagccagagagaccgggaacaaacccatctgcatcagtga	carbonic anhydrase 8
5	Mm.119320	Car8	-0.278662	-0.762753	-0.111899	0.698853	0.477664	-1.5502	-1.75677	-1.92043	-1.5859	-1.22979	-1.41245	gattttgggagacaatttccgacctacccagcccctgagtgatagagtcatccgagcggcctttcagtag	carbonic anhydrase 8
5	Mm.34692	Cpb1	0.0137176	-0.274873	1.99632	0.483381	0.731092	-0.639717	-0.66083	-0.799933	-0.569181	-0.577317	-0.399157	TCCACATGAAACGACTTCTTGACGAACTGGACTTTTATGTTCTGCCTGTGGTCAACATTGACGGCTATGT	carboxypeptidase B1 (tissue)
5	Mm.249829	Ctf1	-0.0888312	-0.301105	0.34713	0.0629748	1.50408	-1.46902	-1.29271	-1.42987	-1.21718	-1.23129	-0.929321	ACTTCTGGAGGAATACGTGCAGCAACAGGGAGAGCCCTTTGGGCTGCCGGGCTTCTCACCACCGCGGCTG	cardiotrophin 1 (Ctf1)
5	Mm.273270	Cbll1	0.0219789	-0.587787	2.53646	-0.157861	0.13075	-1.88862	-2.02929	-2.21532	-1.52953	-2.02874	-1.89401	ATGGATCACACTGACAATGAGTTACAAGGCACTAATAGTTCTGGATCCTTGGGTGGTCTTGATGTTCGCA	Casitas B-lineage lymphoma-like 1
5	Mm.46088	Ctsq	0.725937	0.980829	0.412845	1.24799	-0.0689929	-1.89363	-1.33235	-1.47888	-1.73543	-1.40582		TGGATGCTGTAGCAACTAAAGGCCCCATTGCTACTGGAATTCATGTTGTCTCCAGTAGTTTTAGGTTCTA	cathepsin Q
5	Mm.34693	Cd160	0.206049	-0.0468429	0.699062	-0.0274931	0.57165	-0.658124	-0.542165	-0.643082	-0.616736	-0.750378	-0.463711	AGATAAGACAGAGACAAAGGTCACACCCTGACTTCAGCCATATCAACGGCACTCTCAGTTCAGGCTTCCT	CD160 antigen (Cd160)
5	Mm.210361	Cd3e	0.339269	-0.481838	-0.172954	0.899683	1.69291	-1.88148	-1.74877	-2.60448	-2.05784	-1.70102	-1.28455	ATACAAAGTCTCCATCTCAGGAACCAGTGTAGAGTTGACGTGCCCTCTAGACAGTGACGAGAACTTAAAA	CD3 antigen, epsilon polypeptide (Cd3e)
5	Mm.335106	Cd3g	0.163827	-0.853717	-0.0105264	-0.384739	1.47276	-1.51795	-1.47322	-1.88254	-1.5653	-1.72012	-1.0578	CAGCCGAGGAGACGGTTCTGTACTTCTGACTTGTGGCTTGACTGACAAGACTATCAAGTGGCTTAAAGAC	CD3 antigen, gamma polypeptide (Cd3g)
5	Mm.234551	Cd3z	-0.296121	-0.62024	-0.372404	0.937904	0.711878	-0.363923	-0.525296	-0.710731	-0.610937	-0.37665	-0.298134	aaagacaagatggcagaagcctacagtgagatcggcacaaaaggcgagaggcggagaggcaaggggcacg	CD3 antigen, zeta polypeptide
5	Mm.330428	Cd44	-0.0521858	-1.27418	0.249901	1.01468	0.476339	-2.78935	-2.8176	-3.61222	-2.73155	-2.4918	-2.68139	ctcctttcaataaccatgagtatcaggatgaagaggagaccccacatgctacaagcacaactcctaatag	CD44 antigen
5	Mm.1738	Cd48	0.434809	-0.607578	1.40979	-0.484908	0.330692	-0.854545	-0.78509	-1.1302	-0.929969	-1.2846	-0.81901	CTTCATACTAAAAATCAGAAGATTTTAGAGTACAACTATAATAGTACAAAGACAATCTTCGAGTCTGAAT	CD48 antigen
5	Mm.1858	Cd8a	-0.244197	0.989128	0.909602	0.336472	0.182322	-2.47324	-2.57619	-2.57994	-2.05228	-2.36732	-2.55039	TCCCCCAGCCCACCTTCGTTTATATGGCTTCATCCCACAACAAGATAACGTGGGACGAGAAGCTGAATTC	CD8 antigen, alpha chain
5	Mm.333148	Cd8b	-0.0731223	-0.63504	0.0063898	0.311436	1.13635	-2.13755	-1.90205	-2.17681	-1.91612	-1.82109	-1.45776	GGGACGAAGCTGACTGTGGTTGATGTCCTTCCTACAACTGCCCCAACCAAGAAGACTACCCTGAAGATGA	CD8 antigen, beta chain (Cd8b)
5	Mm.195932	Cdc42ep2	-0.294239	-0.317535	-0.0684678	0.858786	-0.0374576	-1.86408	-1.93791	-1.92428	-1.94677	-1.60551	-1.96118	TGGGGCCTTCGATCCTGGATGATGTCCTCCAGATTATGGATCACGACCTAGGCCGCGTGCAGATTCCTAC	CDC42 effector protein (Rho GTPase binding) 2
5	Mm.289427	Cdk5rap1	-0.0386691	-0.71876	-0.267204	0.182322	1.26452	-1.14869	-1.2158	-1.50603	-1.38438	-1.17552	-0.758237	CAGTCCAGAGGCGAAGAGCTCAGAAGCTCAGAAGGACTTCAGCTCCAGGCTAGCCACTGGACCGACTTTT	CDK5 regulatory subunit associated protein 1 (Cdk5rap1)
5	Mm.86482	AF233884	0.459702	0.00641028	-0.230405	0.540603	2.26324	-1.16335	-0.962875	-1.12323	-1.31069	-0.902655	-0.8159	ATGAAGGCGAGAAGAAATAAAAAGCAGGTCCCAAGCTTTCGCAAGTTGATAAAAACTAGTAAAGTGAAAC	cDNA sequence AF233884
5	Mm.156872	AJ430384	0.280615	0.0503539	-0.456017	0.0277796	1.68796	-2.41245	-2.57337	-2.80126	-2.64559	-2.46163	-2.0171	CTTCTACATGATCCTATGACGCTTGATATGGACGCAGTCCTGTCAGACTTTGTTCGGTCCACGGGGGCAG	cDNA sequence AJ430384 (AJ430384)
5	Mm.282641	BC004636	-0.00561799	-0.819369	-0.144395	0.893054	0.789221	-1.21594	-1.24356	-1.59572	-1.38948	-1.09467	-0.918876	GAGCAAGTTAAGTTTGAAAGTGACGCTAACAAATACTGGGATACATTTTACCAGACCCATAAGAATAAGT	cDNA sequence BC004636
5	Mm.26282	BC004728	-0.285712	-0.630089	-0.209918	0.557077	0.786303	-1.92478	-2.25725	-2.28139	-2.12072	-1.8937	-1.89759	atgagcctgcagaaggggagcccagcgccatcctccagatggagactgactcagccaagggcagagagaa	cDNA sequence BC004728
5	Mm.69553	BC010462	-0.528525	-0.0995296	2.71783	-0.0995296	0.160148	-1.82705	-2.2013	-1.93942	-1.48635	-1.87196	-1.93229	AGCTGCATGGACGCCAGAGATGCTACAAAAACATCACCCTGAATATCTTAGAGCCTTCCAACGAGGACAA	cDNA sequence BC010462
5	Mm.253329	BC010787	0.124791	0.284512	-0.210565	0.783844	0.245673	-2.36189	-2.44422	-2.31296	-2.5958	-2.25829	-2.50489	atgcaggtccctaaacttcccagccacccttacctcacctccctgtcactctgtcactctccccagcttt	cDNA sequence BC010787
5	Mm.205854	BC014699	0.716474	-0.181623	0.86757	0.938422	1.28713	-0.93452	-0.641582	-1.05592	-0.675736	-0.66756	-0.458071	CTGGCAGCCTGGTCTTATATCTCAGAAAACCCTGAGCGAGCCGCTCTGTACTTTGTCTCTGGAGTGTGCA	cDNA sequence BC014699
5	Mm.123934	BC016076	-0.415992	-0.0087643	-0.598313	0.633831	-0.708979	-1.14563	-1.31512	-1.08114	-1.54094	-1.17631	-1.54689	TTTCCAAAGGGGCTGAACTCTCCCTCTCCATGGCTTCTTTCCTGAAAGGCATCACGGCCGCTGTCGTAAT	cDNA sequence BC016076
5	Mm.347600	BC018462	0.0212022	-0.534923	0.0555699	0.101783	1.4486	-1.52023	-1.57292	-1.84883	-1.59293	-1.58883	-1.21567	GACAAATTCATTTCCTCTGCCCGGATGGATGCAGAGGACTACTGCCGGATGAAGCCTGGACCTCGGAGGG	cDNA sequence BC018462
5	Mm.266716	BC019977	-0.0903226	0.543909	0.706691	-0.00913248	0.572519	-2.18767	-2.31365	-2.28594	-1.92005	-2.26346	-2.05989	TCCTTCCTGGCTCGGAGTCGCAGCGCGGTCACACTGCCCCGCAACGGCAGGGACCAGGGTAGGGGCAGCG	cDNA sequence BC019977
5	Mm.24338	BC021611	0.505306	0.332533	0.347767	1.2688	1.00014	-1.28832	-1.18654	-1.16652	-1.25231	-0.953896	-0.938844	ATGGCTCTGTCCAACCCCCTGACGGAGGCTCGCGTGCCAGGTTCTGTGGGGACCCCATTGCCAGGAGTGG	cDNA sequence BC021611
5	Mm.31267	BC037006	0.218427	-0.0148151	0.154991	0.74613	0.654162	-1.15089	-0.986601	-1.14868	-1.1368	-1.01185	-0.886309	GTGGCCCCAGGATGTGGCCTCAAAGTAGCCTGTGTGTCCGCTGCAGTGTCCGACGAGTCAGTAGCCGGGG	cDNA sequence BC037006
5	Mm.121392	D10628	-0.0353394	-0.765121	0.28246	0.386773	0.423814	-2.25783	-2.34289	-2.60905	-2.14699	-2.0705	-2.17015	atgtatgcaaatactgtggcaaatgtttcatttcttcaagtacctgtcgagtacacgaacggactcacac	cDNA sequence D10628
5	Mm.46086	Ceacam13	0	-0.965081	0.158224	0.451985	0.883374	-2.2596	-2.35722	-2.62519	-2.31453	-2.02012	-1.99671	gggtccttgcttctcttcaatgtcaagaagaaagacgcagggctttataccctacgaaccgtatctgttg	CEA-related cell adhesion molecule 13
5			0.832189	0.178374	-0.0439791	0.1113	1.61641	-1.19204	-0.998513	-1.19537	-1.31192	-1.21618	-0.642877	tggccttttcatccgtcacaggagtcagaaaggacctcgaggccctcctccagcagggctcctgcagtga	cell surface glycoprotein; allele w303; strain B10.A(5R) MHC class II beta chain A-beta-7 gene, allele w303, partial cds
5	Mm.6780	Cer1	0.0307717	-0.826679	-0.272178	0.262965	1.08814	-1.91717	-1.94456	-2.27283	-2.23088	-1.89286	-1.60277	GGAAGAAACCTGAGACCGAATTTTACCCCCCAAGGGATGTGGAAAGCGATCATGTCTCATCGGGGATGCA	cerberus 1 homolog (Xenopus laevis) (Cer1)
5	Mm.4126	Cct6b	-0.31178	-1.54045	0.0855222	0.684179	0.0436751	-1.79439	-1.86437	-2.59716	-1.73206	-1.71144	-1.84394	CTGTCACCTTGTTGGTCAAAGGGCCAAATAAGCATACTCTCATACAGATCAAGGACGCCTTAAGAGATGG	chaperonin subunit 6b (zeta) (Cct6b)
5	Mm.16753	Chek1	0.317689	-0.110979	-0.251915	0.89248	0.122441	-2.1958	-2.30747	-2.42358	-2.48753	-2.10623	-2.42435	aagagaccttcgagaagttgggctatcagtggaagaagagttgtatgaatcaggttactgtatcaacaac	checkpoint kinase 1 homolog (S. pombe)
5	Mm.89202	Xcr1	-0.013423	-0.0548082	0.139762	1.39624	1.25276	-2.32447	-2.31105	-2.38658	-2.2693	-1.78101	-1.77634	TGTTCTCCTGTCTACTGCCTGTGTTGATCTCAGCACAATGGAGTTGGTTTCTAGGTGACTTCTTCTGCAA	chemokine (C motif) receptor 1 (Xcr1)
5	Mm.7275	Ccl25	-0.271015	0.086486	0.303832	1.44047	0.738329	-1.85847	-1.98503	-1.936	-1.81046	-1.51581	-1.59481	GACTGCTGCCTGGGTTACCAGCACAGGATCAAATGGAATGTTCTCCGGCATGCTAGGAATTATCACCAGC	chemokine (C-C motif) ligand 25 (Ccl25)
5	Mm.143745	Ccl28	0.0180185	-0.223144	0.780159	0.875469	1.11216	-1.61657	-1.63295	-1.7677	-1.39593	-1.21953	-1.29502	CCTCAGAAGCCATACTTCCCATGGCCTCCAGCTGTTGCACTGAGGTGTCTCATCATGTTTCCGGAAGACT	chemokine (C-C motif) ligand 28 (Ccl28)
5	Mm.341574	Ccl7	-0.611469	-0.246009	0.166235	1.21876	0.15263	-2.99831	-3.10906	-3.02647	-2.8212	-2.26533	-2.80521	agcccatcagaagtgggtcgaggaggctatagcatacttagacatgaaaaccccaactccaaagccttga	chemokine (C-C motif) ligand 7
5	Mm.42258	Ccr9	0.531345	-0.130053	0.923581	0.509605	0.580306	-2.31325	-2.12052	-2.40673	-1.92673	-2.1561	-2.16646	CAGATGACTACATGAATTTGAATTTCAGTAGCTTCTTCTGTAAGAAAAATAATGTCAGGCAGTTTGCAAG	chemokine (C-C motif) receptor 9 (Ccr9)
5	Mm.269254	Ccrl1	0.0805487	0.0652578	0.541597	0.972572	1.25745	-1.00089	-1.0609	-1.02872	-0.888879	-0.73341	-0.509258	TGGCTGTAGCAGACTTGTTACTTCTGATCACGCTGCCTTTCTGGGCAGTTAATGCAGTTCACGGATGGAT	chemokine (C-C motif) receptor-like 1
5	Mm.24882	Clcnkb	-1.88179	0.444431	-0.229788	2.34155	0.247998	-2.57016	-3.42725	-2.18283	-2.35193	-2.07508	-2.14605	cttcttgcccatctttgtctatggagctgtcattgggcgcctctttggggaggttctatctgtcgccttc	chloride channel Kb
5	Mm.2619	Cck	0.504353	0.861028	0.0160003	0.972732	1.55304	-2.30956	-1.81705	-2.07253	-2.38822	-1.74075	-1.64166	ATGAAGAGCGGCGTATGTCTGTGCGTGGTGATGGCAGTCCTAGCTGCTGGCGCCCTGGCGCAGCCGGTAG	cholecystokinin (Cck)
5	Mm.225505	Chka	0.261215	-0.155084	0.17577	1.17059	0.871262	-2.13367	-1.99528	-2.11271	-2.15938	-1.76211	-1.83244	tcagtgtcatcaggaggtcctgtaataaagagggatccgaacaagctcagaatgaaaatgaatttcaagg	choline kinase alpha
5	Mm.288897	Chpt1	0.295297	-0.0347702	-0.0181493	0.751654	1.70638	-2.06787	-1.85776	-2.10374	-2.06958	-1.77424	-1.65016	tctcagctccctctccagcaccatgcctgctgcatgccaccatgcctcctgccataatgatcatggacta	choline phosphotransferase 1
5	Mm.247336	Chrm2	-0.521297	0.0206193	-0.25691	0.362905	0.851752	-2.18448		-2.33452	-2.30247	-2.22366		CAACAAGTACCACAGTAGAACTAGTTGGATCGTCAGGTCAGAATGGGGATGAAAAGCAGAACATTGTAGC	cholinergic receptor, muscarinic 2, cardiac
5	Mm.35088	Chrnb2	0.053346	-0.570808	-0.234336	0.92719	0.923117	-2.59239	-2.69956	-2.83416	-2.7321	-2.63253	-2.27523	tccttctattccaatgctgtggtctcctatgatggcagcatcttttggctaccgcctgccatctacaaga	cholinergic receptor, nicotinic, beta polypeptide 2 (neuronal)
5	Mm.8033	Chad	0.346196	0.519543	1.69201	0.961282	0.915908	-0.270202	-0.139228	-0.00514058	0.4068	0.0870631	0.108309	GCAGAAGATCCCCAAGGTATCAGAGACAACCAAACTGCTCAATCTCCAGCGCAACAACTTCCCGGTGCTG	chondroadherin (Chad)
5	Mm.103763	Chml	0.244634	-0.556811	-0.102452	0.872656	0.384013	-1.71602	-1.77714	-2.06756	-1.84014	-1.55559	-1.65901	ATGGCGGAGAAGCTTCCCACAGAGTTTGATGTGGTAATAATAGGGACAGGCTTGCCGGAGTCCATCCTGG	choroideremia-like (Chml)
5	Mm.99953	Cbx8	-0.360589	0.102035	0.726756	0.577315	0.789877	-1.73479	-1.97781	-1.65661	-1.48126	-1.47946	-1.41191	AGCGGGTGTTCGCGGCCGAAGCCCTCCTGAAGCGGCGCATTCGCAAAGGACGCATGGAATATCTCGTGAA	chromobox homolog 8 (Drosophila Pc class) (Cbx8)
5	Mm.4137	Chga	0.205599	0.19671	0.383486	0.801221	-0.0558805	-1.86838	-1.70649	-2.09884	-1.83137	-1.50962	-1.99829	ATGCGCTCCACCGCGGTTCTGGCGCTTCTGCTGTGCGCCGGGCAAGTTTTTGCCCTTCCTGTGAACAGCC	chromogranin A (Chga)
5	Mm.2745	Ctrl	-0.394654	0.553385	0.231802	0.559616	0.806088	-2.22732	-2.60536	-2.02613	-2.11625	-2.05478	-1.92794	atggcaaaggggtcttcaccacacccccattggggaggcccccaccccttaaaaaagacccgccttttcc	chymotrypsin-like
5	Mm.2745	Ctrl	0.0918075	0.150218	0.295209	1.6676	0.746636	-1.10935	-1.07112	-1.07134	-1.12414	-0.687309	-0.916447	CTGCCCACTGCCAAGTCACGCCTGGACGCCACTTTGTCGTTTTGGGAGAATATGACCGATCTTCCAATGC	chymotrypsin-like (Ctrl)
5	Mm.249560	C2ta	0.984202	0.190174	0.144451	1.3744	1.40305	-2.26584	-1.90444	-2.20056	-2.13973	-1.98426	-1.6462	gtgccctcaggtggaaacactggcaatgtggacacccactatcccctttggggttcaggaacacctgcag	class II transactivator (C2ta)
5	Mm.276295	Cldn22	-0.196396	-0.334546	-0.0544689	0.891405	1.00699	-1.15397	-1.17063	-1.19602	-1.19928	-0.868076	-0.708067	GGGTGGCCCACAAGACGGTGCGGGAGTTCTGGGATGAGACCATGCCTGAGATTGTGCCCAGGTGGGAGTT	claudin 22
5	Mm.158662	Cldn3	0.324496	0	0.371564	1.40691	0.980829	-2.89773	-2.83832	-3.05482	-2.81816	-2.51192	-2.52782	tgttgctcctgcccaccgcgcgacaagtatgcacccaccaagatcctctattctgcgccgcgatccaccg	claudin 3 (Cldn3)
5	Mm.222272	Clasp2	0.19894	0.353409	-0.104455	1.30973	0.540806	-1.66655	-1.67054	-1.63915	-1.7438	-1.31561	-1.49507	CGCCTGGCTAAGACCGTGGACGCGCTCACCCGCTGGGTGGGCTCGAGCAACTACCGGGTATCGTTGTTAG	CLIP associating protein 2
5			-0.0198026	0.257829	0.219214	0.791128	2.01359	-2.58205	-2.65478	-2.52498	-2.54552	-2.21801	-1.94318	cagtagcagggactacatacctaggaagtggatttgtagccggtccagcaactatatgttacagtgctag	CLR-C; C lectin-related protein C gene, complete cds
5	Mm.1235	F9	-0.174353	0.076961	0.553885	1.48727	0.553885	-1.52006	-1.76606	-1.69625	-1.45901	-1.25121	-1.47838	GCTGAGACTGTTTTCTCTAATATGGACTATGAAAATTCTACTGAAGCTGTATTCATTCAAGATGACATCA	coagulation factor IX
5	Mm.1805	F8	-0.238411	-0.534677	-0.0518251	0.834226	0.782471	-1.37863	-1.38762	-1.73028	-1.34586	-0.980291	-0.954361	TTTCTTCCTAGAATGTCAACATCTTTTCCATTCAACACCTCCATCATGTATAAAAAGACTGTGTTTGTAG	coagulation factor VIII (F8)
5	Mm.330109	Crsp8	0.391859	-0.027399	0.212274	2.15584	1.45799	-2.81626	-2.64936	-2.78068	-2.6144	-2.19741	-2.12128	ttcagcaatgcttctgattcttataaacagctctgctcagagcattactggcccttggttttggtcctga	cofactor required for Sp1 transcriptional activation, subunit 8
5	Mm.4922	Csf2	-0.321584	0.117783	0.768371	1.06039	1.37055	-2.39744	-2.42577	-2.34448	-2.06537	-1.8311	-1.80763	CCCACGAGAGAAAGGCTAAGGTCCTGAGGAGGATGTGGCTGCAGAATTTACTTTTCCTGGGCATTGTGGT	colony stimulating factor 2 (granulocyte-macrophage)
5	Mm.330424	Commd9	-0.161843	0.0339016	0.0449514	1.41462	0.936769	-2.59819	-2.9366	-2.59358	-2.6703	-2.37043	-2.42071	GCCAAGAAAGCTTCTCCAGTTCATGCCTTGACTCAGAAAGCCTCCTAGATAAGACGTGCTCCAGCTTGTC	COMM domain containing 9
5	Mm.306720	C4bp	-0.826679	-1.30625	0.318454	0.594707	0.0307717	-2.23393	-2.64269	-2.81791	-2.1555	-2.4037	-2.27748	GACTATCACTTTTGGATCACAGATAGAATTCAGCTGCCAGGAAGGATTTATCTTAGTTGGCTCATCCACT	complement component 4 binding protein
5	Mm.20247	C6	-0.505549	-0.244535	-0.271934	0.457023	2.0096	-1.53609	-1.77744	-1.71825	-1.57681	-1.16188	-0.892474	GACATCTCACCTTGTGTTTCATTTTGCTGGTCATGCTGATTGACAAGAGTGAAGCCTGTTTCTGTGACCA	complement component 6 (C6)
5	Mm.117180	Cfi	-0.693147	0.895318	-0.94177	0.754142	0.0668942	-2.23147	-2.47345	-2.26232	-2.61535	-2.12065	-2.29268	GCTTACTGCAGAAATACACGCATCGCTCCTGTAACAAGGTCTTCTGCCAGCCGTGGCAGAGATGTATCGA	complement component factor i (Cfi)
5	Mm.333299	Cntn4	-0.510826	-0.366244	-0.405465	1.02245	0.34359	-1.84168	-2.07915	-1.99447	-2.08362	-1.62534	-1.76022	CCTTGCAGATGACTACACACTGCATGGCCCAGTTTTTGTTCAAGAACCAAGTCATGTCATGTTTCCTTTG	contactin 4
5	Mm.299737	Cnil	-0.600057	0.0240976	0.157629	0.568289	0.743678	-2.12338	-2.45298	-2.17031	-2.16086	-1.95882	-1.87508	AGCTGCGGACTGACTTCAAGAACCCCATCGACCAGGGGAACCCAGCGCGGGCACGCGAGCGTTTGAAAAA	cornichon-like (Drosophila) (Cnil)
5	Mm.1892	Crhr1	0.592051	0.16508	0.418204	2.06491	1.07264	-2.85567	-2.60191	-2.84406	-2.78061	-2.66886	-2.45145	ccgagcatccaccacatctgagactattcagtacagggcttcttcgtgtctgtgttctattgttttctga	corticotropin releasing hormone receptor 1
5	Mm.1892	Crhr1	-0.0833816	-0.174353	0.703098	0.732368	1.40118	-2.74859	-2.84969	-2.78618	-2.59055	-2.47392	-2.24864	ttctgagtgccaggagattctcaacgaagagaagaagagcaaagtgcactaccacattgccgtcatcatc	corticotropin releasing hormone receptor 1
5	Mm.6204	Cort	-0.303186	0.389961	0.169418	1.25056	0.795426	-1.98768	-1.92127	-1.77524	-1.95767	-1.63948	-1.66427	CTGCTCTGGGGGGTCGCAGCCTCCGCCCTTCCCCTGGAGAGTGGCCCTACTGGCCAGGACAGTGTGCAGG	cortistatin (Cort)
5	Mm.66222	Cxadr	0.170171	-0.59652	0.0887008	0.703241	0.346771	-1.45918	-1.40265	-1.76053	-1.5176	-1.40796	-1.3602	GGCACCCGCTAAGGTAGCTGCCCCTAATCTCAGTCGAATGGGAGCGGTTCCTGTGATGATGATTCCTGCA	coxsackievirus and adenovirus receptor
5	Mm.95700	Crb1	-0.701805	-0.676053	1.75964	-0.04406	-0.0807614	-1.33794	-1.54561	-1.7652	-1.19929	-1.30376	-1.35147	CTCATCTGCATAAAGAATTCATTTTGCAATAAAAACAATACCAGGTGCCTTTCAGGTCCTTGCCAAAACA	crumbs homolog 1 (Drosophila)
5	Mm.1228	Cryaa	0.164755	0.11723	0.0993725	1.25489	0.0148151	-2.13285	-2.23984	-2.13238	-2.2444	-1.91229	-2.33744	tgctggccacagcgagagggccattcctgtgtcacgggaggagaaacccagctctgcaccctcgtcctga	crystallin, alpha A
5	Mm.22830	Cryba1	-0.238289	-0.828489	-0.0721624	0.179152	0.750042	-2.05625	-2.12246	-2.37661	-2.06524	-1.92787	-1.64149	CCATCTTCGAGAAAGAGAACTTTATTGGACGCCAGTGGGAAATCTGTGATGACTACCCTTCCTTGCAAGC	crystallin, beta A1
5	Mm.1215	Crybb2	0.472604	0.318454	0.0206193	0.957113	1.74193	-1.78592	-1.57542	-1.70708	-1.77965	-1.24459	-1.05426	GCGACTTCGGGGCCCCTCACCCCCAGGTGCAGTCTGTGCGTCGCATCCGTGACATGCAGTGGCACCAGCG	crystallin, beta B2 (Crybb2)
5	Mm.25539	Cryl1	0.467023	-1.02962	0.818835	1.51983	1.70799	-2.27236	-1.99101	-2.82352	-1.95853	-1.63538	-1.72192	ATTGTGGCTCATCCTGTCAATCCACCATATTATGTCCCCCTGGTTGAGCTAGTGCCCCACCCAGAGACAG	crystallin, lamda 1
5	Mm.226905	Ctbp2	0.500993	0.107014	1.01016	0.234873	0.481182	-0.836546	-0.683919	-0.759171	-0.539312	-0.823819	-0.687541	AAGAGACAGCAGATTCGACAGTCTGCCACATTCTCAATCTGTATCGGCGGAACACATGGCTCTACCAGGC	C-terminal binding protein 2
5	Mm.172991	Csmd1	0.58007	-0.359374	0.699417	1.13767	1.26969	-1.8172	-1.56539	-1.92636	-1.53057	-1.23678	-1.23541	ACTGCACCTGGATCATTATTACTGGGGAGCGCAACAGGATTCAGCTATCCTTCCATACCTTTGCCCTAGA	CUB and Sushi multiple domains 1 (Csmd1)
5	Mm.218910	Cul5	-0.197359	0.565992	0.359656	0.504838	0.738734	-1.89022	-2.07256	-1.63508	-1.85205	-1.68351	-1.63372	ACATGAAATATGTAAGTCAGAATTCAGTGCATTTCGTAATTTTGACTAGTCTGCTGATAGTCTTAAAATG	cullin 5
5	Mm.345135	Cutl1	-0.0246926	0.662185	0.633475	1.66171	0.995958	-2.80297	-3.3576	-2.61778	-2.66164	-2.27359	-2.55279	ATGGAGCGCGCGTCAGGTCCGCTCCGAGCTGCCTTCTCCAGCCCGGTTCTCGAAAGCAAAGCCCCGGGGG	cut-like 1 (Drosophila)
5	Mm.215163	Ccnb3	0.393043	-0.338326	0.575364	1.72804	0.998041	-2.05728	-1.6633	-1.82603	-1.59237	-1.26058	-1.57523	GCCTCTTTCATCTTGGCCCTCTATATGAGGAATCTCAGCAATTGTGTTCCTACACTGGAATATTTCACTG	cyclin B3
5	Mm.28301	Cth	0.590868	-0.538997	0.214775	1.14276	0.713766	-2.29043	-2.10126	-2.54483	-2.30719	-2.01101	-2.13179	ATGCAGAAGGACGCCTCTTTGAGCGGCTTCCTGCCTAGTTTCCAGCATTTCGCCACTCAGGCCATCCACG	cystathionase (cystathionine gamma-lyase)
5	Mm.117117	Cst10	0.185142	-0.64355	0.263016	0.807157	1.40726	-1.09347	-1.03202	-1.57491	-1.04607	-0.90763	-0.714764	ATGGACAATGACCTGTATCTTAGCAAGCCAATACGACTGATGAGCGCCAGCCAGCAGGTTGTGGCTGGGA	cystatin 10 (chondrocytes) (Cst10)
5	Mm.347391	Crisp3	0.650588	-0.81093	0.348307	0.326001	0.559616	-2.17942	-1.6213	-2.39658	-1.84251	-1.78018	-2.09764	TGGACTGTGCACCAAGAGTTGTCAATATAAGGATATGTCTTTTTGGTGTAAACGTCTGGAATACGTCTGT	cysteine-rich secretory protein 3 (Crisp3)
5	Mm.15621	Cftr	0.110001	0.428455	0.294923	1.00097	0.405465	-2.67768	-2.46333	-2.30894	-2.20124	-1.76343	-2.17397	AGGAAAGGGTACAGACACCACTTGGAGTTGTCAGACATATACCAAGCCCCTTCTGCTGATTCAGCTGACC	cystic fibrosis transmembrane conductance regulator homolog (Cftr)
5	Mm.149403	Cyb561	0.242946	0.0344014	0.500775	0.86289	0.989541	-2.27783	-2.14059	-2.28682	-2.23494	-2.06572	-1.86435	ggctgaagagcaagccctctccatggacttcaagacactcacggagggagacagccccacgtcccagtga	cytochrome b-561 (Cyb561)
5	Mm.246391	Cyb561d1	-0.149287	-0.924996	-0.649685	0.766249	0.598324	-0.593046	-0.648499	-1.03633	-0.97945	-0.654503	-0.406112	ATGGCCTTGGCGTTCTGTCTCTGCATGGCTGAAGCTATTCTACTCTTCTCACCTGAGCACTCCCTGTTCT	cytochrome b-561 domain containing 1
5	Mm.4872	Cyct	-0.0585942	-0.940983	-0.0372714	0.643137	0.247241	-2.20769	-2.24146	-2.60057	-2.27012	-1.93679	-2.34504	AGTGCCACACGGTGGAAAAAGGCGGGAAACACAAGACAGGTCCAAATCTCTGGGGCCTCTTTGGTCGAAA	cytochrome c, testis (Cyct)
5	Mm.154643	Cyp2a5	-0.36524	-1.13664	-0.512693	1.19798	-0.236762	-1.35701	-1.50358	-1.81736	-1.66538	-1.0953	-1.59082	TGAACACAGAGCAAATGTACAACTCTCTCATGAAGATCAGCCAACGTTATGGTCCTGTATTCACCATCTA	cytochrome P450, family 2, subfamily a, polypeptide 5 (Cyp2a5)
5	Mm.301966	Cyp2b13	-0.714201	-0.157629	0.446287	0.723919	0.485508	-0.811476	-1.18424	-0.796577	-0.612448	-0.32903	-0.553444	tcctcctgagcttatttctactcctggtcaggggccatgcaaaggtccatggtcatcttccaccaggacc	cytochrome P450, family 2, subfamily b, polypeptide 13
5	Mm.301966	Cyp2b13	0.00809721	-1.51635	0.0930904	0.293761	0.413562	-2.5969	-2.77886		-2.64012	-2.60774	-2.48483	acagttcctgcgtttgctgaatctgatgtatcagatatattcactcttaaggtcattctcctgccagatg	cytochrome P450, family 2, subfamily b, polypeptide 13 (Cyp2b13)
5	Mm.174372	Cyp2d10	0.58463	0.0685199	2.55728	0.645951	0.821122	-1.22912	-0.958764	-1.45015	-0.79992	-0.881549	-0.878363	TGGAAGATAGTTTGACAGAAATCTCTCTGGCTTATTCTGAGGTTCTTAATATGTTCCCCATACTCCTGCG	cytochrome P450, family 2, subfamily d, polypeptide 10 (Cyp2d10)
5	Mm.29064	Cyp2d26	-0.837248	-0.257829	-0.472604	0.835165	-0.451985	-1.68598	-1.98287	-1.67148	-1.94602	-1.57668	-1.97304	GACACTGGCTTCGTCGGAGAGGTGCTGAATGCCATCCCAATGCTACTACACATCCCTGGTTTGCCTGATA	cytochrome P450, family 2, subfamily d, polypeptide 26 (Cyp2d26)
5	Mm.41355	Cyp3a13	-0.720982	-0.175288	0.177408	1.12569	-0.561087	-1.13925	-1.76055	-1.41988	-1.20848	-0.897363	-1.47098	ATGGGAAAATGTGGGGGTTGTATGACGGTCGACAGCCTGTGCTGGCTATCACAGATCCAGACATAATCAA	cytochrome P450, family 3, subfamily a, polypeptide 13 (Cyp3a13)
5	Mm.301900	Cyp3a25	-1.84958	-0.739132	-0.164504	1.21013	0.481177		-2.19326	-1.39825	-1.49087	-1.55973	-1.38455	TTCACAAACCGTCGGTTTTTTGGGCCAGTGGGATTCATGAAAAAGGCCATTACCATATCTGAGGATGAAG	cytochrome P450, family 3, subfamily a, polypeptide 25
5	Mm.79760	Dach2	0.0666914	0.0585942	-0.0262024	0.722873	0.411196	-1.83747	-1.82592	-1.77779	-1.89606	-1.69966	-1.67601	ATGGCTGTCTCTGCACCTCCGGTGATCTCTGCAACTTCCAGCAGCGCCGGCGTCCCGGGGGGTTTATTCC	dachshund 2 (Drosophila) (Dach2)
5	Mm.335252	Dapk2	0.155593	0.00949463	0.55302	0.812799	1.34534	-0.0345668	-0.00953432	-0.100271	0.0746229	0.290414	0.50692	TCCCTGGATCACGCCGGTGGACACCCAGCAAGCTATGGTACGCAGAGAGTCCGTGGTCAACCTGGAGAAT	death-associated kinase 2
5	Mm.100290	Dhdds	-0.130355	-0.567212	-0.469433	-0.322746	1.664	0.0725997	-0.0464623	-0.281303	-0.21214	-0.255233	0.306008	GACATCCTGATCCGGACTTCTGGGGAGGTGCGGCTGAGTGACTTCTTGCTCTGGCAGACGTCCCATTCCT	dehydrodolichyl diphosphate synthase
5	Mm.248788	Dbccr1	0.336472	0.19062	1.075	0.678034	0.824175	-2.23224	-2.324	-2.35308	-1.85588	-2.0337	-2.0533	GGCAAGGATTTACAACCAGATATAAAATATACAGGGAGTTTGCCCGTTGGAAGGTGAGGAACACAGCCAT	deleted in bladder cancer chromosome region candidate 1 (human) (Dbccr1)
5	Mm.167882	Dcc	-0.123614	0.623947	0.299243	1.26432	1.05706	-2.44237	-2.41854	-2.14481	-2.24017	-2.05837	-1.94803	GGGTACCCAAGCTGGCTTTTGTACTCTTCGGAGCTTCCTTGCTCAGCGCACATCTTCAAGTCACGGGTTT	deleted in colorectal carcinoma (Dcc)
5	Mm.292560	Dner	0.192372	-0.248073	0.445074	0.863401	0.473784	-1.40211	-1.19466	-1.56908	-1.20348	-1.03628	-1.11648	ACAGCTGCACCTGTCCCGCTGGGGTCTCTGGCACCTATTGTCAGTTTGTTGCAGATCCTTGTGCCAGCAA	delta/notch-like EGF-related receptor
5	Mm.157069	Dlk1	0.0610877	0.297476	0.893997	1.01232	0.565224	-1.54186	-1.62958	-1.44685	-1.2477	-1.15863	-1.30694	TGCCCAGCGGCTATGGGCTCACCTACCGCCTGACCCCCGGGGTGCACGAGCTGCCTGTTCAGCAGCCCGA	delta-like 1 homolog (Drosophila) (Dlk1)
5	Mm.12896	Dll3	0.135545	-0.195309	0.170151	1.00276	0.467985	-2.62231	-2.45887	-2.65638	-2.50312	-2.13461	-2.44956	atccatttatgtcataccagccccttccatttatgcacgagaggattggttgatccaggtcttgttctag	delta-like 3 (Drosophila)
5	Mm.1645	Dtx1	-0.291434	-0.721639	1.39469	1.27968	0.684685	-1.55213	-1.76512	-1.87608	-1.38519	-1.16866	-1.2816	GCTGGCGACCCTACACGGCCACCGTGTGCCACCACATCGAGAATGTTCTTAAGGAGGATGCCCGGGGCTC	deltex 1 homolog (Drosophila)
5	Mm.20634	Coq7	0.587787	-0.77814	-0.0454624	1.02564	0.51526	-1.85534	-1.48915	-1.71244	-1.71226	-1.08276	-1.26087	CCCTTCTCAGAGTATGGAAGAGGCCTCATCATCAGGTGTCACAGTTCGGGGATGACCTTAGACAATATTA	demethyl-Q 7
5	Mm.287985	Dcpp	-1.05209	-0.965081	0.226313	1.662	0.356675	-1.7249		-2.07561	-1.61964	-1.40271	-1.59734	TGTATGGCTCTACTGCTGGGAAGGTGATGGTAGCAAGACTGAATAACGAAGAGTCCATCATTGCGGCCGA	demilune cell and parotid protein (Dcpp)
5	Mm.272135	Dhh	-0.0472967	0.762683	2.42974	0.821741	0.870702	-2.38328	-2.69221	-2.36271	-2.03412	-2.23873	-2.31616	CGGGCCGGGCCGAGGACCGGTTGGCCGGCGGCGTTATGTGCGCAAGCAACTTGTGCCTCTGCTATACAAG	desert hedgehog (Dhh)
5	Mm.280547	Dsc2	0.159187	-0.404426	-0.246278	1.22597	0.276182	-1.63265	-1.57368	-1.81525	-1.69545	-1.33698	-1.52001	GACAACCAGAAGCTTGCTCAAGACTACGTCCTCACATACAACTATGAGGGAAAAGGCTCGGCTGCTGGCT	desmocollin 2
5	Mm.27857	Dppa2	-0.361013	-1.88707	0.298982	0.11441	0.827625	-1.86574	-1.98407	-2.81006	-1.77142	-1.81569	-1.48928	GAGGAGGAGCCAAACACAGACTACGCTACGCAATCAAATGTTTCTTCTTCAACCTTAGACCACACACCAC	developmental pluripotency associated 2
5	Mm.3636	Dbt	-0.885592	0.287682	-0.224944	1.2881	1.55473	-1.93899	-2.26458	-1.69527	-2.03782	-1.56617	-1.89715	GAGAAGGAATTCGAGAAGTAACTATTAAAGAATGGTATGTAAAAGAAGGAGATACGGTGTCTCAGTTTGA	dihydrolipoamide branched chain transacylase E2 (Dbt)
5	Mm.305047	Dpp6	0.742744	-0.190832	0.938085	1.03746	0.388371	-1.55967	-1.3754	-2.02309	-1.28806	-1.31511	-1.392	GTCATCTGCTCTCTGATTGTCACCTCAGTCATCCTGTTGACCCCAGCGGAAGATACCAGTCTGTCTCAGA	dipeptidylpeptidase 6
5	Mm.13823	Dph2l2	0.862148	-1.06539	0.91899	0.443039	0.384987	-1.51127	-1.46284	-2.12635	-1.47116	-1.51815	-1.388	GCTGGAGCGAGTTACGAAATTTGTCTGCGATTTAGGTTGTCAGCGGGTGACTTTGCAGTTCCCTGACCAG	diptheria toxin resistance protein required for diphthamide biosynthesis (Saccharomyces)-like 2
5	Mm.141324	Dmrtb1	0.275412	-0.600057	0.453093	1.28701	1.96489	-1.69474		-1.91871	-1.68132	-1.21606	-0.862922	TGCCTGCGTCCCTGTTTCACCCTACCAGTCCTTTCCACTTTCGGAAGGCCAGGATTCATCCTCTGCTCTG	DMRT-like family B with proline-rich C-terminal, 1
5	Mm.86386	Dffb	0.538997	-0.679417	-0.520085	0.695449	0.476606	-1.48152	-1.35432	-1.78993	-1.68022	-1.29074	-1.27997	ATGTGCGCGGTGCTCCGCCAACCCAAATGCGTCAAGTTGCGAGCCCTACATAGCGCCTGCAAGTTCGGCG	DNA fragmentation factor, beta subunit (Dffb)
5	Mm.128580	Dnmt1	-0.333773	0.634	0.298602	0.320908	1.07121	-1.61256	-1.68568	-1.56461	-1.57968	-1.65493	-1.1695	ATGCGCACTCCCTTCGGGCATAGCATGGTCTTCCCCCACTCTCTTGCCCTGTGTGGTACATGCTGCTTCC	DNA methyltransferase (cytosine-5) 1
5	Mm.304382	D10Bur2e	0.52207	-0.152385	0.0878944	0.696675	1.82876	-1.3724	-1.10452	-1.37857	-1.38023	-1.0691	-0.714858	AGAGGTCTTCCAGGTGAGCGCCTGCGCCAGGCTGTCCTTTCAGAGGATTTCCGCGTGGGCCTGGGCGTCT	DNA segment, Chr 10, Burmeister 2, expressed
5	Mm.196330	D17Ertd288e	0.118365	-0.152407	0.519168	1.05764	1.38105	-1.67142	-1.56084	-1.82034	-1.42503	-1.1859	-1.07836	GCGCGGAGCCCAGGAGCTTGGACTTCCAGCGAATCCCTGGCCAGTGACGACGGCGGAGCCTCGGGTGCAC	DNA segment, Chr 17, ERATO Doi 288, expressed (D17Ertd288e)
5	Mm.284686	D19Ertd703e	0.101869	-0.972819	-0.432641	0.690463	0.862879	-0.0411089	-0.0627037	-0.134274	-0.195571	0.118702	0.254688	ccccctgcttgccactctagaaaagtatgtttaccacttggttctcactttcctcactgatgctgtgtga	DNA segment, Chr 19, ERATO Doi 703, expressed
5	Mm.252695	D2Ertd750e	1.03783	0.250459	0.561811	2.0472	1.12892	-2.23239	-1.72769	-1.98932	-1.95732	-1.56785	-1.66864	ATGGCGGCTCCCGAGGCCGAGGCACAAGAGACAGCCTTCCGTACAACAGGGCCGCCTACAGACTCGGAGC	DNA segment, Chr 2, ERATO Doi 750, expressed (D2Ertd750e)
5	Mm.4370	D0HXS9928E	0.445368	-0.170478	0.805406	0.0308019	0.361356	-0.595579	-0.478868	-0.640186	-0.62144	-0.711256	-0.499014	GGCTCTGGGCACCGGCGCACAGTTAAGATGAAGAAAGGCAACACGATGCAGCAGTTCCTACAGAAAGCAC	DNA segment, human DXS9928E
5	Mm.281732	AF424697	0.376016	0.156501	1.12187	1.19926	0.904456	-1.10147	-0.867417	-1.06012	-0.664798	-0.614579	-0.705032	CCAGCAGCATTAACATGAAACAGTACGCAAGCCCCATGCCAACACAAACTGACGTCAAGTTAAAATTCAA	DNA sequence AF424697
5	Mm.290110	Dnajb6	0.241326	0.29397	0.714702	0.314275	0.683931	-2.21937	-1.91401	-1.88738	-1.81683	-1.86494	-1.77178	TGAGGACTTGGAACCTAGTGAAGAACTAGACCAGCCCTGTTTTGAGGAGTCAGTAGAAGACGCCCTGAGT	DnaJ (Hsp40) homolog, subfamily B, member 6
5	Mm.272871	Dnajb8	0.206614	0.355034	0.461256	1.79585	0.869302	-1.85978	-1.62351	-1.63085	-1.53408	-1.16683	-1.27734	CAATGTCCCCCATAGCAGTCCCTTCGGTGCTGGCTATCCCTTCCGAAATCCTGAGGATATTTTCCGCGAG	DnaJ (Hsp40) homolog, subfamily B, member 8 (Dnajb8)
5	Mm.203949	Dok4	0.289611	0.048974	0.604379	0.721693	1.0252	-1.65635	-1.50609	-1.56003	-1.37812	-1.34352	-1.19062	GCCCCTCTGCTCTTTGCGCCGTTATGGCCGAGATGCTACGCGCTTTACCTTTGAGGCGGGCAGGATGTGT	docking protein 4 (Dok4)
5	Mm.275376	Doc2a	-0.0588405	0.0822381	0.487703	1.03977	1.47509	-1.96099	-2.03504	-2.06896	-1.81096	-1.78817	-1.3657	CCACTACACCCGACGATGGAGCTGAGGTAGACAGCTACGACTCGGATGATACCACCGCCCTGGGCACACT	double C2, alpha
5	Mm.12871	Dcx	-0.535518	0.405465	-0.26889	1.3954	0.576887	-2.72253	-3.13491	-2.57716	-2.98633	-2.48607	-2.55695	gcggaggcacaaggacctgtacctgccgctgtcattggatgactctgattcacttggcgattccatgtga	doublecortin (Dcx)
5	Mm.52571	Dusp13	1.08344	-0.0105981	-0.88881	1.0618	-0.375789	-2.14085	-1.42109	-1.89296	-2.51101	-1.64488	-2.2251	TGGCCTCTCTGCAGCGATTGCTGTGGGTCCGTCGGACTGCCACACTGACCCACATCAATGAGGTCTGGCC	dual specificity phosphatase 13 (Dusp13)
5	Mm.196295	Dusp3	0.330242	0.0320883	0.19373	0.228924	1.34184	-1.75812	-1.49197	-1.67126	-1.59356	-1.57429	-1.35291	ATGTCCAGCTCGTTCGAACTCTCGGTGCAAGATCTCAACGACCTGCTCTCGGATGGCAGCGGCTGCTACA	dual specificity phosphatase 3 (vaccinia virus phosphatase VH1-related)
5	Mm.34682	Dnchc2	0.409203	-0.191351	0.655947	0.951614	0.872656	-1.80543	-1.71334	-1.89294	-1.61826	-1.50735	-1.51342	CCAGTGGCGATGTCGCGTCCAGACAATGATCTCATAGCAGAAGTGATTCTATATTCAGAGGGCTTCAAAG	dynein, cytoplasmic, heavy chain 2
5	Mm.94371	Dtna	0.513946	-0.330242	0.603291	1.26386	0.836639	-2.47365	-2.38383	-2.75686	-2.15055	-2.1154	-2.19419	tctcatgaagctcctgaaggaagaagaactgaagcagggagtaagttatgtcccctactgcaggtcttaa	dystrobrevin alpha
5	Mm.56965	Evi1	0.465363	0.266629	0.794332	0.146183	0.459532	-2.49642	-2.62696	-2.49603	-2.23078	-2.56129	-2.48119	aagcccagaaaggagctaggggtgactcgtttagacgaggagatcccggaggatgactacgaagaagctg	ecotropic viral integration site 1
5	Mm.35796	Evi5	-0.0285805	-0.627621	1.66725	0.0411581	0.409248	-0.339317	-0.35646	-0.62244	-0.14691	-0.267104	-0.170002	GTCAGGTGGCAAGTCCATCTGCCTCACTACACACTACATCCTCATCTACCACACTGTCAACACCAACACA	ecotropic viral integration site 5 (Evi5)
5	Mm.275524	Entpd6	0.179427	-0.417093	-0.240637	0.964806	0.773634	-1.52536	-1.41723	-1.82534	-1.70001	-1.41328	-1.23538	TCTGCAGATTTGCCTGGGACATGGCCCATGTACTAGCCCTGCTACACCACACTAGCTGGGGCAGGGCCAG	ectonucleoside triphosphate diphosphohydrolase 6
5	Mm.276030	Elavl3	0.0923733	0.703842	0.990859	0.828693	-0.175891	-2.51893	-2.82238	-2.27719	-2.20098	-2.23384	-2.814	caacggctaccgcctgggcgagcgcgtgctgcaggtgtccttcaagaccagcaagcagcacaaggcctga	ELAV (embryonic lethal, abnormal vision, Drosophila)-like 3 (Hu antigen C)
5	Mm.3970	Elavl4	0.328504	0.679161	0.391479	0.940983	1.71605	-0.845098	-0.688131	-0.690106	-0.756877	-0.395498	-0.337015	tgacgggatgacaagtcttgtgggaatgaacatccctggtcacacagggacaggctggtgcatcttcgtc	ELAV (embryonic lethal, abnormal vision, Drosophila)-like 4 (Hu antigen D)
5	Mm.840	Emid1	1.34526	-0.0892981	-0.111521	0.975791	-0.205708	-2.73567	-1.87866	-2.34055	-2.4641	-2.16841	-2.44841	aggcaagaggggaggacacccaaccaactacccgatcatcacccccaggagacgcagcgagaggagctga	EMI domain containing 1
5	Mm.20452	Ern2	-0.04053	0.275931	0.232446	0.763074	0.352695	-2.02242	-2.01091	-1.84015	-2.01936	-1.72222	-1.89092	ACTTCAAGTCTCGGGGGAGCGAGAGGGCTCACCCAGCACTGCTGTCAGATACCCCTCAGGCAGCGTGGCC	endoplasmic reticulum (ER) to nucleus signalling 2 (Ern2)
5	Mm.46493	Edg5	0.299777	0.112854	0.252788	1.24324	0.871034	-1.28964	-1.08971	-1.173	-1.15908	-0.791737	-0.888604	GCCAACACCTTACTCTCAGGGCATGTCACTCTGTCCTTAACTCCCGTGCAGTGGTTTGCCCGAGAGGTCT	endothelial differentiation, sphingolipid G-protein-coupled receptor, 5
5	Mm.14543	Edn1	0.646627	-0.0706176	0.81093	1.98725	0.710049	-2.0041	-1.89608	-2.07588	-1.74241	-1.48375	-1.76645	CAATAGCATCAAGGCATCTTTTCGTGTTGCAAAGTTGAAAGCTGAGCTCTATAGAGACCAGAAGTTGACG	endothelin 1 (Edn1)
5	Mm.200692	Eomes	-0.0526437	-0.60134	0.97238	1.3595	1.4077	-1.91327	-1.94539	-2.35179	-1.49743	-1.50808	-1.22556	CCAGAGGCTGGACTTAGACAAAGCGTCCAAGAAGTTTCCGGGCAGTCTCCCGTGCCAGGCGGGGAGCGCA	eomesodermin homolog (Xenopus laevis)
5	Mm.254772	Egf	0.348895	0.559616	0.459006	1.69607	0.878589	-2.5467	-2.35274	-2.22732	-2.26638	-2.05854	-2.15668	ccagtcagctaatggatcgtgtcacgaaagggctccagacctgccacggcagacagagccagttcagtag	epidermal growth factor
5	Mm.258670	Eps8l1	0.355034	-0.743578	0.443003	0.543086	1.38527	-2.03107	-1.77268	-2.10199	-1.83259	-1.56715	-1.37475	TATGAACAGAGAAAACGTTACTCCACCGTGGTTATGGCTGACGTGTCCCAGTATCATGTCAATCACCTGG	EPS8-like 1
5	Mm.297956	Tube1	-0.451985	0	1.3691	0.897942	1.25708	-2.32249	-2.53521	-2.49719	-1.78581	-1.93174	-1.79981	TCCAAGGCCCACTGAGAGACGTGTTTGATAGCAAACAGCTCATCACTGATATCTCTGGCTCGGGAAATAA	epsilon-tubulin 1
5	Mm.63490	Es22	0.193495	-0.0420712	0.131422	0.951614	0.528643	-2.00063	-1.64448	-1.74303	-1.74712	-1.4585	-1.5548	ATGTATGAGTTTCAATATAGTCCAAGCTTCTCGTCAGAAATGAAACCAGATACGGTGGTAGGAGACCATG	esterase 22
5	Mm.347422	LOC13909	0.0833816	-0.102948	0.368561	1.0692	0.894312	-2.65619	-2.75183	-2.68098	-2.50799	-2.22665	-2.37609	aaaataccttcgagatgctgggtgccctgttttcttgtacgagttccagcatacacccagttcttttgca	esterase 31-like
5	Mm.173758	AA408296	0.430347	0.15332	0.125505	1.71369	0.628609	-1.91197	-1.79979	-1.90448	-1.79786	-1.3923	-1.68067	tgtggagcgggcggcacagatgctgcagtctccaaagaatgtccacctcttcgtcaccggagaaaaatga	expressed sequence AA408296
5	Mm.29147	AI313915	1.02752	-0.230524	0.868089	0.608806	0.174941	-1.65562	-1.18698	-1.85623	-1.42414	-1.56958	-1.63074	CATCGACTTACAGAAGAAATAACTTATGGCAGGTCCAAACATCACACCCTTCTAAAGATCCATCAATACT	expressed sequence AI313915
5	Mm.17807	AU041483	0.0606246	0.17185	0.753772	1.5006	0.720124	-1.61632	-1.52426	-1.55455	-1.35824	-1.0681	-1.29916	TCTGTCCTTGCTAGTCACAGTCCAGCACACAGAACGCTATGTTACTCTGTTTGCCTCCGTTACCCTCAAG	expressed sequence AU041483
5	Mm.326506	AW111922	1.17795	0.481973	0.364898	0.523588	2.0474	-1.90873	-1.57031	-1.79147	-1.83417	-1.75734	-1.21437	TCATTTCTCAAGAGATCCTCAATTTGATTGAATTAAGGATGAGAAAAGGGAATATTCAGTTGACAAACTC	expressed sequence AW111922 (AW111922)
5	Mm.8017	Esx1	0.320307	0.214947	0.235314	0.806385	0.363792	-2.26221	-2.16998	-2.23649	-2.18455	-2.03013	-2.17116	cctcctctgccaccttttccctggccacctgtaccacctgatgcgcacatacccaatgcagcaagggaat	extraembryonic, spermatogenesis, homeobox 1
5	Mm.23122	Fancg	0.0978729	-0.734305	1.81829	-0.432024	0.248623	-1.41516	-1.53733	-1.82078	-1.38818	-1.63648	-1.35102	GGAACTGCTGGTTGAGGCCTTGAGTGCCACCCATAGTTCTGAAACATTCAAAAGTCTCATTGAAGTAGAA	Fanconi anemia, complementation group G (Fancg)
5	Mm.27888	Fbxo36	-0.153014	-1.00429	-0.363716	0.547261	0.965795	0.053469	-0.0210278	-0.459987	-0.212366	0.180441	0.396242	GGAGACTCTGTTTGAAATTGTAGGACAAGGCCCAGCGCCGAGCAAAGACTATTACCAGTTGTTGATCACC	F-box only protein 36 (Fbxo36)
5	Mm.1233	Fcer2a	0.103541	-1.0116	-0.0657514	0.71562	0.582723	-2.36142	-2.35061	-2.67479	-2.2965	-2.00492	-2.05333	ggttgttcagatgtcacaaaacttgcaagaactccaagctgaacagaagcaaatgaaagctcaggactct	Fc receptor, IgE, low affinity II, alpha polypeptide
5	Mm.1233	Fcer2a	-0.322773	-0.847298	-0.847298	0.56453	0.397221	-2.20115	-2.38423	-2.79613	-2.62841	-2.11325	-2.156	ttgctgctgtgcaagacgtgggacacagctcatgttggtggggctgctgagcacagcaatgtgggctggc	Fc receptor, IgE, low affinity II, alpha polypeptide (Fcer2a)
5	Mm.16422	Fgg	0.105361	-0.628609	0.606136	1.34373	1.23353	-2.72748	-2.63206	-2.98153	-2.43895	-1.95232	-2.21548	TGGTAGAAGAAATTGTGAAATACGAAGCGCTGCTGTTAACCCACGAGACAAGCATTCGGTATTTACAGGA	fibrinogen, gamma polypeptide
5	Mm.7996	Fgf12	0.102654	0.516216	-0.0993725	0.948208	0.228534	-0.703417	-0.694175	-0.521212	-0.732713	-0.332142	-0.555991	tccaaggtgtgaaagccagcctttatgtggccatgaatggagaaggctatctctacagctcagatgtttt	fibroblast growth factor 12
5	Mm.154211	Fgf22	-0.08183	-0.121361	-0.528844	0.944462	-0.00357782	-2.31785	-2.48411	-2.55112	-2.7645	-2.23608	-2.46037	ccgtgtgggcactgtggtgatcaaagctgtgtactcaggcttctatgtggccatgaatcgcaggggccgc	fibroblast growth factor 22 (Fgf22)
5	Mm.330557	Fgf7	0.798741	0.292344	1.05076	0.370596	0.496708	-1.11177	-0.649468	-0.841085	-0.573511	-0.877616	-0.750592	GGATACTGACACGGATCCTGCCAACTCTGCTCTACAGATCATGCTTCCACCTCGTCTGTCTAGTGGGCAC	fibroblast growth factor 7 (Fgf7)
5	Mm.297992	Fbln1	0.412039	0.077581	0.8538	0.783325	1.1948	-0.712676	-0.487852	-0.650453	-0.323307	-0.415898	-0.215164	CCGCAGACACCTTCCGCCAAGAGAAAACAGACACCGTCCGCTGCATCAAGTCTTGCCGTCCCAACGATGA	fibulin 1 (Fbln1)
5	Mm.3894	Fkbp10	-0.377294	0.217413	0.0985517	1.335	1.10336	-2.91347	-3.21174	-2.58185	-2.79419	-2.56154	-2.43885	TCCCCGAGAAGTGCAGATGGGGGATTTTGTGCGTTACCACTACAATGGCACTTTCGAAGACGGGAAAAAG	FK506 binding protein 10 (Fkbp10)
5	Mm.26037	Fkbp6	-0.105361	0.470004	0.751416	0.2043	0.620576	-2.67356	-2.96825	-2.59234	-2.52977	-2.75388	-2.70204	actgagagggagtttggcaactaccttttccgccagaatcgcttctgtgatgccaaagtgagatacaagc	FK506 binding protein 6
5	Mm.26037	Fkbp6	1.31836	-0.531759	0.13459	1.42168	-0.453197	-0.271031	-0.232988	-0.640542	-0.437239	-0.147992	-0.488021	cagagagagagagatgtgtcaccgcatgtttgctccctgtggaagcagatcttcagtgggaggaaactga	FK506 binding protein 6
5	Mm.194	Flt3	0.126294	0.0651393	-0.22555	0.793688	0.346042	-2.51515	-2.41098	-2.74712	-2.45222	-2.06664	-2.59701	tcagcagagaggcgggctcagagcccagtcgccacagcgccaggtgaagattcacagagaaagaagttag	FMS-like tyrosine kinase 3 (Flt3)
5	Mm.42260	Foxa3	-0.217866	0.527823	1.05093	0.431576	0.733588	-1.16491	-1.27493	-1.0318	-0.697974	-0.980439	-0.866136	ATGCTGGGCTCAGTGAAGATGGAGGCTCATGACCTGGCCGAGTGGAGCTACTACCCGGAGGCGGGCGAGG	forkhead box A3 (Foxa3)
5	Mm.14092	Foxc2	-0.100348	1.08682	1.64982	0.685581	0.523806	-1.32454	-1.35332	-0.771429	-0.875808	-1.08747	-1.09664	TGCAGGCGCGTTACTCGGTATCGGACCCCAACGTGGGAGTGGTACCCTATTTGAGTGAGCAAAACTACTA	forkhead box C2 (Foxc2)
5	Mm.17709	Foxn4	-0.0912487	0.0728613	0.42466	2.32954	0.831391	-2.60456	-2.27165	-2.17223	-2.06469	-1.84664	-1.87778	AATGATCAGAGGCTCGGGGCACAGCCACCACTGCTCTCCACAGGAATACAGGTTTCTGCCTCCCGTGGGT	forkhead box N4
5	Mm.57142	Fprl1	-0.523248	0.0183491	-0.364643	0.372521	-0.980829	-2.21106	-2.51428	-2.19395	-2.33045	-2.05688	-2.70556	tgctagaggggatgtgcactgtagattgagctttgtatcctggggcaactctgttgaggaaaggttgaac	formyl peptide receptor-like 1 (Fprl1)
5	Mm.87325	Fhl5	-0.2464	-1.17007	1.38197	1.18658	1.12134	-2.21377	-2.12445	-2.5311	-1.4104	-1.57406	-1.58883	CGATCGTATCTTTTCTAACTATTGTGAGCAGTGTAAAGAACCAATTGAATCAGATTCTAAGGATCTTTGC	four and a half LIM domains 5 (Fhl5)
5	Mm.348497	Fv1	0.494193	-0.436881	-0.0749013	1.40417	0.786581	-2.62207	-2.33708	-2.91922	-2.73919	-2.15543	-2.3603	tgcatgatctaatagaattaagtttaaagccaacagcagctggcttgacttctgtaggctctgtgggggt	Friend virus susceptibility 1
5	Mm.184289	Fzd8	-0.34484	0.230524	0.657808	0.762449	0.901365	-1.48817	-1.73007	-1.46753	-1.24555	-1.09376	-1.14913	ATGGAGTGGGGTTACCTGTTGGAAGTGACCTCGCTCCTAGCCGCCTTGGCGGTGCTACAGCGCTCTAGCG	frizzled homolog 8 (Drosophila) (Fzd8)
5	Mm.279449	Fts	0.315952	-0.230278	0.125442	0.876258	0.544746	-0.633105	-0.500131	-0.77381	-0.659356	-0.412234	-0.465384	TGCCCCAGCAGCGCAGTCAACAAACGGCACCCATGCCTCTTATGGACCCTTCTACCTGGAATATTCGCTT	fused toes (Fts)
5	Mm.22742	Fxyd2	-0.319098	0.478345	0.703404	-0.137959	0.522102	-1.96503	-2.29397	-1.82765	-1.85894	-2.0954	-1.8159	ATGCAAATCAACACCAAGCGAAGGAAACGGTGCTGGAGCCTGAAGTTCGATGCTCTGGATTCTGGCTGGA	FXYD domain-containing ion transport regulator 2 (Fxyd2), transcript variant c
5	Mm.219461	Fgd1	-0.916291	0.392042	-0.0725707	1.41099	0.401011	-2.17087		-1.77601	-2.08452	-1.52376	-1.9466	GCCCTGGGCCTTCGGATCCCGAACGCTCAGCGGCAAATACCCCCGGTGCCGCTCCGCTGGCCTGTGCCGA	FYVE, RhoGEF and PH domain containing 1 (Fgd1)
5	Mm.159950	Gpr110	-0.0317487	-0.273889	0.0307717	0.9016	1.15103	-1.07835	-1.09444	-1.17962	-1.14535	-0.886557	-0.786452	TCCAGTCAAATATGGCTCTTTTCGAGTATTCGGGAAAGCTCCGTGTAACAGCATCTCCTTTGGATTCGGG	G protein-coupled receptor 110
5	Mm.66217	Gpr115	-0.587787	-0.944462	0.223144	0.693147	1.56009	-1.65053	-1.71163	-1.87638	-1.42412	-1.03366	-1.12128	ATCGTATTCACATGTAATCAAAACAAATGGCAAAAAACAATCGAAACATGCACAAGTCTCTCTGTGGACA	G protein-coupled receptor 115
5	Mm.103813	Gpr2	0.418429	-0.108926	0.114218	1.05621	0.662431	-1.49241	-1.30091	-1.48616	-1.45755	-1.13588	-1.2129	GGTGGTCCTCGGCTTCGCGCTCCCTCTGGGCGTCATGGCAGCCTGTTATGCGCTCCTGGGCCGCACGCTT	G protein-coupled receptor 2 (Gpr2)
5	Mm.44892	Gpr45	-0.532805	0.160343	0.350861	0.703958	0.534457	-2.04449	-2.27059	-2.15711	-1.99734	-1.7646	-2.01066	TCTGTGCATCCTCAATACGGTGCGGAAGAACGCTGTCCGTGTGCACAACCAGTCGGACAGCCTGGACCTC	G protein-coupled receptor 45 (Gpr45)
5	Mm.42103	Gpr49	-0.116534	-0.883501	0.451076	0.371564	0.512824	-1.91982	-1.94193	-2.26778	-1.7417	-1.72749	-1.74623	CTAGAAGAGTTACGTCTTGCTGGAAATGCTTTGACACACATTCCCAAGGGAGCGTTCACGGGCCTTCACA	G protein-coupled receptor 49 (Gpr49)
5	Mm.167625	Gpr85	-0.0870114	-0.0281709	0.494019	1.41031	1.24879	-1.65446	-1.66416	-1.49478	-1.46565	-1.11351	-1.13781	TTTGTATTCAACTCTGTCAAAAATGGCTCCACCTGGACTTACGGGACTCTGACTTGCAAAGTGATTGCCT	G protein-coupled receptor 85
5	Mm.349078	Gprc2a	0.334848	-0.980829	0.225414	0.310155	0.74841	-2.33231	-2.49418	-3.0877	-2.49812	-2.55452	-2.35371	gtccacctctcggagcttcgtcatcagcggtggaggtagctctgtgacggaaaacatactgcactcctaa	G protein-coupled receptor, family C, group 2, member A
5	Mm.261636	Gprc2a-rs1	-0.208755	-0.532805	0.314493	0.74607	-0.191055		-1.15886	-0.897877	-0.37373	-0.266778	-0.615139	gacactcttaatctgtttattcagttctttgcttttcattggacagcccaacacaaccacctgcatcttg	G protein-coupled receptor, family C, group 2, member A, related sequence 1
5	Mm.103414	Gal3st1	0.457581	-0.171272	0.729515	1.48118	0.991192	-1.89767	-1.67406	-1.98841	-1.67158	-1.37168	-1.55914	GAGGACGTGCTGTATTTCAAGCTCAATGCGCGGCGCGACTCGCCGGTTCCGCGGCTCTCTGGCGAGCTGT	galactose-3-O-sulfotransferase 1 (Gal3st1)
5	Mm.196286	Glb1l	0.0610141	-0.673474	0.112619	1.13226	0.543402	-1.07285	-1.07665	-1.42172	-1.11414	-0.788483	-0.856745	GCTCAGAACCTCTTTCTAGCTGCTTCTCTGCAAGTTCTGAGTCTCCTAGGGAACCTTTGGGTCTTGTTAA	galactosidase, beta 1-like
5	Mm.8004	Gabrb3	0.581356	-1.31219	0.399034	0.623467	0.707467	-1.84337	-1.48685	-2.41423	-1.60124	-1.42508	-1.39755	TGAAAGGCTACGACATTCGCCTGAGACCCGACTTCGGGGGTCCCCCAGTCTGCGTGGGGATGAACATCGA	gamma-aminobutyric acid (GABA-A) receptor, subunit beta 3 (Gabrb3)
5	Mm.150322	Gabrd	-0.405465	0.752336	0.413562	0.674685	0.780667	-2.82043	-2.91564	-2.24879	-2.33013	-2.18871	-2.15696	tgcccgcgccgtcttcccggcagcttttgcagcggtcaacatcatctactgggcggcgtacaccatgtga	gamma-aminobutyric acid (GABA-A) receptor, subunit delta (Gabrd)
5	Mm.246514	Gabre	0.0502618	0.479941	0.093434	0.562557	1.85299	-2.33073	-2.42213	-2.15233	-2.32893	-2.10897	-2.05561	TAGTGGAAAGAAGCTTCCAGCAAAAGAACCAGAACTCACTGTTGATTGCATGACTGAACGCCCAGGTGGG	gamma-aminobutyric acid (GABA-A) receptor, subunit epsilon (Gabre)
5	Mm.46815	Gja10	-0.0730251	-0.812692	0.422918	0.198909	0.637024	-2.11242	-1.98827	-2.22173	-1.7103	-1.7018	-1.58715	AGATTCATAAAGTCCCTCTGAAAGGATGTCTGCTGCGCACCTATGTCTTACACATCCTGACCAGATCAGT	gap junction membrane channel protein alpha 10 (Gja10)
5	Mm.204730	Gbx2	-0.477786	0.110001	-0.0640219	0.806614	0.616651	-2.40335	-2.91895	-2.32521	-2.4354	-2.15911	-2.27033	ATGATGATGCAGCGCCCGCTGGGGAGTAGTACCGCCTTCAGCATAGACTCGCTGATCGGCAGCCCGCCGC	gastrulation brain homeobox 2 (Gbx2)
5	Mm.354536	Gm1957	-0.488847	-0.776529	-0.0943107	1.62924	1.11841	-1.95417	-2.07921		-2.00023	-1.5084	-1.47705	AGGCCAGAGTCCAGGCAAGACGACTCATCTTCACACAACAGGACTGAGGTTTCTTTCACTGGGGCGGCTT	gene model 1957, (NCBI)
5	Mm.10182	Gtf2h4	-0.19807	-0.1425	0.283768	-0.374693	1.37451	-2.57782	-2.84992	-2.62003	-2.47511	-2.86895	-2.27869	AAACTAATTACCGACTGTACGCCTATACCGAGTCGGAACTGCAGATCGCTCTCATTGCCCTTTTCTCCGA	general transcription factor II H, polypeptide 4 (Gtf2h4)
5	Mm.4799	Gcet	0.152016	-1.9534	0.415366	-0.14425	0.495788	-2.1272	-1.95993	-2.96586	-1.98934	-2.10333	-1.8687	CAGAGGACAACCAGATACTTCAGGGGCTGGAGTTGTTGTCACAGCGTTGAAGGATGCTCCTGCCTTCCTT	germinal center expressed transcript (Gcet)
5	Mm.336839	Gli	-0.538997	-0.0562397	1.709	1.59528	0.9857	-1.95077	-2.21026	-2.07194	-1.33158	-1.33523	-1.60737	TGAAGTCAGAGCTGGATATGATGGTTGGCAAGTGCCGGGAGGACCCTTTGGAAGGGGACATGTCTAGCCC	GLI-Kruppel family member GLI (Gli)
5	Mm.277634	Gltscr2	0.0911633	-0.212735	1.63402	0.395133	0.453719	-1.06164	-1.12615	-1.2056	-0.993641	-1.1142	-0.890501	CCCAGGTGGTCCGAAGGCTGGCAGAACTGGCACGCCGGAGGGAGCAGCGGCGCATACGGCGACTGGCAGA	glioma tumor suppressor candidate region gene 2
5	Mm.32242	Gk-rs1	0	0.191055	0.916291	1.01637	0.431441		-1.55474	-1.49963	-1.19109	-1.11128	-1.39186	AAGGTTCCGTAGCCATAGCCGGTGCTGTTGTTAGCTGGATAAAAAACAATCTTCCAATTATCAAGTCTTC	glucokinase activity, related sequence 1 (Gk-rs1)
5	Mm.347589	Gckr	-0.131928	-0.171148	0.193495	0.71537	2.67104	-1.84956	-1.96291	-2.22323	-1.83228	-1.60553	-1.47246	CTCATTGCAGGGGGTGACAGGTCTGTTGTAGCCTCTCGGGAACGGACAGAAGATAGCGCCCTACACGGAA	glucokinase regulatory protein
5	Mm.18064	G6pc	0.137201	0.0935261	0.757226	0.874242	1.52029	-1.3283		-1.06464	-0.947106	-0.881764	-0.514153	TGGGTGGCAGTGGTCGGAGACTGGTTCAACCTCGTCTTCAAGTGGATTCTGTTTGGACAACGCCCGTATT	glucose-6-phosphatase, catalytic (G6pc)
5	Mm.209263	Gria4	-0.159849	-0.0828877	-0.04652	0.876888	1.06979	-1.82642		-2.00955	-1.84709	-1.42667	-1.39072	ATTATTTGCAGGCAGATTGTCTTGTTGTTTTCTGGATTTTGGGGACTCGCCATGGGAGCCTTTCCGAGCA	glutamate receptor, ionotropic, AMPA4 (alpha 4) (Gria4)
5	Mm.197460	Grid2ip	-0.249216	-0.481838	0.714966	1.23581	1.20544	-1.81921	-1.91798	-2.02429	-1.53727	-1.26945	-1.30074	ATGAGCTGCCTAGGGATCTTTATTCCCAAAAAGCATCGGGCGCGCTTCGACGAGGTGGTGTCGCAGGGTC	glutamate receptor, ionotropic, delta 2 (Grid2) interacting protein 1
5	Mm.40190	Grik2	0.85745	-0.241162	0.440556	2.20513	0.951382	-2.65378	-2.57465	-2.9217	-2.44284	-1.89742	-2.70948	tgggagagtttttatacaaatccaaaaaaacgctcaattggaaaagaggtccttctgtagcgccatggtg	glutamate receptor, ionotropic, kainate 2 (beta 2)
5	Mm.2879	Grik5	-0.10742	0.501523	1.70923	0.264262	0.977351	-2.00159	-2.04515	-1.7978	-1.38144	-1.76377	-1.59012	CAGCGGGACAGCCAGTACGAGACCACGGACACCATGTGTCAGATCCTGCCCAAGGGGGTTGTATCTGTCT	glutamate receptor, ionotropic, kainate 5 (gamma 2) (Grik5)
5	Mm.5187	Glrp1	-0.0160003	0.04652	0.579818	1.05812	1.36828	-2.55361	-2.70088	-2.94286	-2.42293	-2.27657	-2.2581	tcttcagagatgttgctatcatcaaaagtggaaaaaggagaaagagaagggcctactctaggctggacgg	glutamine repeat protein 1
5	Mm.282	Gsto1	0.647496	0.0260275	0.083625	0.991171	0.571426	-0.475308	-0.212421	-0.534279	-0.494416	-0.140069	-0.288443	GAAGTTATTTCCAGATGACCCGTACAAGAAGGCGCGCCAGAAGATGACCCTTGAGTCATTCTCTAAGGTG	glutathione S-transferase omega 1 (Gsto1)
5	Mm.24118	Gstt2	-0.280713	0.133968	0.156645	0.738435	0.638351	-1.85999	-2.11596	-1.84575	-1.9165	-1.72224	-1.65574	GACGGAAGCTTCGTGTTGACCGAAAGGACAGCCATCTTGATTTACCTGAGTTCCAAGTACCAGGTGGCAG	glutathione S-transferase, theta 2 (Gstt2)
5	Mm.1729	Gapds	-0.0238106	0.547781	2.26909	-0.481838	0.860654	-2.18089	-2.25819	-2.05482	-1.75301	-2.52116	-2.0125	ATGTCGAGACGTGACGTGGTCCTTACCAATGTTACTGTTGTCCAGCTACGGCGGGACCGATGCCCATGCC	glyceraldehyde-3-phosphate dehydrogenase, spermatogenic (Gapds)
5	Mm.89320	Glra1	-1.25824	-1.29746	-0.0082305	0.595649	0.301924	-2.35401	-3.01539	-3.26839	-2.47173	-2.15512	-2.51472	cctcatcttcaacatgttctactggatcatctataagatcgtccggagagaggatgtccacaacaagtga	glycine receptor, alpha 1 subunit
5	Mm.151257	Glra3	0.457833	0.457833	2.09147	0.242313	1.15098	-2.8255	-2.67485	-2.65512	-2.38499	-2.76885	-2.5106	tcattctggattaacatggatgcagccccagctagagtagctttgggcatcaccactgtacttactatga	glycine receptor, alpha 3 subunit
5	Mm.307061	Glra3	-0.146603	-0.739667	0.271934	1.0033	1.49265	-2.09381	-1.83342		-1.87814	-1.53245	-1.78106	TTAATGTCACATGCAACATATTCATAAACAGCTTTGGCTCCATTGCAGAGACGACTATGGATTACAGAGT	glycine receptor, alpha 3 subunit (Glra3)
5	Mm.344535	Gpha2	-0.29069	0.0526437	0.0119404	0.819899	0.685611	-1.47998	-1.57404	-1.41105	-1.46958	-1.10587	-1.1607	CCAGGCTGCCACTTGCACCCCTTCAATGTGACGGTGCGCAGTGATCGCCTCGGCACTTGCCAGGGCTCCC	glycoprotein hormone alpha 2 (Gpha2)
5	Mm.320791	Gpc5	0.546877	0.218067	1.23911	0.454858	0.81654	-1.47262	-1.24093	-1.34296	-1.17388	-1.32428	-1.14647	CACGTGCTCCTGAACTTCCACTTGCTTGTTAATGATGCCGTGTTGCAGGCTCACCTCAATGGGCAGAAAT	glypican 5
5	Mm.125770	Gnas	0.168419	0.316839	1.03342	1.34707	0.497722	-1.96415	-2.11547	-1.81406	-1.5306	-1.37053	-1.79978	gatgcgagagcagaagcgcgcagataagaaacgcagcaagctcatcgacaagcaactggaggaggagaag	GNAS (guanine nucleotide binding protein, alpha stimulating) complex locus
5	Mm.125770	Gnas	-0.431576	0.417987	1.24833	1.2601	0.750735	-2.01305	-2.28404	-1.90778	-1.47535	-1.51619	-1.75791	ccttcaaccagtcactcactcagcgtctgcacgctctgaagttgcagagcgccgacgcctccccgagacg	GNAS (guanine nucleotide binding protein, alpha stimulating) complex locus (Gnas)
5	Mm.9392	Golga3	-0.784119	-0.287682	0.146356	1.61702	0.880889	-2.87723	-3.23082	-3.04082	-2.90005	-2.47139	-2.70284	atggaggagcataccatcactgtgcatgagtccctgtcctcgtgggctcaggtggaagctgccccagcag	golgi autoantigen, golgin subfamily a, 3 (Golga3)
5	Mm.273370	Golga5	0.610771	0.156439	1.1297	0.381941	0.694452	-0.386111	-0.187483	-0.308828	-0.204809	-0.249689	-0.13681	TCTTGCTGGAAGGGCTGAAGATCTTTTAAACCGAGTGGATCAGGGGGCTGCAACAGCTCTCAGAAAGGAG	golgi autoantigen, golgin subfamily a, 5 (Golga5)
5	Mm.347932	Gpr88	0.469681	0.480926	0.731175	2.05227	0.998121	-1.12265	-0.886378	-0.905038	-0.794402	-0.417834	-0.697018	CTGGCCATCGGGGGCACGCTGGCCAACGGTATGGTCATCTATCTCGTGTCGTCCTTCCGAAAGCTGCAGA	G-protein coupled receptor 88 (Gpr88)
5	Mm.14424	Gzme	-0.152341	1.35314	1.64782	0.95885	0.468644	-2.21831	-2.97241	-2.0038	-1.95143	-2.18029	-2.38957	ctgagaccacagagatttgtgctggagacttgaagaaaataaagactcctttcaagggtgactctggggg	granzyme E (Gzme)
5	Mm.14868	Gzmg	-0.0792808	-0.431721	-0.205765	0.476083	1.09861	-2.70477	-2.49934	-2.61207	-2.51398	-2.25272	-2.04475	tgtgacaacctagcttatggagttgtatcctatggaataaacaggacaatcactccaggagtcttcacta	granzyme G (Gzmg)
5	Mm.25760	Grem2	0.261822	0.505884	0.401938	1.61611	0.755427	-1.39879	-1.32532	-1.21921	-1.3272	-1.10499	-1.1348	CCTGGTGGCTGTGCTGGTAAAGGTAGCTGAAACACGGAAGAACCGGCCTGCGGGCGCCATCCCCTCGCCT	gremlin 2 homolog, cysteine knot superfamily (Xenopus laevis) (Grem2)
5	Mm.4744	Gdf5	0.462858	0.26204	1.41745	1.12977	0.517135	-1.15776	-0.873443	-1.0418	-0.481322	-0.519452	-0.924828	CCCTGGCCAGGAATGTCTTTAGGCCAGGGGGTCATATCTATGGTGTGGGGGCCACCAATGCCAGGGCCAA	growth differentiation factor 5 (Gdf5)
5	Mm.271308	Gdf7	-0.448694	-0.173133	0.116072	0.544112	0.856051	-2.36186	-2.9059	-2.46747	-2.3403	-2.17865	-2.03729	gctgcgtgcccgcaaggctcagtcccatcagcattctctacatcgatgccgccaacaacgtggtctacaa	growth differentiation factor 7
5	Mm.267056	Gab3	-0.655876	-0.113835	0.0156989	0.941292	0.524654	-2.584	-2.78463	-2.28256	-2.23138	-1.91858	-1.98938	AATTTCAGAAAAATTTTGTGTTTATTGTCAAGACCACTTCCCGTACATTCTACCTAGTAGCCAAGACTGA	growth factor receptor bound protein 2-associated protein 3
5	Mm.222496	Gng7	0.259753	-0.494019	2.24749	0.467086	0.288741	-1.61697	-1.47663	-2.10384	-1.45726	-1.4716	-1.64238	AGCAGCTGCGCATTGAAGCTGGGATCGAACGCATCAAGGTCTCCAAGGCCTCGTCAGACCTGATGGGCTA	guanine nucleotide binding protein (G protein), gamma 7 subunit
5	Mm.17604	Gnb5	0.213763	-0.0248769	0.557859	0.857078	1.1497	-1.27603	-1.19328	-1.4047	-1.09852	-0.964467	-0.804081	TGGGAAGGTGATTGTCTGGGATTCCTTCACTACGAACAAGGAGCACGCGGTCACCATGCCTTGCACCTGG	guanine nucleotide binding protein, beta 5 (Gnb5)
5	Mm.143831	Gucy1a3	-0.731578	0.0265738	0.341844	0.412026	0.675944	-1.81597	-2.13877	-1.74325	-1.67766	-1.65721	-1.57539	TCATCTTCCCAGAGTGTGAGCGACTGAACCTTGCACTTCAGAGAACCTTGGCAAAGCATAAAATAGAAGA	guanylate cyclase 1, soluble, alpha 3 (Gucy1a3)
5	Mm.250	Gbp1	-0.214114	0.0847412	-0.303682	-0.308301	1.89508		-1.71896	-1.41066	-1.7329	-1.512	-0.555524	TGAGTACCTGGAGACTTCACTGGCTCTGAGAAAAGGAACTGATGAGAACACTAAAAAATTTAATATGCCT	guanylate nucleotide binding protein 1 (Gbp1)
5	Mm.250	Gbp1	-0.214114	0.0847412	-0.303682	-0.308301	1.89508		-1.71896	-1.41066	-1.7329	-1.512	-0.555524	TGAGTACCTGGAGACTTCACTGGCTCTGAGAAAAGGAACTGATGAGAACACTAAAAAATTTAATATGCCT	guanylate nucleotide binding protein 1 (Gbp1)
5	Mm.143832	Halapx-pending	0.148263	-1.51787	0.0662494	1.02028	0.445739	-1.52469	-1.35622	-2.24867	-1.52645	-1.20517	-1.42096	CACAAAGAAAGACATCGGAGAAACTACTCCACCTGTGGCTAAGAAGTCCAAAGTGGCCAAGGAGCCAACC	haploid specific alanine rich acidic protein, chromosome X
5	Mm.347444	Hsf1	-0.0379608	-0.105679	-0.105679	1.37404	0.533489	-2.22199	-2.21329	-2.24709	-2.20837	-1.74319	-1.99006	agtgccctgctggacctgttcagcccctcggtgaccatgcccgacatgagcctgcctgacctggacagca	heat shock factor 1
5	Mm.254493	Hhip	0.382737	0.303013	0.78051	0.508576	0.403591	-1.4504	-1.29891	-1.31334	-1.11926	-1.18538	-1.25126	AGAATTCTTTTATACTTGCCGAGGCCATATTCCAGGTCTTCTTCAAACAACTGCTGATGAATTTTGCTTT	Hedgehog-interacting protein (Hhip)
5	Mm.35551	Hebp2	-0.55279	-0.7495	0.0789884	0.68282	0.636794	-2.55328	-2.81324	-3.00966	-2.56325	-2.62692	-2.38791	gcccggctcaagtcctttcagtcttttgatggattctccagtggccaaaagaatcaagaacaacttttga	heme binding protein 2
5	Mm.141758	Hba-x	-0.306374	-1.15577	0.266629	0.543615	0.255933	-1.64878	-2.08321	-2.27469	-1.71532	-1.64556	-1.66119	ATCATGACCGCCGTAGGGGATGCGGTTAAGAGCATCGACAACCTCTCTAGTGCTTTGACTAAGCTGAGCG	hemoglobin X, alpha-like embryonic chain in Hba complex (Hba-x)
5	Mm.288567	Hbb-y	-0.606136	-0.697703	-0.0755076	0.339714	0.274528	-2.44984	-2.81143	-2.82132	-2.54765	-2.37728	-2.55186	ATGGTGAACTTTACTGCTGAGGAAAAGACCCTCATCAATGGCCTGTGGAGTAAGGTCAATGTTGAAGAGG	hemoglobin Y, beta-like embryonic chain (Hbb-y)
5	Mm.3485	Hpxn	-0.813775	-0.159849	0.190808	1.10145	0.624053	-1.48318	-2.07599	-1.52978	-1.48813	-1.12205	-1.28139	CCAAGCCAGATTCAGATGTACCCGAACACTGCTTGGATACCTGGAGCTTTGATGCTGCGACCATGGATCA	hemopexin
5	Mm.131831	Hs6st3	-1.71979	0.272644	-0.161641	1.52622	0.434879	-2.20899	-2.74482	-1.84445	-2.1599	-1.62366	-1.98298	ATGGATGAAAGGTTCAACAAGTGGCTGCTGACGCCGGTGCTCACTTTCCTCTTCGTGGTCATCATGTACC	heparan sulfate 6-O-sulfotransferase 3 (Hs6st3)
5	Mm.202383	Hnf4	-0.0582689	-0.547116	-0.232622	1.06666	0.146032	-2.42037	-2.55474	-2.74706	-2.61183	-2.09885	-2.67842	gcaggtttagccgacaatgtgtggtagacaaagataagaggaaccagtgtcgttactgcaggctcaagaa	hepatic nuclear factor 4
5	Mm.17771	Havcr1	-0.312683	-0.0870114	-0.312683	0.711496	-0.351398	-2.53073	-2.69841	-2.68784	-2.74044	-2.45072	-2.78903	acattttgtccccatgagacaacagctgaggtgacaggaatcccatcccatactcctacagactggaatg	hepatitis A virus cellular receptor 1
5	Mm.30012	Hdlbp	0.236737	-0.0732593	1.83214	0.636378	0.735293	-0.763968	-0.678684	-0.831698	-0.435606	-0.558952	-0.499059	ACTTGTGGGTGAAATCATGCAGGAGACAGGGACGCGAATCAACATCCCTCCACCCAGTGTTAACCGTACA	high density lipoprotein (HDL) binding protein
5	Mm.235338	H2-Aa	0.74975	0.0497234	-0.164597	-0.227073	1.51999	-1.16464	-0.925581	-1.18695	-1.24764	-1.30908	-0.57415	ggtgggaaccatcttcatcattcaaggcctgcgatcaggtggcacctccagacccccaggacctttatga	histocompatibility 2, class II antigen A, alpha
5	Mm.254067	H2-Ab1	0.649545	0.161656	-0.30737	-0.110915	1.36351	-1.23688	-1.11868	-1.24035	-1.37149	-1.3919	-0.783822	cggccttttcatccgtcacaggagtcagaaaggacctcgaggccctcctccagcagggctcctgcagtga	histocompatibility 2, class II antigen A, beta 1
5	Mm.254067	H2-Ab1	0.719404	0.0926637	-0.103351	0.07755	1.62154	-1.28845	-1.10506	-1.36563	-1.42518	-1.38801	-0.726338	tggccttttcatccgtcacaggagtcagaaaggacctcgaggccctcctccagcagggctcctgcagtga	histocompatibility 2, class II antigen A, beta 1
5	Mm.254067	H2-Ab1	0.649718	0.0645385	-0.0373558	0.198851	1.66235	-1.73275	-1.59764	-1.83058	-1.78298	-1.66452	-1.17662	tggccttttcatccgtcacaggagtcagaaaggacctcgaggccctcctccagcagggctcctgcagtga	histocompatibility 2, class II antigen A, beta 1
5	Mm.254067	H2-Ab1	0.516423	-0.0384191	-0.161058	-0.151215	1.53444	-1.19269	-1.04239	-1.27	-1.31675	-1.36402	-0.610021	tggccttttcatccgtcacaggagtcagaaaggacctcgaggccctcctccagcagggctcctgcagtga	histocompatibility 2, class II antigen A, beta 1
5	Mm.254067	H2-Ab1	0.990298	0.236794	-0.11166	0.0266175	1.30068	-0.995329	-0.703082	-0.872982	-1.02066	-0.930735	-0.484485	tctcggctgctgtggtggtgctgatggtgctgagcagcccagggactgagggcggagactccgaaaggca	histocompatibility 2, class II antigen A, beta 1 (H2-Ab1)
5	Mm.22564	H2-Eb1	0.759192	0.00651999	-0.30334	-0.199309	1.63255	-1.13164	-0.980397	-1.18927	-1.2812	-1.2692	-0.57553	atcctgttgctgacagtgctgagccctccagtggctttggtcagagacaccagaccacggtttatggaac	histocompatibility 2, class II antigen E beta
5	Mm.22564	H2-Eb1	0.802966	0.00612776	-0.111949	0.00941183	1.60479	-1.04697	-0.939641	-1.11115	-1.12123	-1.16056	-0.514516	cttcgtgctgggcctgctcttcctgggagcggggctgttcatctacttcaggaatcagaaaggacagtct	histocompatibility 2, class II antigen E beta
5	Mm.22564	H2-Eb1	1.00657	0.0218455	-0.0298901	-0.123243	1.55017	-1.35724	-1.14489	-1.3546	-1.41752	-1.47897	-0.746964	atgttgagtggagttgggggcttcgtgctggggacagtctggacttcagccaacaggactcctgagctga	histocompatibility 2, class II antigen E beta
5	Mm.22564	H2-Eb1	1.12413	0.0223308	-0.0601454	-0.0154576	1.74547	-0.783629	-0.470945	-0.788527	-0.844653	-0.705218	-0.130995	tgtgatcctgttgctgacagtgctgagccctccagtggctttggtcagagactccagaccatggtttttg	histocompatibility 2, class II antigen E beta (H2-Eb1)
5	Mm.206218	Hdac11	-0.409506	0.17918	0.0489608	0.786337	1.21094	-0.670015	-0.850546	-0.587018	-0.708504	-0.457241	-0.244543	AGAGGGATGAAGTGGTTTTCCGCGTGGTCCGAGCCCATGATATACCCATCCTCATGGTGACCTCGGGTGG	histone deacetylase 11
5	Mm.29854	Hdac6	-0.292136	-0.146954	0.110348	-0.0870114	1.53328	-2.0431	-2.29706	-2.196	-2.10955	-2.13314	-1.62782	TGTCCTCCGGCTGGTAGATGCACTCATGGGGGCTGAGATTCGGAATGGCATGGCCGTCATCAGGCCTCCT	histone deacetylase 6 (Hdac6)
5	Mm.30482	Hils1	0.00530505	0.0718257	0.487143	1.84443	0.894785	-1.77817	-1.86089	-1.82514	-1.67744	-1.40518	-1.46719	AAAGCTGTGTCTATCACAGGGTACAATATGACCCATAACACCTGGCGCTTCAAGCGTGTGCTCCAGAATC	histone H1-like protein in spermatids 1 (Hils1)
5	Mm.354929	Hoxa4	-0.513639	-0.0849706	-0.0141445	0.305086	0.757071	-2.32493	-2.62046	-2.24924	-2.29142	-2.14306	-2.11457	ataaactccaactacatcgagcccaagttccctcctttcgaggagttcgccccgcacggtggcccgggcg	homeo box A4
5	Mm.173	Hoxa5	-0.663733	0.299275	1.78802	-0.0264666	1.4412	-1.9464	-2.22543	-1.877	-1.71959	-1.99923	-1.85231	GCCCGGACTACCAGTTGCATAATTATGGAGATCATAGTTCCGTGAGCGAACAATTCAGGGACTCGGCGAG	homeo box A5 (Hoxa5)
5	Mm.215	Hoxb6	-0.254781	0.241656	0.0406836	0.901651	0.810546	-1.32834	-1.47017	-1.20938	-1.44013	-1.16348	-1.05734	GGGCCAGCTGCCGCTCTACTCGTCTGGCTATGCGGACCCGCTGCGGCACTACCCCGCGCCTTATGGGCCG	homeo box B6
5	Mm.1214	Hoxd3	0.074108	-1.0245	0.175891	0.586718	0.452422	-1.45938	-1.52652	-1.83328	-1.47122	-1.18936	-1.28803	GGAGGAACATGGGGGCAGAAAAACACCTCTTTTCCGTTTCGTAAAATTCCTTACTCCTCACTCGACGCCC	homeo box D3
5	Mm.228	Homer2	-0.986908	-0.143975	0.24828	0.159332	2.46829	-2.70435	-3.18542	-2.66239	-2.53012	-2.55725	-1.92844	gctggatggaaagatcgacgacctccatgacttccgtagaggactctccaagttaggcacagataactag	homer homolog 2 (Drosophila)
5	Mm.116997	Hmmr	-0.120018	-0.580669	0.107145	0.625429	0.764914	-1.94484	-2.05904	-2.52391	-1.97684	-1.74397	-1.64341	GGCTAAGGTACTTGAGCTTCGTGACAGCGTCAGAAGTGAATGGCTGATACGCACGCACCTTCACGTTCAG	hyaluronan mediated motility receptor (RHAMM)
5	Mm.284944	Hsd17b13	0.60061	0.158043	0.480476	1.43704	1.20003	1.27645	1.84488	1.33596	1.47107	1.87568	1.82118	ATCTGTGACCGGGCAGACCGTTCTCATCACGGGGGCCGGACACGGAATAGGCAGGCTGACTGCATATGAA	hydroxysteroid (17-beta) dehydrogenase 13
5	Mm.151967	Hcn4	0.457425	-0.693147	0.500775	1.45395	0.463734	-1.49664	-1.19828	-1.73118	-1.14967	-0.785769	-1.22198	GGTTTGTGGTAGATTTCATCTCCTCCATACCTGTCGAATACATTTTCCTTATAGTGGAGACTCGCATTGA	hyperpolarization-activated, cyclic nucleotide-gated K+ 4
5			-0.201285	0.08977	-0.0394417	1.07438	0.824951	-1.85243	-1.95656	-1.86412	-1.9687	-1.56574	-1.56751	ACGGACCGACGGACGCGCCACTTCCGCTCGGGTGATGTGCGGGAGGTGTGCTAGCTTGGGACCCAGCTTG	hypothetical protein (evidence: decoder) putative; 10, 11 days embryo whole body cDNA, RIKEN full-length enriched library, clone:2810405F04 product:hypothetical protein, full insert sequence
5	Mm.23800	AF078112	-0.0822381	0.552069	0.163505	1.05605	0.728692	-1.7319	-1.73487	-1.50473	-1.71847	-1.45983	-1.40277	CTCTGCCAGGAAGCAAAATGGAGGTTGCAGCGGCGGGACGTTTTTACCAGCCAACGCGTCTCTGCTCCTT	hypothetical protein, AAC33939
5			-0.0161294	0.24998	-0.733969	-0.462035	1.8396	-2.33053	-2.35313	-2.16455	-2.57697	-2.44078	-1.76047	ATGGACAGTGTCCGGCCCCGCGCTCCTTGGGCACCGCCTCCTGACCCGGCGTCCCTGGACTCCCCTACGT	hypothetical S-adenosyl-L-methionine-dependent methyltransferases structure containing protein (SCOP|53335, evidence: SCOP) putative; adult male testis cDNA, RIKEN full-length enriched library, clone:4933424L15 product:hypothetical S-adenosyl-L-methionine
5	Mm.347915	Hig1-pending	0.632037	0.313346	1.0352	0.493574	0.728473	-0.476114	-0.365975	-0.50263	-0.279099	-0.507964	-0.331574	GAAAGCTAAGGAGACACCGTTTGTCCCCATTGGAATGGCGGGCTTTGCAGCGATTGTTGCCTATGGGTTG	hypoxia induced gene 1 (Hig1)
5	Mm.276499	Ii	0.450527	-0.119853	-0.168206	0.0925101	1.68306	0.0225608	0.18249	-0.0430008	-0.102242	-0.12017	0.608315	AAGTCAGCCACATCCCTGCCGTCTACCCGGGTGCGTTCCGTCCCAAGTGCGACGAGAACGGTAACTATTT	Ia-associated invariant chain
5	Mm.12246	Ier5	0.41526	0.00784318	0.0204586	1.01124	0.545455	-0.706915	-0.578687	-0.724866	-0.830105	-0.526267	-0.529368	CCTCAGCCTCAGCGTCCCTCCGTGTGCCACACGCCCGGAGCGGGAAGCTCAGAACCGGTGGCCGCGGTGG	immediate early response 5 (Ier5)
5	Mm.240437	Igh-VJ558	-0.97456	0.711839	-0.771619	1.51035	0.748207	-2.24527	-2.81247	-2.76337	-2.92683	-2.18599	-2.18632	actggcatttattactgtaagggggcttcattacaacggctactatatactacggcctactggggtcaag	immunoglobulin heavy chain (J558 family)
5	Mm.299512	Igh-V7183	0.208778	0.775209	0.14453	-0.705194	2.09176	-1.18006	-0.930338	-1.29358	-1.13146	-1.30184	-0.715024	gctactcctgctcagtggtccacgagggtctgcacaatcaccacacgactaagagcttctcccggactcc	immunoglobulin heavy chain (V7183 family)
5	Mm.307293	Igsf4a	0.22931	-0.137959	0.698929	0.948748	1.17707	-1.54491	-1.54	-1.63966	-1.27792	-1.18099	-1.05463	cagcagacgcagacacagctataatcaatgcagaaggaggacagaacaactccgaagaaaagaaagagta	immunoglobulin superfamily, member 4A
5	Mm.307293	Igsf4a	0.067243	-0.00686502	0.643473	1.09633	1.21644	-1.47588	-1.55475	-1.55648	-1.27532	-1.15465	-1.09568	cagcagacgcagacacagctataatcaatgcagaaggaggacagaacaactccgaagaaaagaaagagta	immunoglobulin superfamily, member 4A
5			-0.105361	0.270875	0.287682	0.96825	-0.0454624							CTGGTATCAAGAGAAACCTGGGAAAACTAATAAGCTTCTTATCTACTCTGGATCCACTTTGCAATCTGGA	Immunogloulin kappa-chain VJ5 precursor; Mouse Ig active kappa-chain VJ5-region mRNA from hybridoma 87.92.6
5	Mm.3510	Inhbe	0.277084	0.0238106	0.718427	0.191317	2.26608	-1.48381	-1.36472	-1.45837	-1.20867	-1.40318	-0.72196	AGCCAAGCAGCAAATCCTGGAGGGACTGCACCTAACCAGCCGTCCCAGAATAACTCGGCCTCTGCCCCAG	inhibin beta E (Inhbe)
5	Mm.110	Idb3	0.618112	-0.151477	0.519224	0.814938	1.73708	-1.36165	-1.08942	-1.43632	-1.18632	-1.07585	-0.69087	CCGGTGCGCGGCTGCTACGAGGCGGTGTGCTGCCTGTCGGAACGTAGCCTGGCCATTGCGCGAGGCCGCG	inhibitor of DNA binding 3 (Idb3)
5	Mm.100163	Insl5	-0.76214	0.312375	0.0953102	0.587787	0.530628	-2.80687	-3.53927	-2.77096	-2.85916	-2.59641	-2.79341	GGAGACATCTGGAGGGGCATTTCCACTCTCAACAAGCTGAGACAAGAAACTACCTCCAGCTCCTAGACAG	insulin-like 5 (Insl5)
5	Mm.137853	Igf2bp3	-0.310155	-1.02165	0.0392207	0.65752	0.300105	-2.19976	-2.48473	-2.8848	-2.24768	-1.99542	-2.33284	gaggattcgtaaacttcagatacgaaatatcccgccccacttacaatgggagatgatggcccttcagtga	insulin-like growth factor 2, binding protein 3
5	Mm.21300	Igfbp1	-0.180382	0.131709	-0.664437	1.46895	0.0192314	-1.21466	-1.16216	-1.06054	-1.50914	-0.991548	-1.13376	ATGCCCGAGTTCCTAACTGTTGTTTCTTGGCCGTTCCTGATTCTCCTGTCCTTCCAGATTGGCGTGGTCG	insulin-like growth factor binding protein 1 (Igfbp1)
5	Mm.29389	Igfbp6	0.101604	-0.0267845	0.668255	0.764023	1.00302	-0.674859	-0.644402	-0.652194	-0.480753	-0.417247	-0.277812	AGGAGGAAGACGCGGGATCGCCTGCAGACGGCTGTACAGAAGCCGGAGGCTGTCTCAGGAGAGAGGGACA	insulin-like growth factor binding protein 6 (Igfbp6)
5	Mm.3919	Igfbpl1	-0.0367495	-0.377509	0.0502618	1.12238	1.04569	-1.70152	-1.66468	-1.8063	-1.72906	-1.26622	-1.27704	CTCCTGCCATCACTGGCCCGGGGTCTCGGGCTCCGCGACGCGGGTAGACGACACCCCGAGTGCAGCCCGT	insulin-like growth factor binding protein-like 1 (Igfbpl1)
5	Mm.5007	Itga2	-0.078034	-0.759654	0.0982306	0.676931	0.870766	-0.814887	-0.884119	-1.23996	-0.882504	-0.652936	-0.504863	CAGGCTTGCCCTTCCCTCGTGGATGTTGTAGTTGTATGTGATGAATCAAACAGTATTTATCCTTGGGAAG	integrin alpha 2 (Itga2)
5	Mm.98193	Itgb6	-0.318454	0.15155	0.368424	1.10465	0.632238	-2.00303	-2.13798	-2.22829	-1.8755	-1.63804	-1.69986	TCAACTGTCTTGGTAGGTAACCTTCAGTGTCTTCAGCTTTTTGAGCCACAAGTTGGCCCCCGTGGTGGCA	integrin beta 6
5	Mm.247426	Itln	-0.548213	0.0114026	0.126916	0.648591	0.999856	-1.38441		-1.62307	-1.55749	-1.1973	-1.08384	GCCAGAGGGAATTTACTGCAGGATATGTTCAGTTCAGAGTGTTTAATAATGAGAGAGCGGCCAGTGCCTT	intelectin (Itln)
5	Mm.218770	Ifi202b	0.52702	0	-0.142316	1.0116	0.227217	-1.38304	-1.09746	-1.50976	-1.69259	-1.27122	-1.55099	CAAACAAGTGGTGGCATTGAAAGCAACAAAACTATTTACTTATGATAGTATAAAAAGTAAAAAGATGTTC	interferon activated gene 202B (Ifi202b)
5	Mm.29261	Il1f5	-0.271934	0.377294	0.909122	0.0293276	0.713766	-2.55388	-2.54046	-2.2147	-2.12972	-2.2794	-1.97862	TGGCTGGAGGACTGCACGCAGAGAAGGTCATTAAAGGTGAGGAGATCAGTGTTGTCCCAAATCGGGCACT	interleukin 1 family, member 5 (delta) (Il1f5)
5	Mm.328321	Il1rapl2	-1.86629	0.531603	0.234133	1.72119	-0.298793	-2.1071	-2.99042	-1.90944	-2.10985	-1.70381	-2.60343	TTGGAGGTGATGAAACTACTGATGACAACAAGGAATATGATGCGTATCTCTCTTACACAAAAGTGGATCA	interleukin 1 receptor accessory protein-like 2 (Il1rapl2)
5	Mm.20855	Il13ra2	0.584513	-0.159065	-0.0843411	1.42947	0.651866	-1.55197	-1.38699	-1.66848	-1.74045	-1.02053	-1.33204	TGCAATGGAAACCTCCTGTGGTTATAGAAAAATTTAAGGGCTGTACACTAGAATATGAGTTAAAATACCG	interleukin 13 receptor, alpha 2 (Il13ra2)
5	Mm.59313	Il17b	0.524683	0.246133	1.08561	0.472906	0.612458	-2.24508	-2.13341	-2.17173	-1.9084	-2.13387	-2.13177	tcgccctgggccctgccgccagcgtgtcgtcatggagaccatcgctgtgggttgcacctgcatcttctga	interleukin 17B
5	Mm.14190	Il2	-0.869038	0.176931	0.287682	0.717053	1.10931	-2.50018	-2.93652	-2.33482	-2.35453	-2.14376	-2.2551	agcatgcagctcgcatcctgtgtcacactgacacttgtgctccttgtcaacagcgcacccacttcaagcc	interleukin 2
5	Mm.14190	Il2	-1.02014	-0.672944	0.428996	0.270961	1.68665	-0.543236	-0.939918	-0.734633	-0.400747	-0.33493	-0.200121	aactgtggtggactttctgaggagatggatagccttctgtcaaagcatcatctcaacaagccctcaataa	interleukin 2
5	Mm.14190	Il2	0.0329097	-1.22526	-0.418562	0.684435	0.566496	-0.222132	-0.602708	-0.44814	-0.236016	0.133427	-0.0560144	aactgtggtggactttctgaggagatggatagccttctgtcaaagcatcatctcaacaagccctcaataa	interleukin 2
5	Mm.14190	Il2	-0.891998	0.0480092	-0.499956	0.670348	-0.164449	-2.62374	-2.81495	-2.60347	-2.97102	-2.38821	-2.65257	aactgtggtggactttctgaggagatggatagccttctgtcaaagcatcatctcaacaagccctcaataa	interleukin 2 (Il2)
5	Mm.983	Il3	0.972171	0.0773867	0.382208	1.33772	1.13251	-2.15602	-1.66911	-2.13171	-1.93325	-1.55974	-1.70236	GGACTCCAAGCTTCAATCAGTGGCCGGGATACCCACCGTTTAACCAGAACGTTGAATTGCAGCTCTATTG	interleukin 3 (Il3)
5	Mm.1019	Il6	1.52563	-0.147636	0.250225	1.34884	0.0384663	-2.27247	-1.67373	-2.28191	-2.18053	-1.85058	-2.24094	AGGATACCACTCCCAACAGACCTGTCTATACCACTTCACAAGTCGGAGGCTTAATTACACATGTTCTCTG	interleukin 6 (Il6)
5	Mm.155709	Impg1	0.70557	-0.356675	1.04732	0.835623	1.03407	-2.77573	-2.54948	-3.06003	-2.42183	-2.50101	-2.44086	ctctgccaaaccacaggttcaaggcagagctcaccaactctgggtcaccatactaccaggaactggtggg	interphotoreceptor matrix proteoglycan 1
5		Ivl	-0.589963	-1.19855	-0.589963	0.965081	0.146356	-2.5659	-3.04863	-3.19265	-2.7845	-2.40633	-2.52928	aaccagaactgcacctgggaaagcagcaggagtcacatgagccagatatggcagaggatctggaagagaa	involucrin (Ivl) gene, Ivl-A6 allele, partial cds
5	Mm.103784	Irx4	0.305382	-0.218689	0.344096	0.133531	1.97482	-0.95206	-0.757418		-0.858308	-0.861251	-0.50891	ATCTGCTTTCTACTCTCTGAACAGCTTCGAGTCCAAGGATGGCACAGGATCTTCACACGCCGGCCTACCA	Iroquois related homeobox 4 (Drosophila) (Irx4)
5	Mm.251227	Klk7	-0.365934	0.591364	0.303682	0.437214	1.15607	-2.25285	-2.42694	-1.9498	-2.1224	-1.95919	-1.71385	GAGGTTGGATGAGCCAGTCAAGATGTCATCCAAAGTGGAGGCAGTCCAGCTTCCTGAACACTGTGAACCC	kallikrein 7 (chymotryptic, stratum corneum) (Klk7)
5	Mm.28382	Katnb1	0.00412372	-0.542545	1.19692	-0.0279348	0.406383	-0.301399	-0.270034	-0.522548	-0.267253	-0.378024	-0.187951	GGGATGACTGCCGAGTCAACCTGTGGTCCATAAACAAGCCTAACTGCATCATGAGCCTGACAGGTCACAC	katanin p80 (WD40-containing) subunit B 1
5	Mm.3503	Krtap8-2	-0.485508	-0.149036	-0.131336	0.579203	1.05136	-2.6145	-2.85263	-2.67749	-2.74294	-2.35907	-2.37786	gatctggctatggcagatatggatatggctacccgcgccccctttattatggaggatatggattctcccg	keratin associated protein 8-2 (Krtap8-2)
5	Mm.14046	Krt1-17	0.0162605	-0.397302	0.245835	0.995072	0.0938188	-1.94026	-1.81744	-1.89094	-1.70608	-1.6303	-1.7445	CTCCAGCTCTATCAAGGGCTCCTCTGGCCTGGGTGGAGGTTCATCTCGGACCTCCTGCCGACTGTCTGGC	keratin complex 1, acidic, gene 17 (Krt1-17)
5	Mm.290657	Krt1-23	-0.0953102	0.192372	0.597837	1.21002	0.606136	-2.24268	-2.30387	-2.24355	-2.03956	-1.58346	-1.90357	ACTTGGAAATTGAAGTTGAGGGCCTCCGAAAGACCTTGGATGATCTGACCATTGTCACAACAGACCTGGA	keratin complex 1, acidic, gene 23 (Krt1-23)
5	Mm.333433	Klra9	-0.587787	-0.300105	0.0327898	1.02564	0.556436	-2.31209	-2.95429	-2.51559	-2.58814	-2.32832	-2.60537	gagtggatgtaaagcaaactgccagcattacagtgttcccattgtgaagatagaagatgaagatgaactg	killer cell lectin-like receptor subfamily A, member 9 (Klra9)
5	Mm.14489	Klrb1d	0.949081	0.564893	0.621174	0.502457	1.86966	-2.63922	-2.40301	-2.52547	-2.47295	-2.52726	-2.24412	tgctggtcgtgattggactctgtgtcttggtgctatcagtacaaaaatcatcagtacaaaaaatctgcgc	killer cell lectin-like receptor subfamily B member 1D (Klrb1d)
5	Mm.56899	Klrc1	-0.356675	0.129678	-0.289393	1.46397	0.596297	-2.56301	-2.80979	-2.46725	-2.69619	-2.74533	-2.30259	ttgcccctgcaaagataccgaagcaaaggcacagatcaattcctcaatgactagaacccacagagatata	killer cell lectin-like receptor subfamily C, member 1
5	Mm.274086	Kif18a	-0.0602113	-0.765137	-0.832523	1.17653	0.0473716	-0.672644	-0.82565	-0.958276	-1.06858	-0.415323	-0.670722	AAGAAGACTTATGTCACCGCATGAAAGTAGTTGTCCGTGTACGTCCTGAGAACACAAAAGAAAAGGCGGT	kinesin family member 18A
5	Mm.30355	Kif5a	-0.251314	0.105361	0.693147	0.764606	0.465363		-3.23888	-2.8718	-2.57607	-2.51825	-2.69707	ggaacgtgatctctgcactggcagagggcaccaaaagctacgtgccgtaccgcgacagcaaaatgacgag	kinesin family member 5A
5	Mm.247073	Kit	0.0782829	-0.291499	-0.479189	0.73853	0.51154	-0.43032	-0.516544	-0.559712	-0.718604	-0.328324	-0.291141	TTAATAGTTGAAGCTGGCGACACCCTCAGCCTGACGTGCATTGATCCCGACTTTGTCAGATGGACTTTCA	kit oncogene (Kit)
5	Mm.29466	Klf7	0.135091	-0.0928595	0.0107044	1.27364	0.296255	-0.938961	-0.90977	-0.993239	-0.996719	-0.583643	-0.855913	GCTACACAGCCGTCAACCAGGCCCAGCTCAACGCAGTGACCTCATTAACGCCGCCCTCATCCCCTGAGCT	Kruppel-like factor 7 (ubiquitous) (Klf7)
5	Mm.36726	Lad1	0.239673	-0.561571	0.537041	0.771987	0.720124	-1.9591	-1.91115	-2.33215	-1.8461	-1.82121	-1.76856	ATGTCGGTCAGCAGAAAGGACTGGTCCGCGCTGTCCAGCCTTGCCCGACAGCGGACTTTGGAGGACGAAG	ladinin
5	Mm.20359	Lbx2h	0.135545	0.595819	0.505164	1.23063	0.575616	-1.60488	-1.67768	-1.45116	-1.57041	-1.54265	-1.57265	ATGAACTCTGTACATCAGCGCCGGACACCCTTTAGTATCGCAGACATCCTAGGTCCGAGCATGGTCCCCG	lady bird-like homeobox 2 homolog (Drosophila) (Lbx2h)
5	Mm.1249	Lamc1	0.3658	-0.340927	0.892681	0.896088	1.33938	-1.98329	-1.99225	-2.38501	-1.79348	-1.74175	-1.559	TGGAGATGAAGTGTTTAACGAGCCCAAAGTTCTCAAGTCTTACTATTACGCAATCTCAGACTTTGCTGTG	laminin, gamma 1
5	Mm.347418	Leftb	0.382992	-1.6666	0.427444	0.367725	0.768048	-1.9516	-2.24706	-2.71199	-1.81186	-1.73833	-1.65304	CCTGGAGCTCACACAAGTTGGTTCGTTTCGCGGCGCAGGGGACGCCGGATGGCAAGGGGCAGGGCGAGCC	left-right determination, factor B (Leftb)
5	Mm.259282	Lepr	-0.348307	0.916291	0.895488	1.60944	0.405465	-2.89277	-2.93238	-2.74752	-2.55308	-2.40348	-2.81092	ggacgatgttccaaaccccaagaattgttcctgggcacaaggactgaatttccaaaaggtcactgtttaa	leptin receptor (Lepr)
5	Mm.28534	Lrrc1	0.103184	-0.0264333	0.871839	0.731531	1.36764	-1.96114	-1.97612	-2.07764	-1.67057	-1.75332	-1.46626	GACTCACACAGTTGCCCGAAGCAATTGGGGATTGTGAAAATCTCACGGAGTTAGTTCTTACAGAAAACCG	leucine rich repeat containing 1
5	Mm.295480	Lrrc4	-0.831133	0.231112	0.0707691	1.22964	-0.425668	-2.21888	-2.77857	-2.36203	-2.21712	-1.83245	-2.51261	accccacagtcaccactatctctgaaccttatataattcagacccataccaaggacaaggtacaggaaac	leucine rich repeat containing 4
5	Mm.158868	Lrrn1	0.74398	0.0576128	0.179249	1.80227	0.802487	-1.27181	-0.977315	-1.23136	-1.27576	-0.914572	-0.991378	GCACTGGGAAAGCAGCTTGCCAGGTGGTGCTGGGCTTGCTGATAACTTCATTAACTGAATCTTCCATACT	leucine rich repeat protein 1, neuronal (Lrrn1)
5	Mm.39913	Lrrn3	-0.256266	-0.862784	0.231618	0.545844	-0.219162	-1.22737	-1.32612	-1.76564	-1.22012	-0.99988	-1.37414	TAAAAAAGTGGATTGCCCCCAATTATGTACCTGTGAGATCAGGCCTTGGTTTACCCCGAGATCCATCTAT	leucine rich repeat protein 3, neuronal
5	Mm.20442	Lrrc6	0.0427677	0.126484	1.554	0.381459	0.878896	-2.16592	-2.11331	-2.15372	-1.64411	-1.96833	-1.75149	GAAAACTTGGAAGGATGTGAGTGGCTGACAAAACTTGACTTGACTGTAAATTTCATTGGAGAACTGAGCA	leucine-rich repeat-containing 6 (testis) (Lrrc6)
5	Mm.194149	Lnx1	-0.249304	-0.434038	-0.292388	0.927495	0.649975	-1.47633	-1.52117	-1.76595	-1.6449	-1.13743	-1.26406	AAATCCAGTATCTTGGTCAACAAGCTTCTCAATAAGCTGTTGGTCACCTGCCCGTTCACGGAGCACTGCA	ligand of numb-protein X 1
5	Mm.362	Lipc	0.0243321	0.007362	0.493434	1.16952	1.51929	-0.962213	-0.99096	-1.15862	-0.828956	-0.631842	-0.334951	ACTGGATCTGGAAGATAGTGAGTGCGCTGAAGTCCCGACAGTCCCAACCTGTGAATGTGGGGTTAGTGGA	lipase, hepatic (Lipc)
5	Mm.35511	Lass4	0.396333	0.159332	0.988188	1.17726	0.81093	-1.79255	-1.40377	-1.68458	-1.24851	-1.2015	-1.40256	GGTGCACCATTTTGTGGCCGTGGGACTGATAGGCTTCTCCTACAGCGTCAACTTGCTCCGCATTGGCGCT	longevity assurance homolog 4 (S. cerevisiae) (Lass4)
5	Mm.1121	Lor	-0.0111733	-0.0809691	0.880088	-0.0571584	0.437059	-1.46158	-1.50429	-1.8429	-1.25004	-1.54647	-1.33406	ATGTCTCACCAGAAAAAGCAGCCCACTCCCTGCCCTCCTGTGGGTTGTGGAAAGACCTCTGGTGGAGGAG	loricrin (Lor)
5	Mm.290950	Loh11cr2a	0.661178	0.784383	0.0610259	0.296363	1.67388	-1.04989	-0.803777	-0.989147	-1.05376	-1.02453	-0.561438	ATGGAGCATCACTGTGGTCTAATCACTAGCAACAAAGAGACAGTACCACTGAAAAATATCTCAGTAACAT	loss of heterozygosity, 11, chromosomal region 2, gene A homolog (human)
5	Mm.12051	Lrp12	-0.479573	0.238892	-0.0613689	0.470747	0.701052	-2.39036	-2.88722	-2.46629	-2.38743	-2.19238	-2.19087	gcagatcacttgctcacatgtcaagttgttaccatcgcgcctacctgagcatgctttcatgagcatgttt	low density lipoprotein-related protein 12
5	Mm.12051	Lrp12	0.164131	-0.0830517	0.991916	0.111226	0.645542	-1.80991	-1.82306	-1.94444	-1.59584	-1.77878	-1.64063	gctcttcctggtctacatcctgagggtgcccctgaggatcaacgacaacctgagcacagtgagcatgttt	low density lipoprotein-related protein 12
5	Mm.12051	Lrp12	-0.364338	-0.217672	0.0217092	0.77992	0.262071	-1.80996	-2.10466	-1.97835	-1.87975	-1.69254	-1.80637	tccagagttgaagttcccctaattgcttcctctaccatctgggagataaaattgttaccaaagtgtgcaa	low density lipoprotein-related protein 12 (Lrp12)
5	Mm.214385	Mab21l2	0.259109	0.106768	0.638884	1.24468	0.827998	-1.58271	-1.50532	-1.53714	-1.36003	-1.18729	-1.26428	CCAAGCTGGTTTACCAGCTCAATAAATACTACACCGAGCGCTGCCAGGCGCGCAAGGCTGCGATCGCCAA	mab-21-like 2 (C. elegans) (Mab21l2)
5	Mm.272920	Smad5	0.319523	-0.831733	-0.111918	0.623103	0.827781	-1.84655	-1.70395	-2.24387	-1.87681	-1.50298	-1.43814	TATTGGAAAAGGTAATCTTGTCGTTTCTTTTCATTCGGTTGAATTAAATCATGTTTTTGTACCGGCTGGA	MAD homolog 5 (Drosophila)
5	Mm.22453	Masp2	-0.295845	0.287682	0.178248	0.699226	0.623719	-1.81235	-1.804	-1.66204	-1.66211	-1.47974	-1.50194	ACCCAATGGCCATGTGGACTATATCACAGGCCCTCAAGTGACTACCTACAAAGCTGTGATTCAGTACAGC	mannan-binding lectin serine protease 2
5	Mm.7445	Mark1	0.546544	0.358945	-0.209973	0.519875	1.35357	-2.10294	-1.96827	-2.10109	-2.31022	-1.87898	-1.84049	GAACCATACGTCTGTGGATGGCTACACTGAAACACATATCCCGCCTACCAAGTCAAGTAGCAGACAGAAC	MAP/microtubule affinity-regulating kinase 1
5	Mm.116944	Mell1	0.705269	0.302811	1.33307	0.208401	1.027	-0.409772	-0.542986	-0.494112	-0.312577	-0.456771	-0.156821	cttctctgaggcattccactgcccacgaggcagccccatgcaccccatgaagcgatgtcgcatctggtag	mel transforming oncogene-like 1
5	Mm.251638	Myg1-pending; Gamm1; 0610023A07Rik; 2810433J21Rik; 5830429P19Rik	-0.0628976	-0.512915	0.894425	-0.20915	0.608221	-0.155601	-0.18796	-0.401743	-0.389721	-0.353434	0.0219497	ATGGGTAGACGTTTCCTGCGTGGTATCTTAACATTGCCGCTCCGGTCAGTTCTCCAAGCCCAGCACCGCA	melanocyte proliferating gene 1 (Myg1)
5	Mm.327908	Magea7	-0.0953102	0.241162	0.241162	1.61397	0.546544	-2.70274	-2.89687	-2.69893	-2.76142	-2.22645	-2.74294	atggacacatcagaggaggaggaagataccaccacctcaaataaggtctatggtagtggaataccaaatc	melanoma antigen, family A, 7 (Magea7)
5	Mm.249405	Mageb3	-0.389465	-0.110751	0.863298	-0.0327898	0.67278	-2.55884	-2.7567	-2.60838	-2.38787	-2.62101	-2.48641	gccaagaagtagagttcaaggcaagggtgttcattccaaggccccatcccaaaagtcctctaatgtgtag	melanoma antigen, family B, 3 (Mageb3)
5	Mm.213215	Mia2	0.0611544	-0.554561	0.792748	1.82607	0.524249	-1.25094	-1.09078	-1.59372	-0.917287	-1.00243	-1.03165	GAGAGATTACACAGGACCCGACTGTCGGTACCTGAACTTCACTACGGGAGAAGAGATATCTGTTTATGTT	melanoma inhibitory activity 2
5	Mm.222631	Mtnr1b	0.296266	-0.579203	0.35689	1.08995	0.39245	-2.0541	-1.60545	-2.06101	-1.68339	-1.49424	-1.59731	TACTGCTGCATCTGTCATAGTACCACCTACCACCGGGTCTGCAGTCACTGGTATACTCCCATCTACATCA	melatonin receptor 1B
5	Mm.36242	Mpp2	-0.301475	0.752966	2.08627	1.04226	0.961814	-2.33208	-2.71971	-2.11273	-2.10493	-2.25747	-2.04913	TGGATCCCACGTTTAGCAACCAGCCAGTACCTCCTGATGCGGTGCGCATGGTGGGCATTCGGAAGACTGC	membrane protein, palmitoylated 2 (MAGUK p55 subfamily member 2) (Mpp2)
5	Mm.31472	Mesp2	-0.00809721	-0.201866	-0.276987	0.248623	1.20074	-1.75535	-1.81166	-1.7948	-1.89367	-1.67202	-1.31901	AGGCGCCGACGGAGTGCGGACGCGGCGTTCTCTCACCGATGCCCTCAATGCCCCGACGGTGGCAGCCCCT	mesoderm posterior 2 (Mesp2)
5	Mm.256966	Mtap2	-0.426084	0.412245	0.335013	1.39897	0.438913	-1.67487	-1.91615	-1.42516	-1.5936	-1.30902	-1.50042	AGCAGGAGAAATTTCCTTCCTCATTCGCTGAGCCTTTAGACAAGGGAGAAATGGAGTTTAAGATGCCAAG	microtubule-associated protein 2 (Mtap2)
5	Mm.28023	Mtch2	0.548984	-0.151436	0.0979302	0.1735	1.33017	-1.07631	-0.961761	-1.1965	-1.18461	-1.14558	-0.777432	GGCGCGCCGGGGCGGGCCAGTGAAGCCGGCGCCCCCGACACGTGATCTGGAACCGGCTGTGTCGCTTGGT	mitochondrial carrier homolog 2 (C. elegans)
5	Mm.29974	Mrpl38	0.3467	-0.060082	0.244259	0.327213	1.69409	-0.928745	-0.891462	-1.07473	-0.983963	-0.932547	-0.691553	AGGAAGCCATGACTCCAGCCGGTCTGGCTTTTTTCCAGTGCCGCTGGGATGACTCTGTCACCCACACCTT	mitochondrial ribosomal protein L38 (Mrpl38)
5	Mm.4358	Map3k12	-0.215709	0.295117	0.27831	0.754649	0.4129	-2.0546	-1.97043	-1.99528	-1.98618	-1.98102	-1.9559	AAAGGACCAGACGTCAACCTTCTCAGACACAGGTTCATTTCTGATCACTTCAGGAGCCATCCAGGCTACT	mitogen activated protein kinase kinase kinase 12
5	Mm.42967	Map4k6	0.509262	-0.154585	0.0557106	0.590387	1.40564	-1.75245	-1.57172	-1.82502	-1.73482	-1.45734	-1.27851	tgtggagacaggccacctagatggggtcttcatgcacaaacgagcccagaggctcaagttcctgtgtgag	mitogen-activated protein kinase kinase kinase kinase 6 (Map4k6), transcript variant 1
5	Mm.218940	Mms19l	0.432013	-0.297304	-0.136075	0.0243255	1.61734	-1.47878	-1.4031	-1.6775	-1.60732	-1.54783	-1.12624	gcggttcttcacagacaatgtgcctgctttggtccaaggtttccatgccgctccccaaggtgaaagctga	MMS19 (MET18 S. cerevisiae)-like
5	Mm.298423	Mass1	-0.770108	0.510826	0.230524	0.628609	1.00654	-0.803873	-0.986703	-0.498613	-0.405982	-0.494121	-0.350869	ctcctcccagactaggtatggggctctcctttatgaaccttttgactaactgtgagagtcagaggacttc	monogenic, audiogenic seizure susceptibility 1
5	Mm.82766	Mospd4	-0.262364	-0.0800427	0.0284379	1.81238	0.92013	-1.94946	-1.7846	-2.04923	-1.87536	-1.26573	-1.58891	GGCCCCTTCACCGGGTTGCTCACGGCGCATCTTAAACTGCGCAACCCGTCGGCGAGGAAGGTGTGTTTCA	motile sperm domain containing 4
5			0.435735	0.698452	-0.759105	0.319098	0.426519	-2.60383	-2.38161	-2.22449	-2.62068	-2.2673	-2.36366	gggctgggtgacaggtgtgcagaacagggccagtaccagctttggaggtctcttcccaccttgttggctt	Mouse DNA sequence from clone RP23-401L17 on chromosome 2, complete sequence
5			-0.550046	-0.313658	0.0377403	0.449359	0.721585	-2.4628	-2.70294	-2.55253	-2.41115	-2.23575	-2.19746	gcaaaaacactttgagaaacggcggaaccctgcggcaggtctgatccaggtgagccttagtccctgttag	Mouse DNA sequence from clone RP23-401L17 on chromosome 2, complete sequence
5			-0.570545	-0.650588	0.756326	0.619875	0.368561	-2.05516	-2.47397	-2.45068	-1.78992	-1.77914	-1.98748	ATGGCTACAAGGCTCCTCTGGTACACAGTACTTTGTCTCCTGGGTGCAAATTCAAAAGTCATTCAGACTC	Mouse hybridoma 2B4 T-cell receptor rearranged variable region gene
5	Mm.76554	Mpv17l	0.557481	-0.215709	0.79252	0.79252	1.09861	-1.44879	-1.18424	-1.46471	-1.16637	-1.20661	-1.03876	TGGAGGACAGCATATACGGGACTCTGTGCCTTTCTCTGGGCCACCTTCCTATGCTTTTCACAGCAGAGCG	Mpv17 transgene, kidney disease mutant-like (Mpv17l)
5	Mm.220174		0.992129	0.204794	0.546544	0.790521	2.15948		-1.24084	-1.64766	-1.54724	-1.6063	-1.01182	TTTGGACCGTCTTTTGGATTCACCTGTTGGTTACCACCCCTTCCATGCCTTCATCCAAATTCGGGTTCCA	mRNA for hypothetical protein
5		mszf21	-0.168514	-1.61122	0.206971	0.206971	0.621094	-2.22631	-2.12591	-2.87073	-1.8481	-1.77928	-1.77925	acgagtgcggaaaagccttctctcaaagaacgtccctcatcgtgcatatgagaggccacaccggagagaa	mRNA for mszf21, partial cds
5		mszf74	-0.184498	0.892087	1.08768	0.338024	0.687698	-2.09995	-2.34328	-2.06061	-1.93112	-2.1004	-1.99907	tacaaatgtcaccactgcgggaaagcctttatctactcttcatcccttaaccaacatcgaagaactcaca	mRNA for mszf74, partial cds
5	Mm.200411	Muc10	0.0521858	0.164303	0.0521858	0.499151	2.05687	-0.553054	-0.304631	-0.612966	-0.609461	-0.411634	-0.170269	ctaccatccaaactacagctccaacatttgcggaagtgttttggaagttctttcagcagatctttaggtt	mucin 10, submandibular gland salivary mucin
5	Mm.334331	Muc2	-0.00258065	0.747079	0.121214	1.17069	0.702127	-1.73649	-1.66385	-1.32538	-1.70011	-1.57317	-1.49636	GATCTTTATTGGGGGGACAGAGCTGAAGTTGGTAGATAAACACCGTGTGGTAAAACAGTTGGAAGAGGGC	mucin 2
5	Mm.167586	Msi2h	0.138183	-0.0940006	0.79102	0.903712	0.982969	-1.10693	-1.12936	-1.14594	-0.78194	-0.820391	-0.776836	gggctccggcttcggccacggcatagctggacctttgattgcaacggcctttacaaatggataccactga	Musashi homolog 2 (Drosophila)
5	Mm.167586	Msi2h	0.624298	-0.413562	2.11606	0.722941	0.80734	-1.21269	-0.868529	-1.3921	-0.682528	-0.821877	-0.871281	GCTCGAGGATCAGTCCTGAATAGCTACAGTGCTCAACCGAATTTTGGCGCGCCCGCTTCCCCGGCAGGCT	Musashi homolog 2 (Drosophila) (Msi2h)
5		H2-Eb	0.0519597	-0.239951	-0.257045	1.26695	0.139762	-2.47624	-2.56163	-2.68297	-2.69283	-2.01119	-2.42358	tttggaatactgtaaatctgagtgtcatttctacaacgggacgcagcgcgtgcggcttctggaaagatac	musculus MHC class II H2-Eb gene (MumuEb3 allele), exon 2 and partial cds
5	Mm.272226	Msh4	0.716521	0.144451	1.45326	0.634	0.905421	-1.85585	-1.44128	-1.87208	-1.62111	-1.62759	-1.45108	CGCCTGCGCGATTACAGCACTGCGCATGCGCTTAGCCTCCCGCCTTGTCAGCGGTGCGGCCTCCAGCCTT	mutS homolog 4 (E. coli) (Msh4)
5	Mm.52109	Myb	-0.341603	-0.650752	-0.520054	0.705861	0.344594	-1.34845	-1.65482	-1.65528	-1.67335	-1.35727	-1.26946	CAGGAGAGCCTAGCCTGAGGGTGACCAGGCGAGTGCTGAGCGAGGCATCGCTCGGCCCACACTCACCCCA	myeloblastosis oncogene
5	Mm.22108	Mlf1ip	-0.920725	-0.920725	-0.30554	1.5274	-0.252896	-2.29161	-2.77188	-3.01045	-2.51904	-1.98649	-2.46337	GAAGTTTGAGATACTCGGGGAACCCGGGTGCAAAACATTCAAAGAACACTTTGAGAAGCACATATTCCAG	myeloid leukemia factor 1 interacting protein
5	Mm.32257	Myocd	0.820014	-1.14306	-0.139762	0.950482	0.523785	-1.57544	-1.13811	-2.05727	-1.62729	-1.41726	-1.56218	GCAGCTGGCTAACCAAGGCTTAATACCGCCACTGAAAGGTCCAACTGAATTCCATGACCCGAGAAAACAA	myocardin
5	Mm.644	Mef2b	-0.115069	-0.910871	0.223144	1.32176	0.578078		-2.41699	-2.63158	-2.19766	-2.02499	-2.07349	gactgtctccagtcactgggacctctggcgacttccccaggtccttcccctacccgctgctccttgccag	myocyte enhancer factor 2B
5	Mm.158289	Myh14	0.749843	0.161268	0.182322	1.03259	0.667829	-2.13139	-1.79731	-2.17511	-2.16326	-1.92315	-2.03258	CTGCTCAAGGACCATTACCGAAAGCTAGTGCTACAGGTCGAGTCCCTCACCACAGAACTGTCTGCCGAAC	myosin, heavy polypeptide 14
5	Mm.34425	Myh2	0.236389	-0.194285	0.941554	0.443761	0.63948	-1.21168	-1.17482	-1.2784	-1.02845	-1.12617	-0.942278	GATGGCCGTTTTCGGGGAGGCTGCCCCTTACCTCCGGAAGTCCGAAAAGGAGCGAATCGAGGCCCAGAAT	myosin, heavy polypeptide 2, skeletal muscle, adult
5	Mm.4695	Nat2	-0.565702	0.292525	0.515668	0.390795	0.833331	-2.04507	-2.21834	-1.84089	-1.72296	-1.71381	-1.55654	GGAGGATATGTCTTTAACACTCCAGCCAATAAGTACAGCAGTGGCATGATTCACCTTCTAGTTCAGGTCA	N-acetyltransferase 2 (arylamine N-acetyltransferase) (Nat2)
5	Mm.78373	Nesg1-pending	1.19233	0.0710959	0.351398	1.20345	-0.528525	-0.708987	-0.55709	-0.556952	-0.649841	-0.479468	-1.08778	TGTTCCCACAGAGGACCCCTCTGGGGAATCGCTAATCATCAGCCCCGAGGAGTTTGAGCGGATCAAATGG	nasopharyngeal epithelium specific protein 1
5	Mm.57219	Npr3	0.913161	-0.900787	0.771987	0.555142	0.550647	-2.43363	-2.04982	-3.03159	-2.08337	-2.11758	-2.20746	ggaaagcaacatcgggaagcatcgagagctgcgagaagattccatcagatcacatttttcggtggcttaa	natriuretic peptide receptor 3 (Npr3)
5	Mm.120298	Nebl	0.0845297	-0.414739	0.981982	-0.147846	0.130578	-0.900529	-0.912786	-1.0877	-0.698541	-0.896116	-0.871657	ATGAATCCCCAGTGCGCCCGCTGCGGAAAAGTGGTGTATCCCACAGAGAAAGTCAACTGTCTAGATAAGT	nebulette
5	Mm.290669	Ndfip2	-0.287682	0.594207	0.103184	0.515164	1.13769	-2.52363	-2.61065	-2.16446	-2.50436	-2.25389	-2.1467	atgtctgagcttgtactgactgagctgtcgaccagccctcagcttacctttcttaacagcacctacgata	Nedd4 family interacting protein 2
5	Mm.279310	Npnt	-0.366014	0.21489	0.500152	0.465284	0.712648	-2.12349	-2.53326	-2.02737	-1.98035	-2.03848	-1.89451	tgaaaaaaggcgtggtcacacgggggagattggattggatgatgtgagcttgaaaagaggtcgctgctga	nephronectin
5	Mm.279310	Npnt	-0.365644	-1.03212	0.105204	0.282591	0.879367	-2.2391	-2.42293	-2.86954	-2.22934	-2.06437	-1.8415	gcagtgaacagcctcttttccaacccccggatcatcaagccacaaatgtaccttcaagggatttaaacga	nephronectin (Npnt)
5	Mm.39262	Ntng1	0.385262	-0.616186	0.157004	1.49065	1.31775	-2.22094	-2.59404	-2.68137	-2.36581	-2.08412	-2.00176	ACTGTGAATGCTTCGGCCACTCCAATCGGTGCAGTTATATCGATCTGCTAAACACAGTCATTTGCGTGAG	netrin G1 (Ntng1)
5	Mm.248541	Ncam2	0.347196	0.0901511	0.772464	1.15813	0.956962	-1.89103	-1.45121	-1.82989	-1.46537	-1.30843	-1.43366	ACATTATTAAAGACACACTTTTTAATGGCCTTGGCCTAGGAGCCATCATTGGCCTTGGAGTTGCTGCCCT	neural cell adhesion molecule 2
5	Mm.1131	Npdc1	0.229287	0.224823	0.708436	0.383756	0.676198	-2.23675	-1.9715	-1.95029	-1.76241	-1.87788	-1.84056	CCAGAGACAGCAGATGCTGTGCCTGGAGCGGCATAAGGAACCTCCAAAGGAACTAGAGTCAGCTTCCTCC	neural proliferation, differentiation and control gene 1 (Npdc1)
5	Mm.259205	Nrxn1	0.282863	0.314249	1.25496	0.405465	0.274129	-0.5999	-0.386092	-0.307198	0.397294	-0.383977	-0.300533	ctggggtctgatgactttttctatgttggaggcagccccagcacagccgaccttccagggtcaccagtca	neurexin I
5	Mm.256536	Nbea	0.275512	0	0.802532	0.821626	1.17783	-2.25228	-2.17115	-2.25651	-1.92336	-1.95809	-1.76938	gtacagttgtggtcataccatctatccctcatccaagtttgaaccatggactccttgccaagctgatgcc	neurobeachin
5	Mm.256536	Nbea	0.425212	0.544855	0.15963	1.34874	0.510826	-2.21699	-2.20954	-2.08771	-2.25415	-1.89954	-2.15643	gctcattgctcctgtggtggtggccaaaggaaccctctccatcactacaacagaaatctacttcgaggta	neurobeachin
5	Mm.4814	Neurod2	-0.433636	0	0.245122	1.4706	1.22595	-1.9973	-2.19988		-1.86548	-1.45841	-1.45002	CGCGGACGGCGCCGGCCGCTTTCACGGCTCGGGTGGCCCGTTCGCCATGCATCCGTACCCATACCCGTGC	neurogenic differentiation 2 (Neurod2)
5	Mm.145821	Npas1	0.123233	0.292792	-0.00410678	0.96742	0.76623	-2.40138	-2.32223	-2.49342	-2.46278	-2.10811	-2.09058	CCTGCAGGCGCAGCGCAAAGAGAAGTCCCGCAACGCTGCGCGCTGGCGACGCGGGAAGGAAAATCTGGAG	neuronal PAS domain protein 1 (Npas1)
5	Mm.1433	Npy2r	-0.328504	0.693147	0.662688	1.58515	0.518794	-2.86022	-3.10827	-2.80181	-2.70068	-2.37922	-3.03698	TGAAAGTGGAGCCCTATGGGCCAGGGCACACTACTCCTAGAGGTGAGTTGCCCCCTGATCCGGAGCCGGA	neuropeptide Y receptor Y2 (Npy2r)
5	Mm.271745	Nrp	0.591323	0.139153	1.36587	0.589168	0.716967	-0.9027	-0.662453	-0.848497	-0.601175	-0.725873	-0.633918	AGAGGGGGCTGCCGTTGCTGTGCGCCACGCTCGCCCTTGCCCTCGCCCTGGCGGGCGCTTTCCGCAGCGA	neuropilin (Nrp)
5	Mm.283138	LOC235106	-0.166127	0.0689929	0.826679	0.243346	0.538997	-2.1329	-2.18929	-2.14516	-1.89305	-2.04465	-2.01754	TACCCACAGGAGTGCCGGTGCGTAGCGGAGATGCTACCTTTCCCAAAGCTATGGACAACGTGACGGTCAG	neurotrimin
5	Mm.20348	Nid2	-0.258862	0.247408	0.191055	1.11168	-0.131028	-1.76643	-2.67662	-2.2195	-1.88803	-1.59055	-2.32503	TGTTGCTGCTGTCGCGAGTCGGGGCTCTGCGTCCCGACGAGCTCTTTCCTTACGGGGAGTCGTGGGGAGA	nidogen 2 (Nid2)
5	Mm.4293	Nkx1-2	0.329092	0.223144	-0.230524	0.211309	1.38445	-2.22146	-2.31622	-2.27108	-2.46172	-2.33007	-1.90158	caagtttcgagccacgcgctatctgtcggtgtgcgaacgcctgaacctggcgctgtcgctcagcctcacg	NK1 transcription factor related, locus 2 (Drosophila)
5	Mm.113724	Nfia	-0.466834	-0.719958	0.126563	0.534356	0.04652	-1.84249	-2.29185	-2.60614	-1.87879	-1.69274	-1.8917	ACGGCTCCATCAAATGGCAGCTTTGCTACGACATCTCGGCCAGAACTTGGTGGATGGATGAGTTTCATCC	nuclear factor I/A
5	Mm.260021	Nfib	1.04709	0.493366	0.50504	0.907276	2.08024	-2.2865	-1.57874	-1.79467	-1.81205	-1.66201	-1.40855	AGGTGAGGCAGCTTCACCTACAGCAACCACCTACACAGCCTCAGGCACATCTCAAGCCAATCGATATGTG	nuclear factor I/B
5	Mm.116802	Nfatc2	-0.145182	0.414434	0.764839	1.76436	0.567308	-3.03331	-2.93409	-2.60746	-2.53863	-2.21766	-2.63429	ctgcagggacctgtgagactcggcctttgcccatctctctgatctcagctgaccgtctctccccctggct	nuclear factor of activated T-cells, cytoplasmic, calcineurin-dependent 2
5	Mm.116802	Nfatc2	0.714653	0.226038	0.783173	0.19074	1.7397	-0.0456222	0.104549	-0.0227	0.201398	0.345259	0.491201	cctggaccagacctacctggatgacgagttgatagacacacaccttagctggatacaaaacatattatga	nuclear factor of activated T-cells, cytoplasmic, calcineurin-dependent 2
5	Mm.57043	Nfkbie	0.18891	-0.961781	-0.321915	0.470604	0.670046	-1.39168	-1.39662	-1.8837	-1.62119	-1.31689	-1.13516	TGGCTGAGGACCTCGGATGGGTCCCCACCGCTTCCCACCTGGAAGCTGGATCCGCAGCTGCTGCAGTTGG	nuclear factor of kappa light polypeptide gene enhancer in B-cells inhibitor, epsilon
5	Mm.136604	Nfil3	0.85541	0.320047	1.05656	0.153524	0.552069	-0.694057	-0.373646	-0.540533	-0.363815	-0.478138	-0.491419	GGTGAAGATTTGCTCCTGAACGAAGGGAGCATGGGGAAAAACAAATCCTCGGCGTGTCGGAGAAAACGGG	nuclear factor, interleukin 3, regulated (Nfil3)
5	Mm.275374	Nrip3	0.273497	-0.561378	0.0209067	0.803075	0.737905	-1.87797	-1.81457	-2.17776	-1.99841	-1.8292	-1.62157	TCCTCAGCCTGTGTGGACAGATTGGGACTAAAGGACCATGTCAAATCTCACAAGCATGAAGGGGAAAAGC	nuclear receptor interacting protein 3 (Nrip3)
5	Mm.24873	Nola1	0.529906	0.0467431	2.41816	0.309828	0.681422	-1.05808	-0.907392	-1.13144	-0.837041	-0.951505	-0.859258	atacaagctgctgccgctgcagaggtttctgcctcgtcctcctggtgagaaaggacctcccagaggtggc	nucleolar protein family A, member 1 (H/ACA small nucleolar RNPs) (Nola1)
5		Olfr1004-ps1	0.396333	0.0269075	0.306816	0.886768	0.538618	-2.31306	-2.16729	-2.33108	-2.16776	-2.03235	-2.11224	agttcaacctactctctagaaaaggacaaagtggctgccctcttctacactgtagacaacccattgttca	olfactory receptor 1004, pseudogene 1
5		Olfr101	0.377294	-0.374693	-0.470004	0.436237	1.4018	-2.75224	-2.95469	-2.95067	-3.19131	-2.62389	-2.73621	ggtggctatctccatctgggccattccttttcttcatgctttagttcactctatattgacgtctcaattg	olfactory receptor 101
5	Mm.223091	Olfr1014	0.855666	-1.62924	0.545511	1.73113	1.5235	-2.39351		-2.95001	-2.15579	-1.74661	-1.7342	TCCTTAAAGCTATGTGCATTTTTAGTTGGAGTCTCATATTTGGGTGGTTTAATTAACTCTTTCATAATCA	olfactory receptor 1014
5		Olfr1045	-0.182322	-1.32176	0.535518	0.475198	0.87199	-0.857221		-1.39322	-0.912126	-0.703621	-0.520044	TTCCAGAAACTGTAGTCTTTATATCTGCAGCTACAAACCTGTTCTTTTCCATGAGTATAGTGTTGGTATC	olfactory receptor 1045
5		Olfr1047	0.220241	-1.34373	0.434038	0.0833816	0.619875	-2.50563	-2.5804	-3.15386	-2.61362	-2.57544	-2.37084	tatgtatgtgcagcctaattccagccactcctttgaaactgataaagtggcttccatattctacacactg	olfactory receptor 1047
5		Olfr1058	-0.149812	-0.127339	2.30952	-0.0153344	0.300105	-0.265706	-0.193863	-0.1531	-0.0056928	-0.292692	-0.110224	actgcctgccctgaactgcagcctccattatttgttctgttcctcataatctatctgatatctctgattg	olfactory receptor 1058
5	Mm.357297	Olfr1065	1.00552	0.0645385	1.04732	0.559616	2.23001	-3.08027	-2.83176	-2.81498	-2.40197	-2.59767	-2.13156	ccaccctgagctgcaatcctcattgtttggtttgtttcttctcatctatctgatatcactggtgggaaat	olfactory receptor 1065
5	Mm.271333	Olfr1079	-0.0558805	0.0108109	0.478796	2.23978	1.04656	-0.783121	-0.703941	-0.709215	-0.574666	-0.168278	-0.450663	tttatctgccattaatttgatttcctctctcctgatcatccttggctcctatctgctcatcttcagagct	olfactory receptor 1079
5	Mm.223112	Olfr1086	-0.0881073	-1.77978	0.44484	0.150702	0.201218	-0.864722	-0.916947	-1.20232	-0.604907	-0.585706	-0.681489	CTATTTTCTGAGTGTGCTGTCCTCAGTAGACGCCTGCTATTCTACTGTTATCACACCACAAATGGTAGTT	olfactory receptor 1086
5		Olfr1095	0.622075	0.139016	0.981109	0.221203	0.622075	-1.2488	-1.10779	-1.27741	-1.05635	-1.1679	-1.08641	AACATCACAGAAGCTACTTTCTTTGTTCTCAAGGGACTCACAGACAACAATGAACTTCAGATCATTCTCT	olfactory receptor 1095
5		Olfr1121	-0.0966268	-0.0132452	0.552069	1.03056	0.853855	-1.82456	-1.88851	-1.85602	-1.68433	-1.36745	-1.51946	GAGACACTTCTGTTATTGAGATGTATGTCTATGTAGTGGCTATCCTGCTTGCAGCAATCCCTTTTATACT	olfactory receptor 1121
5		Olfr1131	0.189242	-0.538997	0.0606246	0.882389	-0.182322	-2.43287	-2.40754	-2.6745	-2.48486	-2.2154	-2.76962	caagatgctgctagatatgtttggcaagaacaagtcaattcctttctggggctgtgctctgcagctcttc	olfactory receptor 1131
5	Mm.223040	Olfr1133	0.15963	-0.144581	1.37177	0.143101	1.07264	-0.697312	-0.639855	-0.675705	-0.480931	-0.769028	-0.276329	tagggtgtagcattgtcacagtccttctctcctactgctacatcattgcaaccatctgcaggatgaactc	olfactory receptor 1133
5	Mm.271482	Olfr1138	-0.421213	-0.510826	-0.0984401	0.720884	0.796944	-1.36522	-1.43009	-1.55836	-1.26218	-1.08712	-1.02937	TGAGGTAAAAGTGTTTTTATTCACTATGTTTCTAGTTGTTTATCTTACTAATCTGCTGACAAATCTTGGA	olfactory receptor 1138
5		Olfr1160	-1.42947	-0.219629	-0.407227	0.757906	1.89058	-0.534947	-1.16538	-0.854801	-0.747746	-0.284329	-0.0850567	tctcacctggctgtaatcaccatctatcatggcaccctgattttcatttatttgcgtcctagtacaggac	olfactory receptor 1160
5		Olfr1164	-0.693147	-0.663294	0.36685	0.982249	0.698813	-1.86477	-1.84516	-1.84029	-1.70866	-1.46745	-1.53221	ATGAATTCTGTGGTATCTTCTAACAGAAGCCAAGTGTGGAATGAGGGAAATCGAAGCATGGTGGCTTCTT	olfactory receptor 1164
5	Mm.271437	Olfr1168	-0.467985	0.327291	1.92991	-0.0697146	0.747214	-1.95451	-2.20013	-1.988	-1.40587	-2.023	-1.75818	GGGGAGGTCTGTGTGCTGTGATAATCACATACACTCTTGTAGAGCTCTCTTATTGTGAACCTGGCATCAT	olfactory receptor 1168
5	Mm.330377	Olfr1221	1.12093	-0.52633	-0.696229	1.11388	0.197589	-1.50805	-1.06328	-1.40815	-1.54756	-1.28723	-1.41237	ACCCTTGCACTACCTGTCCATTATGAGCAAGAGGGTCTGTGGTGTGTTGGTAGGCATAGCATGGGCTGGG	olfactory receptor 1221
5	Mm.223361	Olfr1242	-0.0259755	0.238411	-0.262364	0.643876	0.939105	-2.73028	-2.78444	-2.69768	-2.90957	-2.49158	-2.67437	ggcatcactgtcatggccaatggtggagtaatctgtgtgggaattttcacctttctcttagtctcctatg	olfactory receptor 1242
5	Mm.246628	Olfr1261	0.882389	0.54764	0.419258	1.92789	1.37582	-2.96567	-2.58549	-2.6065	-2.81316	-2.24634	-2.43137	ccttgttcatacctgtacctaaggcccatgacctccttccccactgacaaagctgtaactgtgttttgca	olfactory receptor 1261
5		Olfr1269	0.354545	0.255247	0.26889	0.789424	-0.178075	-2.65565	-2.44184	-2.4797	-2.49634	-2.40596	-2.75989	tggtccatgtgtcttcatctatttgaggccttctgataccctacctgtagacaagatgatagctgtgttc	olfactory receptor 1269
5		Olfr1289	0.159332	-1.36828	0.435318	2.55511	0.905322	-1.80516	-1.82011	-2.32195	-1.68042	-1.18848	-1.43208	TTGCTGATTTTTTCTACAAACGCAAAGTCATCTCTGTTAAGGGCTGCTTTACACAAATATTCCTCCTTCA	olfactory receptor 1289
5	Mm.223301	Olfr1302	-0.268264	0.211309	0.0194181	0.795562	0.50788	-0.686677	-0.798319	-0.373251	-0.614241	-0.494045	-0.481654	gtgcatgccttgagtcacctggtagtgattgtggaactgcctttttgtagcgccaaggaaatcgatagtt	olfactory receptor 1302
5		Olfr1305	-0.850776	-0.547965	-0.445311	1.49009	-0.124642	-1.63652		-1.85309	-2.02849	-1.39963	-1.73636	CTTTACTTGTCTGTTCTATGTATCCAGTTTGACAGGAAACTTCATCATAGTTGTTACAGTCACTTCTGAT	olfactory receptor 1305
5		Olfr1309	1.09861	-0.980829	0.295464	2.00653	1.43954	-2.52952	-2.47365	-2.9772	-2.42208	-1.5378	-1.83395	CTTCACCTTGCTGTTCTACTTTGCAAGTATGATTGGCAACCTTGTCATTGTGCTCACTGTAACCTTGGAT	olfactory receptor 1309
5		Olfr1314	-1.38629	-0.980829	-0.287682	1.05605	0.358063	-2.627	-3.46621	-3.29696	-2.97699	-2.25604	-2.65717	ctccattatctgaccattatgaatgcaaaaatgtgcattttcatcttagtgtctgcctgggtggttggcc	olfactory receptor 1314
5		Olfr1316	-0.464889	-0.22555	-0.144581	0.537393	0.965081	-1.82352	-2.01195	-1.89522	-2.00726	-1.50099	-1.46908	TCTTTGTAGTTATTGCTTGGATAGTTGGCCTTATACACTCTCTGGCTCAGCTGGTTTTTGTCATAAACTT	olfactory receptor 1316
5		Olfr1337	-0.594207	-0.484508	-0.785262	1.58596	-0.685179	-0.213067	-0.337885	-0.420039	-0.634017	0.125702	-0.553615	ggatgattccagggcagaaccaaagttgggtttctgagttcatcttgattggcttctccagtgaccccac	olfactory receptor 1337
5	Mm.330390	Olfr140	-0.685365	0.46609	0.0458095	1.15555	0.590387	-2.6597	-3.03229	-2.68677	-2.71067	-2.00664	-2.38277	atgtcacagaatttttcatgctgggtctctcccagaacccccaggtgcagaggatgttgtttgggctttt	olfactory receptor 140 (Olfr140)
5		Olfr1403	0.112267	-0.366625	0.691909	0.871749	1.23923	-1.8432	-1.87743	-2.16114	-1.64105	-1.49687	-1.36875	TGCAACCCCTTGAGGTACTCGGTTATCATGAACAAGAGGGTGTGTGCCCAGCTAGTATGGGGTTCCTGCA	olfactory receptor 1403
5	Mm.223424	Olfr1414	-0.276848	-0.242946	0.102415	0.792608	0.0935261	-2.4691	-2.39472	-2.3891	-2.5609	-2.0479	-2.54022	cctatggccacatcaccctggctgtgctgcgcatcccttcagccacaggccggtggagagccttctccac	olfactory receptor 1414
5		Olfr1424	-0.264693	-0.522522	0.803148	0.227784	0.515466	-2.4405	-2.50341		-2.04985	-2.37819	-2.25496	cttgagctgctgatgatttccaataatggaatgctcaccacactatggtttttcttgttactggtgtcct	olfactory receptor 1424
5	Mm.223232	Olfr1426	-0.980829	0.0552627	0.346969	1.55575	0.297576	-2.94638	-3.29393	-2.85773	-2.75395	-2.47118	-2.83312	gatttccaataatggcctggttgctactctgtggtttgtgttgttggtggtgtcatacacagtcattctt	olfactory receptor 1426
5	Mm.335076	Olfr144	0.0828877	0.540025	0.0628009	1.45775	-0.283575	-0.683237	-0.560266	-0.604906	-0.64217	-0.155142	-0.771297	ggttcaggtgcattcacgtatttacagccctcatcactgaattctatgggccaagcaaaagtgtcctctg	olfactory receptor 144
5	Mm.223134	Olfr1446	0.255933	-0.780159	0.303186	1.05121	0.873731	-2.48847	-2.32577	-3.22214	-2.36274	-2.5813	-2.11286	tatgggatcagtttcatgagtgcctccatccatattgcagacatatttactctctccttctgcaagtcca	olfactory receptor 1446
5		Olfr145	-0.165792	-0.538997	0.0206193	0.957113	0.472604	-2.25136	-2.40394	-2.54224	-2.26153	-2.10962	-2.17249	tctcaaaccttcttcccttttgcctatgaaccaggggaaagtgtcgtccttgttttatacaattgtggtg	olfactory receptor 145
5	Mm.271532	Olfr1477	-0.352821	-0.243622	-0.166235	1.02865	0.0903841	-2.36455	-2.6662	-2.59304	-2.58396	-2.15863	-2.5662	gacctcttacttactaatttctgttgcaattgtgagaatgcgctctgctgagagcaggaagaaggccatt	olfactory receptor 1477
5		Olfr1496	-0.998529	-1.40399	0.44839	1.1331	0.947381	-2.44475		-3.06487	-2.40295	-2.23748	-2.31742	ATCATGCACCCCAGGTTCTGTCTTTTACTTTCTTTCTGTCCATGGGCTCTAAGCAATATTGTTGCCCTGA	olfactory receptor 1496
5	Mm.271477	Olfr1504	0.269072	0.150573	0.50757	0.731165	1.03541	-1.50443	-1.19209	-1.3964	-1.17263	-1.05923	-0.955859	ATGACACCACAGACTCGTCTGGGGCTGGTTGCTGCAGCATACTCTGGTGCAATGGTAAATACGGTGGTAC	olfactory receptor 1504
5	Mm.88824	Olfr1509	0.686458	0.0519597	0.0676586	1.06471	0.431782	-1.73785	-0.817815	-1.18861	-1.29479	-1.06207	-1.12236	AATTTATCTTCCTGGGCCTCACTGACAACTGGGTGTTGGAGATTCTGTTTTTCGTACCATTTACAGTCAC	olfactory receptor 1509 (Olfr1509)
5		Olfr1510	0.120364	0.202783	0.255183	1.26268	0.218482	-1.24307	-1.26464	-1.25556	-1.1791	-0.922764	-1.1692	AGTCATTGTTCCTCGACTTATTTTAAACTTCACTCCTGCCAGCAAGGCTATCCCATTTGGTGGTTGTGTA	olfactory receptor 1510
5		Olfr1515	-0.322773	-1.981	-0.109199	1.51171	0.814754	-2.7013	-2.73201		-3.03244	-2.41095	-2.42189	acctacatccactcactccattgacactggtaaagggacttccatcttttacacccaggttatccctatg	olfactory receptor 1515
5	Mm.88845	Olfr159	-0.523248	-0.117783	0.711496	1.25276	1.40918	-2.25627	-2.36428	-2.46068	-1.96272	-1.63698	-1.71532	CCCATGGCCGCCGGCTCCTGGGTATCTGGAAGCATCACTGCCACAGTGCAGATATCTTTAGCAATGACAC	olfactory receptor 159 (Olfr159)
5		Olfr164	0.261917	0.294923	-0.323189	0.357837	1.56425	-2.38997	-2.48227	-2.43552	-2.73419	-2.44425	-2.13569	attctcatgagtgacaaaatatgtggcctcatggctgcctcctcttgggttcttggctctcttgatggta	olfactory receptor 164
5		Olfr173	-0.2948	-0.161268	-0.128478	0.831984	0.487143	-2.48507	-2.60028	-2.52039	-2.59517	-2.05953	-2.32031	catagctggaaacctgcattctatggttcatgtggggctattatttagactagcattctgtgggtctaat	olfactory receptor 173
5	Mm.223385	Olfr177	0.164068	-1.19625	0.209092	-0.503104	2.11373	-2.83891	-2.60945	-3.13855	-2.56005	-2.81514	-2.20038	gcaggaaacctacattccatgattcacatagggttcttgttcaggttaactttctgcaggtctcacgtaa	olfactory receptor 177
5	Mm.222834	Olfr19	-0.150573	-0.384188	-0.651036	1.45385	-0.389465	-1.36081	-1.25529	-1.41552	-1.71726	-1.09725	-1.51326	CCGCCTCTGTGGATTTTTAGTTTTGGGGTCTTGGGTCACAACAGCATTGAATTCCTTGCTGCAGAGTTCA	olfactory receptor 19
5	Mm.222835	Olfr25	0.130053	0.0885534	0.277211	1.17007	0.377294	-2.62137	-2.51913	-2.8223	-2.64872	-2.3287	-2.73103	ccatttgtaagcctttactgtacaaggctatcatgttacctaggatctgttgtctgctgatgtttgtgtc	olfactory receptor 25
5		Olfr253-ps1	0.0966268	0.542212	1.94384	0.594207	1.17754	-2.93502	-2.68587	-2.5197	-2.22857	-2.51692	-2.21036	accaataacccagagatgaaagggacgctgtttaccatatttctcctcatctatctcatcaatcttctgg	olfactory receptor 253, pseudogene 1
5		Olfr259	0.619039	0.112478	1.68728	-0.182322	0.405465	-2.62883	-2.65167	-2.87326	-2.27249	-2.84481	-2.69763	cacatcaatgagatgctgcttttggtcttctcaggtgtgtttgctatttccactttcatcattgtcatgg	olfactory receptor 259
5		Olfr270	0.0759859	-0.641854	0.146603	0.169076	2.1447	-2.05944	-1.682	-2.05517	-1.69573	-1.71668	-1.10272	TGTATGCTCAGATATCACCATGAATGTGCTTATCATGACAGTGGCCAGTATTGTTTTGTTGATGATCCCT	olfactory receptor 270
5	Mm.297704	Olfr273	-1.92668	0.158993	-0.221931	1.75341	1.21315	-2.39093	-3.31606	-2.60498	-2.56803	-2.34169	-2.04853	TGGATACCCAAAGACTGAGATCATTTACTTTGTTATTGTTCTGGTCATGTATCTAGTGATTCTAACTGGC	olfactory receptor 273
5		Olfr275	1.16315	-0.855666	-0.411735	0.82198	-0.162519	-1.67268		-1.89279	-1.93858	-1.29946	-1.7111	TGGAGACACTTCCATGGTGCAGCTAATTATGTTAGTGATCAGCATTCTTCTTCTCCCATTGCCAATGTTG	olfactory receptor 275
5		Olfr305	-0.202368	-0.119454	0.207759	1.22568	0.41685	-0.94321	-1.19405	-0.973932	-0.965139	-0.557989	-0.829724	GGATGTCTTTCTTGTGTCTGTTACAATTCCAAATTTCTTTGTCAATAGCCTTATGCACAAAAATTCCATT	olfactory receptor 305
5	Mm.271467	Olfr308	-0.0425596	0.677399	0.210565	1.16413	0.559616		-2.2599	-1.88281	-2.16878	-1.86012	-1.93842	ATGATCACAGAGAATTGGACTCTAGCCCAAGACTTCCTTCTCTTAGGCTTCCCTGGATCTCAGGTCCTCC	olfactory receptor 308
5	Mm.303171	Olfr325	-0.302281	0.255232	0.105632	0.701266	0.582641	0.187134	0.13526	0.136859	-0.181032	0.262822	0.224721	gctgctgtctatacctacattttccctgcctccctccacacccctgagaaggacatggtggtgtctgtgt	olfactory receptor 325
5		Olfr393	-0.287682	-0.860201	-0.485508	0.95032	-0.122602	-2.59438	-2.81602	-3.04273	-3.00644	-2.44005	-2.77715	agccccaagctctgtacttgtctaatgctgctactgtggatactgacgacatcacatgccatgatgcaca	olfactory receptor 393
5		Olfr398	-0.0458095	-0.0226425	-0.152908	1.20248	0.925206	-1.86	-1.79241	-1.92472	-1.94225	-1.35251	-1.37189	AGCTCCTCGGCTTGATGGATGGCACAGATCCCCACCCGCTGCTGTTTCTTCTTTTCCTTAGCATTTACCT	olfactory receptor 398
5		Olfr399	0.413128	0.325422	0.606835	1.19392	0.779678	-1.94425	-1.83915	-1.92582	-1.82646	-1.69123	-1.7874	TGTTCCTGCCATGTTGAAACATTTTCTATCCAATGACAGACACATTCCCTATGGGGCCTGCCTCTCACAG	olfactory receptor 399
5	Mm.223188	Olfr414	0.21441	-0.302281	0.515164	0.766478	1.12012	-1.93132	-1.88807		-1.93182	-1.72753	-1.59059	AGCGGAAGCCACGTGGAGGAGTTTGTCTTGGTGGGGTTTCCTACCTCTCGACCCTTCCAGGCACTCCTCT	olfactory receptor 414
5		Olfr427	-0.560758	-0.147325	-0.675047	1.01202	-0.310778	-2.03118	-2.12709	-2.01195	-2.15881	-1.86602	-1.97462	CCATCTGTACCCCACTTCGCTATGCAATCATTATAACTCCAAAGCTCTGCACACAGCTTTCCACAGGCTC	olfactory receptor 427
5	Mm.271533	Olfr43	0.42165	-0.649811	0.365032	0.10606	0.836248	-1.80531	-1.59112	-2.21666	-1.66885	-1.75409	-1.5144	GCTGGCCAACCATCTCCTAGGTAGCAAGGCCATCTCCTTTGGGGGATGTATGGCACAGATGTACTTCATG	olfactory receptor 43
5	Mm.347660	Olfr433	-0.195309	-0.502793	-0.0453686	1.23884	0.364307	-2.11013	-2.15158		-1.80842	-1.378	-1.67102	CCTCAGAGCAGACCTGAGGGCACTGACAAACGTATTGCCTTAGTGTATGCCCTCCTAACTCCATTCCTCA	olfactory receptor 433
5		Olfr434	-0.105361	-0.0512933	0.0723207	1.11514	0.854415	-2.52405	-2.70662	-2.48877	-2.65248	-2.23129	-2.34138	cctcaagaggtcactgtgcaaagaaagtcattcctggttggtgtggtgttcggaccataaatcttggtag	olfactory receptor 434
5		Olfr447	-0.08183	-0.675448	0.208755	1.36646	0.628609	-1.99736	-1.98027	-2.28137	-1.93491	-1.47802	-1.6609	CTTGGCCCTGGTCCATCTAGTATTGTTGTTACCATTACCCTTCTGCGGCTCACAAAAAGTGAATCACTTT	olfactory receptor 447
5		Olfr465-ps1	-0.116724	-0.794123	0.14197	1.12096	0.438802	-1.7684	-1.98517	-2.16686	-1.79217	-1.4942	-1.66253	TTCTAGAATATGTGTTTATTATTACTAGCTGTTGTTTCGCCTTCATGTGTTTTATATTGATGGTTATTTC	olfactory receptor 465, pseudogene 1
5		Olfr497	0.961901	-1.20397	-0.660357	1.91447	0.216455	-0.00648249	-0.0993495	-0.815364	-0.455365	0.050302	-0.476982	gaaataccatttcctaccttggatgtggcattcagcagagcctggctgatttctttgggtcagttgaatg	olfactory receptor 497
5		Olfr539	0.220543	0.484508	-0.266268	0.87113	0.392393	-2.46843	-2.43496	-2.34617	-2.62917	-2.17801	-2.49349	acagctgtgtggggccctagccatggttgtatggttcatcggtcttgtgaatgcatgtgtccacactggt	olfactory receptor 539
5		Olfr549	-0.426084	0.0101524	1.62964	1.16602	0.771619	-1.69559	-1.84576	-1.68591	-1.03586	-1.40574	-1.56637	TTATTTCCATGTTTTACCTGCCTGGCATTTTTACCATAATTACCCAGAGGTTTGGGCAGCACGTTCCTCT	olfactory receptor 549
5	Mm.246544	Olfr57	0.071459	0.315081	0.590868	1.10783	1.39551	-2.91952	-3.09681	-3.13036	-2.7833	-2.52696	-2.45926	gggagtgtacctcagctctgctgtgacccaaaactcacatgctactgcaacagcttcattgatgtacact	olfactory receptor 57
5		Olfr570	0.76984	0.338024	0.871839	0.160343	0.383486	-2.3227	-2.24218	-2.15934	-1.99458	-2.2352	-2.25796	ATGTCCCTATCATTACCTTAGCTACCATGCATCGCTTTGCAAAACATAAATCTCCATTAGCTATGATTCT	olfactory receptor 570
5		Olfr584	0.13062	-0.157062	0.556288	0.704708	1.08102	-2.49407	-2.32967	-2.74504	-2.01738	-1.95488	-1.87043	tttggtcaccatgtgccccgagttgttcacatcatgtttgccaatgtctatcttctagttcctcctatgc	olfactory receptor 584
5	Mm.296765	Olfr6	-0.131769	0.0203673	-0.220062	0.705417	0.429857	-1.53233	-1.46661	-1.7192	-1.59466	-1.20824	-1.36502	TCTCAGCCACTGTTCTTTCCTATGGCTTCATTGTCTCTACTGTCCTGCAAATACCATCAGCCACTGGGCA	olfactory receptor 6
5	Mm.103625	Olfr64	-0.635989	-1.12847	-0.435318	-0.66416	2.07699	-1.94033		-2.31643	-2.17185	-2.0825	-1.50489	TCTCTATCCTGTTGTGGTTGTATTTGCAATGGTCTTGCTAGATTTCCTGATCATCTTCTTCTCCTACGTT	olfactory receptor 64 (Olfr64)
5		Olfr692	-0.552069	0.264693	0.405465	0.646627	1.06784			-1.6801	-1.80483	-1.56278	-1.49819	TCCCTAGTGTTTGGGCTCATGTATCTGCTGGCCCTACTAGGCAATGCAACACTCCTGACAGTAATCCGAA	olfactory receptor 692
5	Mm.271372	Olfr694	0.503104	0.215422	0.191891	1.32942	1.86587	-3.01477	-2.96988	-2.89535	-3.02853	-2.43616	-2.23678	aatcctaatgagtcagaaagtctgctgtctcatgatagccacctcatggatccttgcatctctcagtgct	olfactory receptor 694
5		Olfr729	0.44484	-0.188364	0.383129	0.477132	1.98639	-1.08088	-0.906228	-1.24302	-0.947221	-0.797058	-0.600925	TGACTCATACATTACTGAAATACTTATTGTGGTAAACAGTGGAATTCTTTCCTTAAGCACTTTCTCTCTC	olfactory receptor 729
5		Olfr730	-0.447138	-2.50553	0.115513	1.80695	-0.280902		-2.30662	-2.9967	-2.12307	-1.82734	-2.23967	TCTTTTATGTGGCAACAATGGTGAGTAATAGCATGATAGTCCTCATTGTCATATCTGACTCTCACCTACA	olfactory receptor 730
5		Olfr731	-0.306913	-0.952658	-0.0760329	0.653998	0.70557	-1.49799	-1.59761	-1.894	-1.62676	-1.30612	-1.24019	ATGGAGAGGCTTAACCATTCCAGAGTGCCGGAATTCGTGTTACTTGGACTCACTGATTCTCCTGAGCTTC	olfactory receptor 731
5		Olfr733	-0.369747	-0.335261	-0.331033	1.01983	-0.108733	-2.3677	-2.65883	-2.62741	-2.71217	-2.45504	-2.58444	tgctttcttggtcttctgacttcctatgcagttattttatgccatgttcacaggtcagcttctgaaggaa	olfactory receptor 733
5		Olfr745	-0.60148	-0.381749	1.64712	0.359072	0.336472	-1.83045	-2.20342	-1.97571	-1.46985	-1.54314	-1.54468	TCATTTCTCAGTTGTTTCTGTTTTTCTAACAGCTTTCGGATCCAAGAACAGCTCCATACATTTTGTGACT	olfactory receptor 745
5		Olfr763	0.159849	-0.446287	0.760806	0.8671	1.21194	-2.79929	-2.76939	-3.01794	-2.52868	-2.43415	-2.42833	aggcctcaggctgattcctttggggacactgaccaaattatcaccctgttctacacagttgtcaccccca	olfactory receptor 763
5		Olfr811	0.81093	-0.944462	0.476924	0.672094	0.468266	-0.635022	-0.567092	-1.09633	-0.529149	-0.405219	-0.444968	catcttgagcctcatggggaactacatgatcatcttcctcaccctactggatccccatcttaagactcca	olfactory receptor 811
5		Olfr830	-0.377294	0.158224	0.700265	0.893168	1.32176	-3.01961	-3.12048	-2.69999	-2.63094	-2.46531	-2.39817	gaggataacttttgctggctgcctcagccaggcctgctttgttgtagtttgtacaatatttgaatgtttt	olfactory receptor 830
5		Olfr837	0.287682	-1.09861	-0.0152675	1.06262	0.713148	-2.95671	-2.66213	-3.47387	-2.95808	-2.69054	-2.5216	gaggatcactttagctggctgtctgagccagggatgctttgtggctgtatgtttcatctttgaatgtttt	olfactory receptor 837
5	Mm.115804	Olfr877	0.648297	0.467808	0.146603	0.997143	0.467808	-2.66278	-2.47715	-2.54505	-2.94985	-2.69189	-2.68776	taaaccactgttgtatagtgtcaccatgtctccccaagtgtgttcataccttttgtcaggtgtctatggg	olfactory receptor 877
5	Mm.271345	Olfr888	-0.100083	-0.532217	0.529694	0.04652	1.43281	-2.84636	-2.87692	-3.04977	-2.41216	-2.67358	-2.55476	tcctcagcattcaatctgcagagggtaggtcgaaagccttcagtacgtgtggctcccatgtgattgctgt	olfactory receptor 888
5	Mm.223234	Olfr910	-0.309188	0.0881927	0.0210534	0.953873	0.210295	-2.46653	-2.76029	-2.65041	-2.88261	-2.24362	-2.49458	tgggtcatgtgcatttatgtacttaaaacccccctcagctggatctttgaatgaggggaaagtatcttct	olfactory receptor 910
5		Olfr919	-0.230261	-0.854415	-0.693147	0.825792	0.0618754		-2.73434		-2.81071	-2.379		gtggggtatatggcatgggtttaattggtgcagcagttcatactctctgcatgctaagagtggttttctg	olfactory receptor 919
5		Olfr926	0.22739	0.928976	0.436881	1.59713	1.14283	-2.20988	-2.19758	-1.84969	-1.99464	-1.65882	-1.75469	GACTCTGTCTTGCTCAAGTACCCATATCAACGAAGTACTGCTGTTTATTATTGGTGGAGTTAATACCCTA	olfactory receptor 926
5		Olfr954	-0.191055	-1.46152	-0.0520564	0.208545	1.12484	-2.49151	-2.69429	-3.27214	-2.54705	-2.61945	-2.25626	gctgtgttctgtgcatcagtaaacatgggcttcatgtttaggatccagttctgcaaatcagatgtaatca	olfactory receptor 954
5	Mm.156991	Olfr959	-0.284104	0.451007	2.68356	-0.463573	0.0160003	-1.92268	-1.97902	-1.67265	-1.33457	-2.01752	-1.95945	ATGAGGAATCGTTCCGTAGTGACTCAGTTTATCCTGCTCGGCATCCCAAACACAGAGGGTCTGGAAACTA	olfactory receptor 959
5		Olfr964-ps1	0.717053	0.216671	-0.389465	1.11989	1.41804	-2.66392	-2.54135	-2.88987	-2.93527	-2.23552	-2.20641	tatcatgaaacctggagtgtgcctgggcttggtcatagtatcctggttgataggatgtcttcagtctggc	olfactory receptor 964, pseudogene 1
5	Mm.223282	Olfr992	-0.990399	0.505095	0.595692	0.487703	0.906721	-2.16416	-2.69942	-1.96172	-2.08804	-1.98113	-1.85067	TTGGTTCATACACTATGGGATTCCTAAATGCCACTGTAAATACAGGTTTTACTTTCTTATCTAACTTCTG	olfactory receptor 992
5	Mm.246526	MOR135-11	0.102654	-0.0845574	0.567308	0.774229	0.532217	-2.78111	-2.86939	-2.68455	-2.70789	-2.52702	-2.73994	atatttgtcacaggaggcctgatccttgtcattccatttgtgctcatccttgtgtcctatgcacgaattg	olfactory receptor MOR135-11
5	Mm.37289	Olig2	0.527355	0.639658	0.287682	0.594707	1.70095	-2.62728	-2.53873	-2.58779	-2.5655	-2.59526	-2.28447	acgtcttccaccaagaaagacaagaagcagatgactgagcccgagctgcagcagctgcgcctgaagatca	oligodendrocyte transcription factor 2 (Olig2)
5	Mm.25863	Obox6	-0.207639	0.583146	1.11241	0.988611	0.0606246	-2.46291	-2.5307	-2.13445	-2.1293	-2.18412	-2.52194	CTCCTTGCATTCAAAATTCCAAATGTCTTCAAGTGCACCCATAGAAATCAGTTTTCAAATGCATCAAGAA	oocyte specific homeobox 6
5	Mm.101927	ORF28	-0.321695	-0.718271	-0.0808521	0.412988	0.258123	-1.43915	-1.63359	-1.77127	-1.56587	-1.46195	-1.42022	TCTGGATGAAGGATGCTCTGTAGACGACGTCAGGGAGTCTTTTCACAAGCTCGCCAGGCAGTACCACCCA	open reading frame 28
5	Mm.4191	Oprm	0.65678	0.611317	-0.154151	1.3622	0.470004	-2.4645	-2.2394	-2.25563	-2.65106	-2.64291	-2.62299	catggccctctattctatcgtgtgtgtagtgggcctctttggaaacttcctggtcatgtatgtgattgta	opioid receptor, mu
5	Mm.4191	Oprm	-0.524524	0.412245	0.412245	0.799528	0.562527	-2.45737	-2.7879	-2.3597	-2.3917	-2.3545	-2.61643	tggaaatcaagaggggaagagttacctcaggctccctctgtccattcttttcctgaacaaagagtcatga	opioid receptor, mu
5	Mm.180546	Ormdl3	-0.222933	-0.594479	-0.271006	0.252964	0.79587	-0.259206	-0.349264	-0.584689	-0.458174	-0.361182	0.067706	ATGACCAAGTCCATTTCATACTCAACACTGTGTCCTTGATGACTGTGCTCATTCCCAAGCTCCCCCAGCT	ORM1-like 3 (S. cerevisiae) (Ormdl3)
5	Mm.331200	Oaz3	0.216131	0.0359516	-0.0814302	1.04155	0.352507	-1.91765	-1.79923	-1.84627	-1.89536	-1.75645	-1.75042	tccctccctgggacaatgtcatcttcatggtgtatccccttgaaagggaccttggccaccctggcagtga	ornithine decarboxylase antizyme 3
5	Mm.41776	Oc90	-0.916291	-0.169076	0.459532	0.44895	0.438255	-2.88871	-3.46226	-2.94723	-2.60846	-2.58292	-2.79106	ggaacgcctaagaagatttctggaaaagcctcctggtcccttgggggccagacccctcggtgggaaataa	otoconin 90
5	Mm.330116	Odf2	0.159284	-0.00623055	-0.159965	1.20905	0.485412	-1.0863	-1.22519	-1.17293	-1.20746	-0.97529	-1.02507	gccatcatttcagacctgcgcagccgggtaagggactggcagaagggatcccacgaactggcccgagcag	outer dense fiber of sperm tails 2
5	Mm.327405	Ott	0.0384663	-0.961411	0.302281	0.385662	0.302281	-2.66322	-2.49227		-2.39639	-2.24985	-2.525	ATGGCCATTTTTTCAGACAAAGATTTTCAGCAAATCATCCTCTACTTCATCTGACAAGACAAGTCAACCT	ovary testis transcribed
5	Mm.3608	Pax6	-0.101783	0.517257	0.0923733	0.918439	0.491281	-2.77982	-2.84871	-2.63319	-2.50613	-2.3106	-2.39065	tgcccaccagcccgtcagtgaatgggcggagttatgatacctacacccctccgcacatgcaaacacacat	paired box gene 6
5	Mm.3608	Pax6	-0.432864	0.586284	0.60859	0.927044	0.651762	-2.3891	-2.83171	-2.24083	-2.21719	-2.22773	-2.36598	tgcccaccagcccgtcagtgaatgggcggagttatgatacctacacccctccgcacatgcaaacacacat	paired box gene 6 (Pax6)
5	Mm.218760	Pax7	-0.238626	-0.345169	-0.254712	0.951421	0.0503851	-1.48138	-1.64148	-1.58584	-1.59211	-1.21449	-1.46679	ACTGCTGTTGATTACCTGGCCAAAAACGTGAGCCTGTCCACACAGCGCCGTATGAAGCTTGGGGAACACT	paired box gene 7
5	Mm.246804	Pitx2	0.405465	0.732888	0.483427	1.55672	0.578737	-0.465013	-0.125111	-0.110345	-0.45595	-0.369726	0.071959	CTCCAAAGACTCCGAAATCAAAAAGGTCGAGTTCACGGACTCTCCCAAGAGCCGGAAAGAGTCGGCCAGC	paired-like homeodomain transcription factor 2
5	Mm.253736	Palmd	0.494019	0.450722	1.07624	0.538225	0.770337	-1.60648	-1.33729	-1.3124	-1.06719	-1.36697	-1.24119	TTTGAAGACTGGAGAGAGCGTAGTTCTGTCTTCAATACCGCTGCCATCTGATGACTTTAAAAGCACAGGG	palmdelphin (Palmd)
5	Mm.212333	Pnliprp2	-0.780159	0.529402	0.588943	0.88669	0.768371	-1.74884	-1.91339	-1.60267	-1.58579	-1.40427	-1.47724	ATGCCTATGGATGTCCGTGGATGTCTGTTTCCATCCGTGCAGATGTTGCTCTGCTGGCTCGTCAGCCTTC	pancreatic lipase-related protein 2 (Pnliprp2)
5	Mm.24742	Pank1	0.185016	0.0761614	1.32892	0.953711	0.884867	-1.80306	-1.55257	-1.57396	-1.06592	-1.22321	-1.24639	GCCGCAGCCGCTGTTCGCCCAGCATGATTCTCCGGCCAAGAAATGCCGGCTGCGGAGGAGGATGGACTCC	pantothenate kinase 1
5	Mm.24742	Pank1	-0.277426	0.084	0.130305	0.745857	0.549253	-2.01281	-2.24709	-1.98678	-1.98722	-1.73022	-1.8319	TGGCAGCCTCGCTGGAGGTCACGGTCGGCCGTTACCCGATCTTCCGATCCACCGTGGGGCTTGCTCTCCC	pantothenate kinase 1
5	Mm.24742	Pank1	0.155208	-0.303443	1.02874	0.737814	0.614852	-1.66444	-1.64623	-1.78573	-1.26956	-1.49572	-1.49944	ggaacatgagggttattttggagctgttggggccctgttggaactgttcaaaatgaccgatacacagtag	pantothenate kinase 1 (Pank1)
5	Mm.18889	Pacrg	0.388516	0.841277	0.322266	1.07523	0.0922497	-1.7428	-1.58766	-1.64928	-1.66528	-1.45371	-1.86567	AGGTGCACCAGCCTCGTTCCCTGGTTTCTGAGGGCTTCACAGTCAAAGCCATGATGAAAAACTCAGTCGT	Park2 co-regulated
5			0.400825	0.130053	-0.125626	0.862069	0.338454	-1.71942	-1.63221	-1.612	-1.90993	-1.51411	-1.66547	TCAGCTGACCTAAGAGAAGCAGAGTCCCCTCACAGGTCCTATGATGTTCCAGCAGAGAGCTGGCTGCTGG	partial cochlear mRNA (clone 22E1)
5	Mm.287037	Ptch2	-0.598149	0.0824189	0.795927	0.772397	0.954718	-1.40482	-1.78572	-1.62886	-1.27865	-1.23594	-1.13417	CACTGCCAGTAAAGTCCAAGTATCACTCTATGGGAAATCCTGGGATTTGAACAAGATCTGCTACAAATCA	patched homolog 2 (Ptch2)
5	Mm.18714	Pxn	0.303397	-0.149553	-0.516941	0.715644	0.400445	-0.694861	-0.71564	-0.827134	-1.00759	-0.830667	-0.637291	tcacgggccgctgcatcaccgccatggccaagaagttccaccccgagcatttcgtgtgcgccttttgcct	paxillin
5	Mm.28015	Pdzk1	0.347877	-0.848109	0.110457	0.509365	0.455297	-1.25961	-1.02566	-1.68634	-1.28935	-1.08876	-1.3494	ACAGCTTTGGCTTCTCTCTGAAAACTATCCAAGGTAAAAAGGGTGTGTACTTGACTGATATAATGCCTCA	PDZ domain containing 1 (Pdzk1)
5	Mm.86752	Pglyrp2	-0.416701	0.233149	-0.156948	0.679082	0.755414	-2.24922	-2.67731	-2.36725	-2.39422	-2.13101	-1.98917	ccactgccccgggaacgcgctcttcaacttgctgcgcacctggcctcacttcacagaggttgaaaactaa	peptidoglycan recognition protein 2
5	Mm.219001	Pte2b-pending; PTE-Ib; B430212I04Rik	-0.223966	-0.179693	-0.100257	0.834053	0.274437	-1.23766	-1.37425	-1.2763	-1.28418	-1.0296	-1.12351	TGCCCAGCTTCCCTGCACAAAATAGTGAACGAAGCTGTGATTTGGGGAGGGGAGGTCAAGGCTCACTCCA	peroxisomal acyl-CoA thioesterase 2B
5	Mm.45279	Pex11c	0.620025	0.885038	0.606136	0.439082	2.09613	-1.56483	-1.36008	-1.34855	-1.30607	-1.32759	-0.813271	GGCTGAAAAAGACTTACTTGTGTATGTACCTCACGCATGCCTGGTGCCTATGGAGGTTGGGTCCCCTAGA	peroxisomal biogenesis factor 11c
5	Mm.12926	Pparbp	0.360927	-0.0405853	0.271934	0.734878	0.577315	-1.63504	-1.5491	-1.74293	-1.60052	-1.49699	-1.43551	GGAGGAGAAGCGGCAGGATAAACCAAGCCTGGGACACCTCCCTCCCATCCAGGTGTGCTCACCCTCCTGT	peroxisome proliferator activated receptor binding protein
5	Mm.347477	Phex	0.0189879	-0.790376	0.31292	0.579946	0.145441	-0.726906	-0.734123	-1.08506	-0.640898	-0.546632	-0.696893	GAAAGGGGACCAACCGAGGCATTCGGATTGCACTGGCCCTGTTTATTGGTGGCACCCTGGTGTTGGGCAC	phosphate regulating gene with homologies to endopeptidases on the X chromosome (Phex)
5	Mm.317186	Ppap2a	0.587787	-0.0224729	1.70677	0.537143	-0.0809691	0.127636	0.162166	0.418424	-0.571431	-0.168404	0.368949	GGCGCCTGAGGCACAGATCGCGGCCAGTACGGTCGTGAAGGAAAGTCGGAAGCATTGCTCGGTTGGCAGG	phosphatidic acid phosphatase 2a
5	Mm.40678	Pde1a	-0.0901511	-0.109199	0.230016	0.888317	-0.681718	-2.57027	-2.78301	-2.43293	-2.69569	-2.31932	-2.87199	acatcgatgagacaagatcttcaagcaacttgatcccatctgagagcccttactggaagaatgcctgggt	phosphodiesterase 1A, calmodulin-dependent
5	Mm.5145	Pde1c	-0.367725	-1.32819	-0.296266	0.784955	0.574161	-2.1949	-2.13905	-2.51389	-1.98714	-1.62752	-1.84712	ttctcatggctcacctgctccgagcactagttccacaagtcgcattaccttgccaggagactacggataa	phosphodiesterase 1C
5	Mm.1372	Pde6b	0.761231	0.0357181	0.509006	1.48881	0.61026	-2.30574	-2.41963	-2.6015	-2.35053	-2.31999	-2.44607	caagaaagtgggcacagaagtttgcaatggtggtccagcacccaagtcctcgacctgctgtatcctataa	phosphodiesterase 6B, cGMP, rod receptor, beta polypeptide
5	Mm.290622	Pde6h	-0.39803	-0.828813	0.252557	0.338602	-0.161641	-0.7182	-0.803545	-1.02557	-0.321965	-0.350909	-0.590685	ggtcatctgtccctgggaagcgttcagccatctggagctgcatgagcttgctcagttcgggatcatctga	phosphodiesterase 6H, cGMP-specific, cone, gamma (Pde6h)
5	Mm.266867	Pck1	0.127547	-0.0564567	0.793003	0.774474	0.994753	-1.71664	-1.46446	-1.53468	-1.22519	-1.2979	-1.14699	CACAGTGCCCATCCCCAAAACTGGCCTCAGCCAGCTGGGCCGCTGGATGTCGGAAGAGGACTTTGAGAAA	phosphoenolpyruvate carboxykinase 1, cytosolic (Pck1)
5	Mm.336204	Pgk1	0.0775436	0.380576	1.1139	-0.0391027	0.610684	-1.83571	-1.7865	-1.79937	-1.3812	-1.88092	-1.57052	TGGATGAGGTGGTGAAAGCCACTTCTAGGGGTTGCATCACTATCATAGGTGGTGGAGACACTGCCACTTG	phosphoglycerate kinase 1 (Pgk1)
5	Mm.212039	Pld1	0.497838	0.467985	0.0317487	1.06025	0.573346	-2.75402	-2.63736	-2.61638	-2.83267	-2.44057	-2.64367	cgacagcacctccagttattttagccactgtagaagtcatcagaatttaatccatgggttaaagccccac	phospholipase D1
5	Mm.3159	Phkg	-0.0163136	-0.286604	-0.386234	-0.0738591	2.20368	-1.49224	-1.39941	-1.48595	-1.62605	-1.45654	-1.08112	GATCCTGGGCAGGGGAGTCAGCAGTGTGGTCAGGCGCTGCATCCACAAACCCACATGCCAGGAATACGCA	phosphorylase kinase gamma (Phkg)
5	Mm.2675	Pdgfa	0.447014	0.296732	0.723	0.0180185	0.684015	-2.86691	-2.71248	-2.79342	-2.54761	-2.89644	-2.70163	ggaggaggagacaggaaggcgtagggaatcaggtaaaaaccggaaaaggaaaaggttaaaacccacctaa	platelet derived growth factor, alpha
5	Mm.103380	Plek2	-0.472906	-0.241016	0.0285734	0.340604	0.733389	-1.67097	-1.88901	-1.7232	-1.69352	-1.59983	-1.33972	CATCCTTCGGCAGAACACGCTCCTGTATTACAAGCTAGAGGGTGGCCGGCGAGTAACCCCGCCCAAGGGG	pleckstrin 2 (Plek2)
5	Mm.281003	Pscd3	-0.0633271	-0.500463	1.55539	0.0509523	0.70949	-0.276293	-0.341891	-0.512379	-0.227556	-0.371554	-0.00956548	ACTACCTGGGTGAGAGGGATGACTTTAATATCAAAGTTCTTCAGGCTTTTGTTGAGCTGCATGAGTTTGC	pleckstrin homology, Sec7 and coiled-coil domains 3 (Pscd3)
5	Mm.125979	Pabpc5	-0.597837	0.182322	-0.162519	1.04145	0.459532		-2.32064	-2.18698	-2.2886	-1.66927	-1.95742	GCAGATGCTGAATGGGCATTGAACACAATGAATTTTGATTTAATTAATGGTAAACCATTTCGCCTCATGT	poly A binding protein, cytoplasmic 5
5	Mm.42166	Pmfbp1	-0.916291	1.09861	0.394292	0.438255	0.942608	-1.69413	-2.08784	-1.37492	-1.67054	-1.5517	-1.4072	GGAGAGAGACAGGGATGTCAGCAATCTAAACAGCAAGCTCTTGAGCCTACAACTGGACATCAAGAATCTC	polyamine modulated factor 1 binding protein 1 (Pmfbp1)
5	Mm.335007	Polr3b	0.365835	-0.601376	0.0537443	0.37431	2.14403	-1.84815	-1.69248	-2.1459	-1.92444	-1.67861	-0.592509	CGGGCCCGAGGACCACGAGCTGTCCTTACCAGGCAGCCCACTGAAGGGCGGTCGCGCGATGGTGGCTTGC	polymerase (RNA) III (DNA directed) polypeptide B
5	Mm.259670	Porcn	-0.254466	0.239745	0.335528	1.34584	0.622422	-1.87043	-2.09939	-1.78944	-1.73974	-1.57339	-1.68757	cccctacttcatccccctcgacggtgaccgactccttcgcaagggcaccatggtaaggtggctacgagcc	porcupine homolog (Drosophila)
5	Mm.4276	Kcnj6	0.277632	0.182322	0.720276	0.1441	0.562469	-2.73022	-2.66568	-2.53892	-2.3276	-2.70643	-2.56168	tactacacaggggacgaccggctctttctggtgtcaccattgattattagccatgaaattaaccaacaga	potassium inwardly-rectifying channel, subfamily J, member 6
5	Mm.4276	Kcnj6	1.28093	-0.548566	0.624154	1.47145	0.955511	-2.52966	-1.93484	-2.96	-2.54682	-1.87055	-2.13415	CAGTGAGATCTTGTGGGGTTACCGGTTCACACCTGTCCTAACGCTGGAAGACGGGTTCTACGAAGTTGAC	potassium inwardly-rectifying channel, subfamily J, member 6 (Kcnj6)
5	Mm.6206	Kcnmb1	-0.0472529	-1.28402	0.594176	0.420733	-0.0800427	-2.20451	-2.2142	-2.81112	-2.02026	-2.02466	-2.31149	TGCTGCCCCTCTACCAGAAAAGTGTGTGGACCCAGGAATCCATATGTCACTTGATTGAAACTAATATCAA	potassium large conductance calcium-activated channel, subfamily M, beta member 1 (Kcnmb1)
5	Mm.4955	Kcne1	-0.405465	-0.790311	1.62186	0.77958	0.136132		-1.80819	-1.97109	-1.20484	-1.16017	-1.52086	GTGTCCTGGAGAGCTTCAGAGCTTGCTATGTCATTGAAAACCAGGCGGCCGTAGAGCAGCCTGCCACACA	potassium voltage-gated channel, Isk-related subfamily, member 1 (Kcne1)
5	Mm.316402	Kcnab1	-0.344301	0.319287	0.120836	0.976807	0.484802	-1.64647	-1.80982	-1.61314	-1.65847	-1.3952	-1.47812	GGGGACCTTCACCCCTCAGGATCACATTTCTCTCAAAGAGTCCACCGCAAAGCAGACTGGCATGAAATAT	potassium voltage-gated channel, shaker-related subfamily, beta member 1 (Kcnab1)
5	Mm.39371	Kcnq5	0.769023	-0.243622	2.75067	1.01569	0.387283	-1.69772	-1.29182	-1.76073	-1.01611	-1.31497	-1.47852	CTGTGTAATAGATACCATTGTTCTCATCGCTTCAATAGCAGTTGTCTCTGCAAAAACTCAGGGTAATATT	potassium voltage-gated channel, subfamily Q, member 5
5		Pou3f-rs1	-0.194156	0.450201	-0.0606246	0.663294	0.786673	-2.50735	-2.78954	-2.2794	-2.72286	-2.41052	-2.46885	atgtgcaaactcatgccattgctgaacaagtggcttgaggaagcggactctacgtccggcagtcccacca	POU domain, class 3, transcription factor, related sequence 1
5	Mm.17031	Pou5f1	-0.575364	0.415828	0.340927	0.763528	1.1977	-1.82848		-1.87142	-1.82112	-1.41676	-1.3935	TGCGGAGGGATGGCATACTGTGGACCTCAGGTTGGACTGGGCCTAGTCCCCCAAGTTGGCGTGGAGACTT	POU domain, class 5, transcription factor 1 (Pou5f1)
5	Mm.4800	Prdm1	-1.22867	0.680877	0.441397	0.96159	1.45193	-1.99741	-2.18272	-1.63072	-1.66113	-1.5002	-1.26898	TCTCTTGGAAAAACGTGTGGGTACGACCTTGCCAAAGGCTGCATTTTAAAACCGTGCTTCTTCAAGGCAG	PR domain containing 1, with ZNF domain (Prdm1)
5	Mm.257785	Prdm16	-0.0279739	-0.371564	0.0537042	1.14722	0.610515	-1.06983	-1.2	-1.21471	-1.13669	-0.84534	-0.827199	CCGTTCAAGTGCCATCTGTGCAACCGCTGCTTCGGGCAGCAGACCAACCTAGACCGGCACCTGAAGAAGC	PR domain containing 16
5	Mm.215173	Ptcra	0.429857	0.580559	0.494019	1.95774	0.870828	-1.58953	-1.40029	-1.45919	-1.4833	-1.05965	-1.18288	CTGCTTCTGGGCGTCAGGTGTCAGGCTCTACCATCAGGCATCGCTGGCACCCCCTTTCCGTCTCTGGCTC	pre T-cell antigen receptor alpha (Ptcra)
5	Mm.210823	Pbx4	-0.244197	-0.0779615	-0.230987	1.34807	0.654926	-1.92307	-2.06857	-2.05231	-2.10016	-1.67648	-1.72906	TCTCCGGGAACAGAGTAGGGTGAGGCCTGTGTCTTGCAGGGAGATGGAACACATGGTGAACACCATCCAG	pre-B-cell leukemia transcription factor 4
5	Mm.158264	Pfdn5	-0.155431	-0.710573	-0.105147	0.144507	1.00548	-1.14997	-1.21371	-1.59906	-1.26883	-1.16136	-0.773347	ATGGTCAGCAGCACATGTCGTATGCCCAATTCAGCCGTCCAGTCCCTCTTGAGCACATTGACACAGATCT	prefoldin 5 (Pfdn5)
5	Mm.326858	Psg21	0.3525	-1.01309	-0.0935261	1.16575	2.05763	-2.13397	-2.31982	-2.63264	-2.25222	-1.84021	-1.55353	tccacatttcttcaggtctactcctctcatttcacctgtgggcgtccttccttccctgccaagctcacta	pregnancy-specific glycoprotein 21
5	Mm.57	Acr	0.157629	-1.07451	-0.130053	0.338213	-0.232332	-2.52857	-2.44945	-3.00271	-2.57029	-2.39309	-2.69373	ATGGTAGAGATGCTGCCAACTGTCGCTGTGCTGGTCTTGGCAGTGTCCGTGGTTGCCAAGGATAACACCA	preproacrosin (Acr)
5			0.438565	0.143101	0.288283	1.21426	0.994853	-2.11845	-2.06288	-2.18728	-2.19288	-1.80003	-1.85365	CTTATTAAATGTTGGAGCATCTCCTCTGTATATTCCCGGAAGTGGTATAGCTGGGTCCTCAGGTACTACT	pro-1 protein; Mouse pro-1 protein gene, complete cds
5	Mm.8069	Col4a3	-0.247273	0.614071	0.772397	2.0563	0.921432	-1.90387	-2.11305	-1.62506	-1.65803	-1.32805	-1.58348	GGGACATGGGCCCACCAGGTTTCCCGGGAGCACCAGGTACCCCCGGTCTTCCCGGTGTCAGAGGTGATCC	procollagen, type IV, alpha 3 (Col4a3)
5	Mm.286892	Col4a5	0.116123	0.309823	0.853144	1.31376	0.805943	-1.22344	-1.06659	-1.05759	-0.846321	-0.723598	-0.888185	GGACCCCCTGGAACCACCTCTGTTGCCCATGGATTCCTCATCACACGTCACAGTCAAACAACAGAAGCAC	procollagen, type IV, alpha 5
5	Mm.286892	Col4a5	-0.179341	-0.528392	0.472798	0.73695	0.380275	-2.10788	-2.39708	-2.26568	-2.03619	-1.9119	-2.13307	ttccgctcccttcatcgaatgtcatgggcgagggacatgcaattactatgccaattcgtacagcttttgg	procollagen, type IV, alpha 5
5	Mm.1949	Col6a2	-0.837041	0.0051414	0.445875	0.588645	0.296662	-2.19917	-2.53699	-2.35084	-2.147	-2.06782	-2.11539	CACCACTGAAAGGAACAACAATTGTCCAGAGAAGGCCGACTGCCCAGTCAACGTGTATTTCGTGTTGGAC	procollagen, type VI, alpha 2
5	Mm.7562	Col6a3	-1.02884	0.469759	-0.795907	0.844224	-0.0459621	-2.12128	-2.56213	-2.09299	-2.41562	-2.00537	-2.32935	GAACAAGTTCAGGCAGTCGTCGCCTGATACTGTGAAGGTAGTCATTCACTTCACGGATGGAGCAGATGGA	procollagen, type VI, alpha 3
5	Mm.159383	Col25a1	-0.713766	-0.264816	0.872062	1.25101	0.980319	-1.53093	-1.92514	-1.66569	-1.18309	-1.11352	-1.05551	GGTTGCTGTGGCTTTCTGTTTTTATCTTGGGGTGAAAACCAACGACCTCCAGGCGAGGATTGTTGCTCTT	procollagen, type XXV, alpha 1 (Col25a1), transcript variant 1
5	Mm.87365	Prok2	-1.02217	-0.503583	-0.971527	1.47136	-0.103286	-2.09468	-2.63779	-2.34435	-2.64138	-1.74013	-2.26967	cccctgcctgccaggcttggcgtgtttaaggacttctttcaaccggtttatttgcttggcccggaaatga	prokineticin 2
5	Mm.3258	Plfr	0.0487902	-1.45529	0.271934	0.139762	0.693147	-1.9414	-2.20559		-2.06312	-1.75941	-1.5647	GCCAGTGAGGCTGTTCTCAGTGATCTGAAGGACTTGTTTGATAATGCCACTGTACTTTCTGGAGAGATGT	proliferin related protein (Plfr)
5	Mm.5184	Prss7	0.13815	0.702364	0.863046	0.781701	0.230524	-2.09803	-1.87953	-2.01528	-1.9499	-1.57865	-1.83979	GTCAGAGGGACATTTAAAATAACATCTGGAGTGACATATAATCCTAATTTACAAGACAAACACTCTGTGG	protease, serine, 7 (enterokinase) (Prss7)
5	Mm.5875	Prss8	-0.0555699	-0.936769	-0.0919375	0.43651	0.173272	-1.78357	-1.90322	-2.22268	-1.96478	-1.79765	-1.88431	AGTCGGGAATCCGAGCTGACGGGACTGAAGCCTCCTGTGGTGCCGTCATCCAGCCACGCATCACCGGTGG	protease, serine, 8 (prostasin)
5	Mm.2261	Psmd4	0.0114287	-0.777029	0.315314	0.635482	1.34448	-2.50457	-2.4959	-2.84527	-2.3528	-2.16438	-2.03788	ggacagagtctggggtgaggagctagcactgagcgggctgctgctctcctttcctcagagtttagccaag	proteasome (prosome, macropain) 26S subunit, non-ATPase, 4
5	Mm.98	Psmb6	0.621629	0.201538	1.53415	0.363458	0.616491	-1.07123	-0.860716	-1.0365	-0.702175	-0.866743	-0.890405	ACGCTGTCACTTACCAACTTGGTTTCCACAGTATTGAACTGAACGAGCCTCCACTAGTCCACACAGCCGC	proteasome (prosome, macropain) subunit, beta type 6 (Psmb6)
5	Mm.274589	Pot1	-0.359072	0.0701096	-0.282111	-0.442454	2.31093	-1.38654	-1.24345	-1.04017	-1.26304	-1.3035	-0.706574	ATGCCTGTCACAGCACGCACTTCCAGCAAAGTTTTTAGCTTCACTCCTCAGGACCAAAAAATGGTAGAAG	protection of telomeres 1
5	Mm.8040	Prkch	0.680801	0.317896	0.214517	1.17487	1.10676	-1.35028	-0.959387	-1.12263	-1.19857	-0.688451	-0.802801	CTGCTGGACCCCTACCTGACGGTGAGCGTAGACCAGGTACGCGTGGGCCAGACCAGCACAAAGCAGAAGA	protein kinase C, eta (Prkch)
5	Mm.253102	Prkar2a	0.606981	0.013857	0.156805	1.09551	0.586494	-1.37134	-1.18074	-1.43353	-1.37465	-0.984698	-1.21236	TTGAAAAGATTGTCAAAACTGACGAGCATGTCATTGACCAAGGCGACGACGGGGACAACTTTTATGTCAT	protein kinase, cAMP dependent regulatory, type II alpha
5	Mm.45826	Prkg1	0.0332386	0.22513	1.08728	0.916688	0.613519	-1.0533	-1.09671	-0.955425	-0.666243	-0.733523	-0.833641	CATCCAGGATCTCAGCCACGTGACCCTGCCCTTCTACCCCAAGAGCCCACAGTCGAAGGATCTCATAAAG	protein kinase, cGMP-dependent, type I (Prkg1)
5	Mm.45372	Ppp1r1b	0.380708	-0.18155	0.948956	0.781766	0.469038	-1.51722	-1.39423	-1.56293	-1.16915	-1.30553	-1.35665	AGGGGCACTGTGGGGCAGAAGCCTACTTGTGGCCGGGGTCTGGAGGGGCCCTGGGAGCGCCCACCTCCTC	protein phosphatase 1, regulatory (inhibitor) subunit 1B
5	Mm.87155	Ppef2	0.243622	-0.969401	0.386122	0.710242	1.22782	-2.30167	-2.28146	-2.76159	-2.27233	-2.0492	-1.83624	CGATATGGCTTCACCAAGGAAGTGATGCATAAATACAAGATACATGGGAAGAAAATCCTAAGGACACTTC	protein phosphatase, EF hand calcium-binding domain 2 (Ppef2)
5			0	-0.671486	-0.825636	1.05383	0.656915	-1.63313	-1.74248	-2.11598	-1.98176	-1.6241	-1.42099	aacctcctcagtccatcatcctcattagaaccattgttggtgctgtccttggggctggaaaagatgtgtc	Protein sequence is in conflict with the conceptual translation; MHC T5 class I antigen (30 AA); Mouse T5 class I MHC gene (exon 5)
5			-0.242255	-0.415279	-0.297344	0.724501	1.22137	-1.06157	-1.20877	-1.20949	-1.21832	-0.905792	-0.589826	ggctcgggcggtggtgggtcgggtggcggcggatctggatctgacattgagctcacccagtctccaacaa	Protein sequence is in conflict with the conceptual translation; Sequence 23 from Patent WO9525167
5	Mm.262000	Ptp4a1	0.496546	-0.202894	0.77295	0.00994415	0.477548	-0.418262	-0.286412	-0.559311	-0.158595	-0.456296	-0.316212	ACTTAAGAAGTATGGAGTTACCACAATAGTAAGAGTATGTGAAGCAACTTACGACACTACTCTTGTGGAG	protein tyrosine phosphatase 4a1 (Ptp4a1)
5	Mm.260433	Ptpn2	0.417286	-0.134041	1.40733	-0.158122	0.322015	-1.24681	-1.20502	-1.38174	-1.05149	-1.42421	-1.13811	ctcagaaggtgcagcagatgaaacagaggctaaatgaaactgaacgaaaaagaaaaaggccaagattgac	protein tyrosine phosphatase, non-receptor type 2 (Ptpn2)
5	Mm.252737	Ptpn4	0.34393	-0.207975	0.772182	1.02409	1.03294	-1.14912	-1.03661	-1.21632	-0.920804	-0.776258	-0.743612	GGCAGAACCTACAATGTCCGAGCATCAGAGTTGGCCCGAGACAGACAGCATACAGAGGTCGTTTGCAACA	protein tyrosine phosphatase, non-receptor type 4 (Ptpn4)
5	Mm.332349	Ptprd	0.257145	-0.0383189	1.24088	1.33223	1.33223	-1.33058	-1.25835	-1.37358	-0.784861	-0.698272	-0.663825	GTTTAACAAGCTGCTTCATTCTTGCCTCGCATATGTTATCATGTGACCTTGTGTTTGTTCCAGTTCGCCG	protein tyrosine phosphatase, receptor type, D
5	Mm.332349	Ptprd	-0.184922	0.0460034	0.63379	0.901243	1.25647	-2.04543	-2.08196	-2.01186	-1.6823	-1.61984	-1.50513	GAATACAGCCCTTAAGGACTCCACGGGATGAGGCCATTTATGAATGTGTGGCCTCGAATAATGTGGGAGA	protein tyrosine phosphatase, receptor type, D
5	Mm.2817	Ppfibp2	0.100761	0.0848994	0.557806	0.774406	1.1806	-2.11061	-2.1419	-2.09504	-1.97297	-1.9097	-1.73012	ctaccggggcctcagtccccttgacaaccatgaactagatggtttggaccaggtgggacagataagctga	protein tyrosine phosphatase, receptor-type, F interacting protein, binding protein 2
5	Mm.332387	Pcdh7	-0.400324	0.791265	1.66361	0.408896	0.930621	-2.19758	-2.45765	-1.96989	-1.58009	-2.06204	-1.87649	AATGGACAGATCGAGTATGTATTTGGGGCTGCCACCGAGTCGGTAAGACGGCTACTGCGCCTGGATGAAA	protocadherin 7 (Pcdh7)
5	Mm.308500	Pcdha11	0.984202	0.623189	0.0526437	1.11204	0.544051	-3.08162	-2.48359	-2.55795	-3.08925	-2.76492	-2.91685	atgttaagttttcagagaaggggatcctgcactctgccaccgctgcgctggcttcttctcctcgctgcct	protocadherin alpha 11
5	Mm.308500	Pcdha3	0.463173	-0.082521	0.61465	1.55397	0.804308	-1.55941	-1.42848	-1.6333	-1.45134	-1.23411	-1.24981	AGATATAGGAACCAATTCGTTGTTGTCTTACAGTCTTAACTCAAGTGAATACTTTTCTTTGGATGTCAAA	protocadherin alpha 3
5	Mm.196703	Pcdhb1	0.887717	0.293825	0.712328	0.85681	2.42971	-1.95272	-1.32966	-1.56034	-1.39957	-1.25007	-0.911976	TGGCAGAGCGTGGGGCGCGTCTAGTTGCCGAGGGTAACAGGTTGCATTTCCGGCTCCACCGCAAGACTGG	protocadherin beta 1 (Pcdhb1)
5	Mm.283857	Pcdhb15	-0.641854	0.0323653	0.191055	0.769133	0.686546	-2.35001	-2.63742	-2.63809	-2.22796	-1.98288	-2.1405	CAAGTACTGTTTCTTTATGTGTTTCTTGGAGCGTCTTGGGCTAGCGCCGAACAGCTTCAGTATTCTGTGG	protocadherin beta 15 (Pcdhb15)
5	Mm.348054	Pcdhb22	-0.197359	0.967211	0.971457	0.0184848	0.660917	-2.92091	-2.8909	-2.51454	-2.4853	-2.84262	-2.61334	CTGGACAAGGAGCTCGATCGCGAGGTGCAAGCAGCGTTCAGATTAACTCTGACAGCGCTAGATGCCGGTT	protocadherin beta 22 (Pcdhb22)
5	Mm.247203	Pcdhga2	0.149532	-0.640779	0.630757	1.2128	0.849599	-1.92603	-1.64706	-1.80674	-1.4819	-1.36204	-1.42701	GGAAGAGGCTGTTCATCATCTGGTTCTAGTCGCCTCTGACGGGGGCAATCCAGTGCGATCTGGCACCTGC	protocadherin gamma subfamily A, 2 (Pcdhga2)
5	Mm.41529	Punc	-0.310155	-0.162519	0.321048	1.60227	0.960991	-1.58771	-1.61665	-1.59809	-1.44003	-1.10999	-1.23287	CCTGATCACATGGGAGAAGAACAGAGTTCCCATTGACACGGACGATGAGAGGTACACACTACTGCCCAAG	putative neuronal cell adhesion molecule (Punc)
5	Mm.263169	Pdxp	-0.00133779	-0.528358	-0.245791	0.815968	0.218319	-0.411684	-0.405478	-0.643375	-0.598545	-0.277069	-0.344275	AGAAGCTGTCCCCCCACATCTTGAAGGTTCACCCTGGCCTGACCCCACCAGGTGGCCTTATTTCCTGCCC	pyridoxal (pyridoxine, vitamin B6) phosphatase (Pdxp)
5	Mm.311104	Qk	-0.325422	0.316431	1.21886	0.788457	0.684779	-2.16195	-2.29508	-2.00671	-1.69571	-1.87216	-1.91154	CCTCGCAGCCCACGGCAACGCGAGGCCCGTCACGCGTGGCGCTGGCTCCAGGGGAAACCTCACTGGAGTC	quaking
5	Mm.172847	Rab15	0.174887	-0.15341	0.544905	0.772164	0.638339	-1.52732	-1.45393	-1.48718	-1.30223	-1.26038	-1.32356	GCAGGGCAGGAGAGGTACCAGACTATCACAAAGCAGTACTATCGGCGAGCCCAGGGAATATTTTTAGTCT	RAB15, member RAS oncogene family
5	Mm.123866	Rab19	-0.282232	-0.896452	-0.365299	0.928241	0.586572	-1.83889	-1.84433	-2.27834	-1.96587	-1.48776	-1.50506	TGGGGACTCCAACGTGGGGAAGACATGTGTGGTTCAGCATTTCAAATCTGGAGTCTACAGTGAGTCCCAG	RAB19, member RAS oncogene family
5	Mm.34867	Rab27a	-0.241577	0.5511	2.09642	-0.116072	-0.0783318	-2.01018	-2.04497	-1.96118	-1.72068	-2.3467	-2.16449	AGTGGTGTACAGAGCCAATGGGCCAGATGGAGCTGTGGGCCGAGGCCAGAGAATCCACCTGCAGTTATGG	RAB27A, member RAS oncogene family (Rab27a)
5	Mm.34867	Rab27a	-0.241577	0.5511	2.09642	-0.116072	-0.0783318	-2.01018	-2.04497	-1.96118	-1.72068	-2.3467	-2.16449	AGTGGTGTACAGAGCCAATGGGCCAGATGGAGCTGTGGGCCGAGGCCAGAGAATCCACCTGCAGTTATGG	RAB27A, member RAS oncogene family (Rab27a)
5	Mm.7087	Rabep1	0.15329	-0.156161	0.635812	0.924689	1.13702	-1.52396	-1.50077	-1.58581	-1.22529	-1.17146	-1.02173	AGACTCTTCAGGTGAGGTGTTTGGGGAACCACCATGGCCCTTCTGTGGGAGGGGGCACCAATGTAGCTGG	rabaptin, RAB GTPase binding effector protein 1
5	Mm.25289	Rad51l1	0.0631789	-1.08137	-0.124873	0.259014	0.690971	-2.12782	-2.19147	-2.62774	-2.26142	-2.02548	-1.91056	agcttcaaggcaacatcaaagaaaggaacaagttcttgggcaaaggagcgtccttactgaagtacctggc	RAD51-like 1 (S. cerevisiae)
5	Mm.84435	Rshl1	-1.07121	0.0363676	-0.216223	1.33158	0.601073	-1.77482	-2.53748	-1.82353	-2.04646	-1.48145	-1.61845	GAAGAGGAGGTGACTGACAGCCCGGTGCCCAACATCATGGAGACCGCCTTCTACTTCGAGCAGGCGGGCG	radial spokehead-like 1 (Rshl1)
5	Mm.110594	Rgl3	-0.210721	-0.0151136	0.215111	0.470004	2.09986	-1.86562	-2.10429	-1.98137	-1.79462	-1.55324	-1.25947	ctaccttggcaccttcctcacagacttggttatgctggatacagccttaccggatacgttgaaggtttga	ral guanine nucleotide dissociation stimulator-like 3
5			-0.514664	-0.135175	2.39108	0.113944	0.486392	-1.31128		-1.13451	-0.995467	-1.17434	-1.06462	AGCCTGCCCTGGGTTTCCCTGAGAGATGCTGCTGTGTATTACTGCATTGTGACTGACAGGAATGTTGGTG	rearranged V-J segment; Mouse rearranged gene for T-cell receptor alpha chain V-J (BDFL I) functional allele I
5	Mm.42177	Rbpsuhl	0.0548082	-1.49009	0.228762	0.384112	0.499494	-2.15203	-1.85518	-2.40618	-1.90204	-1.73149	-1.80689	AGGGTGAAGCCAATGCAAGACCAAGCCCTCCAATCTGCGGAGACCGGGCCCACCGTCTGCGGTTACATGG	recombining binding protein suppressor of hairless-like (Drosophila) (Rbpsuhl)
5	Mm.14768	Rex3	0.76155	0.435969	0.00881063	0.750121	-0.186756	-2.36959	-2.13322	-2.24348	-2.47414	-2.26453	-2.61212	gaagaaaagccacaagataccatcagaagggagccagctgtggccctgatctccgaggctggcaaaaact	reduced expression 3 (Rex3)
5	Mm.7956	Rgs7	-0.621174	-1.49664	0.217156	0.31981	0.27831	-2.04765	-2.59405	-2.75636	-2.06768	-1.91516	-2.04254	GGAAGATGTCATAGCACGTATGCAAGACGAGAAAAACGGAATTCCCATCCGTACCGTCAAAAGCTTCCTT	regulator of G protein signaling 7 (Rgs7)
5	Mm.109840	Rgs11	0.0510026	-0.870828	0.320566	1.03252	0.605078	-1.45583	-1.33621	-1.88475	-1.25612	-0.897953	-1.09186	CAGGTGCCATGTCATTGCCGTACGTGGCGTCTCTTCCACCTGTCGTCTGATCAGCTCTCTAGAAAGGCGA	regulator of G-protein signaling 11
5	Mm.153013	Rgs6	-0.285664	-0.640037	-0.723919	0.775983	0.174717	-1.77444	-1.50836	-1.69986	-1.90336	-1.38696	-1.42214	GAACCTTTCCATTGAGGACCCAGTTGAAGCAATACACCTGGGAAGCCTTATTGCCGCCCAGGGCTACATC	regulator of G-protein signaling 6
5	Mm.1181	Retn	0.117251	-0.750587	-0.349637	0.239908	1.02069	-0.779698	-0.743292	-1.12893	-1.05008	-0.803509	-0.43345	TTCCTTTTCTTCCTTGTCCCTGAACTGCTGGGCTCCAGCATGCCACTGTGTCCCATCGATGAAGCCATCG	resistin (Retn)
5	Mm.21123	Retnlb	-1.0399	0.664245	0.219416	1.31241	0.386685	-2.0807	-2.76836	-2.09255	-2.21951	-2.11045	-2.16094	ATGAAGCCTACACTGTGTTTCCTTTTCATCCTCGTCTCCCTTTTCCCACTGATAGTCCCAGGGAACGCGC	resistin like beta (Retnlb)
5		Rmcs5	0.749778	-0.0043119	-0.0794453	-0.153971	1.50388	-1.00911	-0.855358	-1.05716	-1.15307	-1.23125	-0.482701	catcgggggctgcgtgcttggggtgatcttcctcgggcttggccttttcatccgtcacaggagtcagaaa	response to metastatic cancers 5
5	Mm.41653	Rlbp1	0.507896	-0.0564059	0.166351	0.38515	1.48252	-1.18581	-0.983658	-1.18439	-1.22069	-1.10078	-0.696432	AGCAGCTCACAACCAAGGATCATGGTCCTGTCTTTGGCCCATGCAGCCAGCTGCCCCGCCACACTTTGCA	retinaldehyde binding protein 1 (Rlbp1)
5	Mm.4480	Rbbp6	0.0923733	0.564213	-0.0840831	0.99683	0.80734	-2.85775	-2.96436	-2.77029	-2.97835	-2.44661	-2.61315	tgatggaatacaaaaagattcaaaaggagcgtaggcgctcattttccaggtctaaatctccctatagtgg	retinoblastoma binding protein 6
5	Mm.119343	Rdh14	0.361581	-0.0528969	0.125301	1.13465	0.612714	-1.91752	-1.84616	-2.01178	-1.86198	-1.63266	-1.73063	gacggcaccgatggccagctggtcgttaaggagctggaccttgcctcgctgcgctcagtgcgagctttct	retinol dehydrogenase 14 (all-trans and 9-cis)
5	Mm.119343	Rdh14	0.396654	-0.583585	0.212561	0.783661	0.599415	-1.79809	-1.61276	-2.05024	-1.76236	-1.55336	-1.56603	GAAATCAACTTTGAAGACTTGAACAGTGAGCAAAGCTATAATAAAAGCTTCTGTTATAGTCGAAGCAAAC	retinol dehydrogenase 14 (all-trans and 9-cis) (Rdh14)
5	Mm.306880	0610005K03Rik	-0.287682	0.672944	0.683097	1.0043	0.662688	-1.99987	-2.1819	-1.59274	-1.80292	-1.62072	-1.73052	CTGGATGGTGCTGTTGGCACTGATATTGGGCACCTTCGGGGAGCTTGCTATGGCCTTACAGTGCTACACC	RIKEN cDNA 0610005K03 gene
5	Mm.46194	0610009B14Rik	-0.31667	-0.297252	-0.0289875	1.09384	0.950002	-2.58899	-3.01572	-2.7997	-2.75052	-2.30638	-2.34195	ATGGGGTCCATAGACCACAGGACAGCACCAAGCCTGCAAGCTGAAGGCAGAGGAGGCAAACAAGAGCATC	RIKEN cDNA 0610009B14 gene
5	Mm.24196	0610010D20Rik	0.576613	-0.105361	0.837248	0.817575	1.03674	-2.32344	-2.06085	-2.08905	-1.95686	-1.91949	-1.8336	CAGCACCGTCTCATCGAGCCCAACACTGCGGTGACCCGGCGCTTTGGAATACCAGGGCTGAAGAAAACCA	RIKEN cDNA 0610010D20 gene (0610010D20Rik)
5	Mm.21976	0610031J06Rik	0.534329	0.174411	0.349486	1.62352	1.02016	-1.02931	-0.794565	-0.987464	-0.896251	-0.750633	-0.630643	TGTCTGCCAGTTAGAAGTGGCCCTGGTTGGAGCTTCTCCTCGTGGAAACCATTCCCTATTTGGTCTAGAG	RIKEN cDNA 0610031J06 gene (0610031J06Rik)
5	Mm.332663	0610039P13Rik	-0.128778	-0.51119	1.36432	-0.688239	0.270866	-1.08225	-1.26667	-1.39119	-1.12972	-1.4886	-1.05864	CAAGAGGATGAGCAGGTTCTTGAAACACTTTACGGTGGTTGGGGACGACTACCACACGTGGAATGTCAAC	RIKEN cDNA 0610039P13 gene
5	Mm.336239	1100001D19Rik	0.493353	0.319091	0.857068	0.588838	0.698218	-0.814632	-0.5894	-0.684768	-0.432122	-0.642172	-0.501115	GAGAAGCAGGGAAAGTCTGACGGGGAGGGCAAGCGCCAAGGGGAGAGCAAGCCCGATTCCCAGGCAAAGT	RIKEN cDNA 1100001D19 gene
5	Mm.28854	1110001D15Rik	0.231802	-0.208755	0.687698	0.376051	1.77348	-2.08616	-1.94245	-2.26753	-1.78931	-1.95641	-1.33055	CGAGTGGCCTGCTACAGGGAGGCCCCGCCCTGGGCCACGCCCTGGAGTGGACGCTGGAAAACGTGCTTCT	RIKEN cDNA 1110001D15 gene
5	Mm.44195	1110011D13Rik	-0.161268	-0.374049	-0.388587	1.15693	0.47266	0.0722399	0.0355804	-0.190795	-0.0915773	0.361018	0.186091	GTGCCTTGCCCTTGGTCTGGCCAGCTTGGCGTTTTTCAAGGTTGACCCTGGAATCTCTTGGCAGAGTGGG	RIKEN cDNA 1110011D13 gene
5	Mm.158218	1110020C17Rik	-0.812494	0.439262	0.655737	0.62108	0.881311	-1.39404	-1.85224	-1.63518	-1.20921	-1.1668	-1.07102	AGACAGACTTGGGCATGCTGTTTAACCACTCTCTCATTTCCTCCCACGAGATTGCTGGGGAGATCTTCTG	RIKEN cDNA 1110020C17 gene
5	Mm.63979	1110030H02Rik	0.480225	-0.187816	0.647605	0.830524	1.11671	-1.70487	-1.54997	-1.8754	-1.56555	-1.57798	-1.33603	TGTGTGGGGACCTGAATTCTGTCCCTGACTCACCTCTCTACAACTTCATCAGGGATGGAGAGCTCCAGTA	RIKEN cDNA 1110030H02 gene
5	Mm.290624	1110031B11Rik	0.642308	-0.0576656	0.276848	0.496062	2.0149	-2.1762	-2.05104	-2.44333	-2.12256	-2.02743	-1.65749	agtgccctccaaaatgcccacccaaatgtcctcccaagtgcccccctgtgtcttcctgctgtagcttggg	RIKEN cDNA 1110031B11 gene (1110031B11Rik)
5	Mm.334584	1110031K21Rik	0.00200602	-0.108041	0.67491	0.577245	1.11718	-0.559498	-0.552143	-0.571071	-0.292356	-0.300004	-0.0548621	CTGGAGAACCCTTCATCAGCGCTTGGCGACATCCGTAGGGAGATGGGCCAAGCCACCCGCTATTCCCGGG	RIKEN cDNA 1110031K21 gene
5	Mm.336041	1110059M19Rik	-0.0953102	-0.396415	0.737599	0.897942	1.20215	-1.85846		-1.98802	-1.60889	-1.3931	-1.32917	TGAGGATGATGCAGATGTCTGGACCCGCCCTCCTGTCTCCTTGAGACCTCCCTTCAATGTGCCAAGAACA	RIKEN cDNA 1110059M19 gene
5	Mm.330045	1190006A08Rik	0.555676	0.305864	-0.046957	1.37011	1.16085	-2.56906	-2.44921	-2.42799	-2.56344	-2.19549	-2.159	gcgggagtgaagcctgtagttccgggtcggcgccccggaagcggaagtgtagactcggggctgtcaaagt	RIKEN cDNA 1190006A08 gene
5	Mm.269800	1190006E07Rik	0.908628	0.273957	1.1434	0.577067	0.797144	-1.06596	-0.749764	-1.0479	-0.661916	-0.779517	-0.748814	GGACATCGTGAATCAAGTTCTTGATGAAATTGGGATTGAAATCTCTGGAAAGATGGCCAAAGCTCCATCG	RIKEN cDNA 1190006E07 gene
5	Mm.280563	1200003C23Rik	0.372926	-0.0403513	0.51421	0.859332	1.18342	-1.3133	-1.13211	-1.57768	-1.11593	-0.97989	-0.842594	CCTCGGCCAGGGAATGGGGAGCATCCCACGGCCGATCGCGCAGCTTGTTCGGCCTCGGGGGCTTGCTACA	RIKEN cDNA 1200003C23 gene (1200003C23Rik)
5	Mm.288702	1200003M09Rik	-0.482252	0.130265	0.152908	0.684414	0.786479	-2.21759	-2.53486	-2.19768	-2.22898	-2.10938	-1.97413	CTTTCTCCAAGATGGCCTAGACTGCTCTGTCTCCTTCGTATCTCGAGTTCTTGGGAAGGTCTGCATCCAG	RIKEN cDNA 1200003M09 gene
5	Mm.41022	1200009A02Rik	0.208823	0.0349279	0.139144	0.394345	1.22112	-1.83385	-1.88708	-1.92149	-1.82308	-1.80313	-1.54396	GCCATAAGCTGGAAGTACGGATCTCTGAACGGGCCACTAAGCCTGCCTTGACATCAACTCGGAAGAAGCA	RIKEN cDNA 1200009A02 gene
5	Mm.59812	1200009B18Rik	-0.285101	-0.244692	-0.205852	0.299243	1.61716	-2.1199	-2.47163	-2.35432	-2.23067	-2.17045	-1.73464	ggcgatctctttccaagatacagtgggaaaaacagaaaaatgctgtgtgtaaggtttattgcgttgttgc	RIKEN cDNA 1200009B18 gene
5	Mm.149870	1200010C09Rik	0.210539	0.527653	1.04962	-0.0798744	0.481303	-1.75442	-1.72341	-1.58548	-1.50568	-1.71199	-1.57817	GAGCACCTTCTGGAACGGTCCTGGTACGCTGTTACTGAGACTTGTTTGGCCTTCACCGTTTTTCGGGATG	RIKEN cDNA 1200010C09 gene
5	Mm.18230	1300007B12Rik	0.838859	0.648027	0.211309	0.995428	1.90299	-2.68494	-2.4416	-2.57021	-2.69253	-2.35245	-2.16068	taaaaatgcttggactgtcacttgcactgctgccttttggaccaggttgtaccgaaggtgcgacctctga	RIKEN cDNA 1300007B12 gene
5	Mm.260060	1300007F04Rik	-0.175415	0.0171783	-0.211455	0.586135	0.797641	-2.50426	-2.83409	-2.64806	-2.7637	-2.39846	-2.34713	CTCCCTCCAGTGCTGTTGGTAATCCCCAATGCATGGGGACGCCTCACTCGCAATGTACTGGGGCTCTGCC	RIKEN cDNA 1300007F04 gene
5	Mm.274370	1300007L22Rik	-0.322288	0.0784716	0.231274	0.844378	0.320307	-1.73749	-1.85254	-1.85954	-1.6042	-1.41655	-1.6651	CCAAGCTTTCCAGGTCTTTGACTCAGAAGGAGGTCACAGGAGTGTGTCCTGGAGAGGCCCTCCAGACCAA	RIKEN cDNA 1300007L22 gene
5	Mm.244518	1300019J08Rik	-0.270875	0.576423	0.542521	0.636487	0.86767	-1.82194	-1.82548	-1.50191	-1.56282	-1.66686	-1.50686	CTGGGAAATGCGTCTTGCCAGGTTTGGTGGACGCACACACACATCCGGTGTGGGCGGGTGAAAGAGTCCA	RIKEN cDNA 1300019J08 gene
5	Mm.231400	1500003O22Rik	-0.214351	0.475424	0.246775	0.71199	1.01653	-1.7352	-1.87536	-1.75213	-1.71063	-1.43419	-1.43633	CGTGGGCCTAGGGGCCGCGACAGCACAGGTTAGGCCGGCGACTGCCCCGCCAGTCAAGGGACGCAAGCGC	RIKEN cDNA 1500003O22 gene
5	Mm.334314	1600016N20Rik	-0.170958	0.0419642	-0.0253178	0.960991	0.825115	-2.00875	-1.84469	-1.88901	-2.01692	-1.65504	-1.74546	CAGCGAGCACCAAGCCACACCCTGCGTGACTCTGGGCTCAAAGATCTTCACGGACAACACTGACTGGTCC	RIKEN cDNA 1600016N20 gene
5	Mm.307159	1600029I14Rik	0.447312	0.0377403	0.282863	1.08571	0.82788	-2.04447	-1.75047	-2.00508	-1.95916	-1.44573	-1.68913	ATGCATTTCTCTTCAAGTGAAACAATTGGTTCTTTTACATTGTACCAACCAGTCTCCGGGCTCAGTACGG	RIKEN cDNA 1600029I14 gene
5	Mm.272795	1700001L19Rik	0.393344	-0.114776	0.761537	0.486434	0.727199	-1.93296	-1.69567	-1.89633	-1.58254	-1.66691	-1.53584	CTATGACTGTGTTTTTAAGAGGAGACTAGATTATAACCAGAAATTACACCGAGATGACAGAGAACATGCA	RIKEN cDNA 1700001L19 gene
5	Mm.255350	1700001O02Rik	-0.29202	-0.245303	1.60488	-0.208639	0.376923	-1.79586	-1.85846	-1.85848	-1.48255	-1.75617	-1.61608	TTATCCAGTTTACCCCACAACCATCTCACCCTTCCCCGTCCACGCTGTGCATTGTAATGTCTTCACCATT	RIKEN cDNA 1700001O02 gene
5	Mm.250465	1700006D24Rik	0.60785	0.621455	0.196373	0.806027	1.80736	-2.21869	-1.94234	-1.91873	-2.13097	-1.9765	-1.70621	CTGCCCAGAGAACCGAGGAAGGTGTCCACATTACTGAAGCCCTTATCACCAAGCGGAACCTGACCTTCCC	RIKEN cDNA 1700006D24 gene
5	Mm.63799	1700007L12Rik	-0.0773867	0.800235	1.01257	0.539661	0.718099	-1.4164	-1.50827	-1.1917	-1.2444	-1.22318	-1.19914	AAAGATAATGATAATGTTGCAAGGGAAGAAACGGCGGATGGCTCTGGAGTTATACGCTCGAAAAACGTGG	RIKEN cDNA 1700007L12 gene
5	Mm.295554	1700007N18Rik	0.189945	0.85745	0.648811	2.28509	0.850936	-2.60392	-2.49181	-2.22625	-2.27465	-1.88854	-2.12858	AAGAGTAAGAGCTGCCGCTGGCCAGGTGTGGACTGCAAACCTCCACAAGATCAGAAGATCTCTTAAAAAT	RIKEN cDNA 1700007N18 gene
5	Mm.65488	1700008A04Rik	0.473673	0.856915	2.35053	0.167506	0.94642	-2.1505	-2.07329	-1.86958	-1.7458	-2.16959	-1.9377	ACAATCCAGAAGACGGGTTGCAGAGGCCGGGAAGCAGCTGAGGTAGTTGAACAGAGAAGGAGAAGTCACC	RIKEN cDNA 1700008A04 gene
5	Mm.214841	1700008D07Rik	-0.405465	0.594412	0.563272	0.839022	0.529874	-1.79895	-2.15826	-1.61117	-1.64651	-1.58517	-1.6861	GACTTCAACCAGGTGGTTTCACAGCTTCTACAGCATCCAGAGAATCTGGCCTGGATTGACCTCTCCTTCA	RIKEN cDNA 1700008D07 gene
5	Mm.144202	1700008P20Rik	0.0431722	-0.147636	0.632523	1.0738	0.980829	-2.32499	-2.27176	-2.34529	-2.21033	-2.06233	-1.9831	AGGAGTGGGAGCGCGAGAGCAGGACCGACTTATGGTGGGCGCACATCCAGGAGGTGTTGAACAAGTGCGA	RIKEN cDNA 1700008P20 gene (1700008P20Rik)
5	Mm.32760	1700009P17Rik	1.09055	-0.582979	1.91799	-0.375789	-0.135254	-2.13074	-2.34025	-2.42966	-2.14864	-2.35952	-2.28656	CACCAAATGGATACACAAGAATCCTGATCTACTCAACGCCTGTAATGGGCTGCGTCCTGAAATCTCAGGC	RIKEN cDNA 1700009P17 gene
5	Mm.276332	1700010A17Rik	0.27831	1.12318	1.26337	0.619613	0.744067	-2.47455	-2.11437	-1.72977	-1.66688	-1.98659	-1.93529	ATGCAGTACACCGGGAGCCAGTATTTCGGGGAATACATAAACGGGAGGATGGAGGGCAGTGCCGAGTACA	RIKEN cDNA 1700010A17 gene
5	Mm.156906	1700010C24Rik	-0.603916	0.514818	0.722706	0.99078	0.92161	-2.10916	-2.46443	-2.01524	-1.85654	-1.77298	-1.75965	CCAAGGACTGCACTTTGATCAGACATAATGTGTTCCATGCTCTACCCAACACTGCCAACACCCTGATTGG	RIKEN cDNA 1700010C24 gene
5	Mm.87439	1700011H14Rik	-0.220241	0.934724	-0.681586	1.38046	1.18756	-2.31776		-2.04079	-2.37163	-1.83454	-1.99161	CATAATGGCAATAAAATCGCCCAGAGCAAGCCAAGGAGCAACGGCTATGACATTCTCACCATACTGCCTA	RIKEN cDNA 1700011H14 gene (1700011H14Rik)
5	Mm.273313	1700011I03Rik	-0.135341	0.718148	-0.0927817	1.63197	0.478669	-1.56273		-1.67813	-1.6972	-1.14359	-1.57854	CCAGATATTGAGACCTCAGCGAGATGCAGGTCGATGCTTGGAAGTTATCAGTCATATATTCAGTCACAAA	RIKEN cDNA 1700011I03 gene
5	Mm.254899	1700013G10Rik	-0.423165	0.126195	0.0623431	0.71627	0.565447	-1.61701	-1.85881	-1.51767	-1.6261	-1.32856	-1.40984	GAGGTATGGGGAGTGCCTCTGGGCTCCTCACCTTATGAATTCCGAGGTGGGATAGCACCCTACAGAGCTT	RIKEN cDNA 1700013G10 gene
5	Mm.24596	1700013L23Rik	0.585436	0.362293	-0.507311	0.620122	1.22729	-2.49134	-2.27109	-2.39379	-2.74671	-2.24856	-2.17735	tttctttcccaagtatggtttctgcgagactgcggaccaattacacatcctgaacgaggtgccgcgataa	RIKEN cDNA 1700013L23 gene
5	Mm.45463	1700018F24Rik	0.341749	0.441833	0.386773	1.57841	0.613683	-1.86946	-1.73739	-1.63882	-1.821	-1.38848	-1.69587	ATGTTTTCTTGTTTTCAGATTTCGCAGGGTTTGGGCCGAAAAAAACCCAAGCGGGGTGACCTTGGGCCGT	RIKEN cDNA 1700018F24 gene (1700018F24Rik)
5	Mm.24454	1700019G17Rik	-0.735423	0.00651468	0.282768	0.780703	0.728464	-1.44639	-1.81661		-1.47278	-1.29197	-1.26459	CCTTTGCCTGCGGCTCCTTATCTGGCTTTCTTGGAGAAATTACGTGGCTAAAGTTTGCAAGCTGACCTGG	RIKEN cDNA 1700019G17 gene (1700019G17Rik)
5	Mm.179627	1700019O17Rik	-1.009	0.491898	-0.23691	1.40755	0.669431	-1.80172	-2.20578	-1.9088	-1.87624	-1.42949	-1.52268	AGCTGATGAAAACTCTGCAGATTTACCCGGAGAGTCCGAAGGACCAGACTCCCTGCCCGATGACGTCCCA	RIKEN cDNA 1700019O17 gene
5	Mm.159541	1700020C07Rik	0.390198	0.152526	0.767052	1.15208	0.698813	-1.29861	-1.07842	-1.18779	-0.927404	-0.824186	-0.945561	GGGAGACTCCTCGGAGAAAGGAACACAACCGATACTGTCCCAAATTGCCCCCCATGAGGCCGCTGGAGAG	RIKEN cDNA 1700020C07 gene
5	Mm.52671	1700022P22Rik	0.27838	0.37057	0.792937	0.127339	0.629431	-1.88215	-1.54732	-1.67326	-1.43663	-1.56808	-1.49712	AGCAGCTTCTGGAAGAGTTGAACGAGAAGCGCGAGTCCTACTGCCTGGTGGAAAGAAGCAACGAAGTCAA	RIKEN cDNA 1700022P22 gene
5	Mm.252733	1700023A16Rik	-0.326903	-1.14788	0.540198	0.215422	0.81732	-2.31581	-2.36308	-2.76675	-2.1418	-2.18118	-1.98379	AGACCAGATGAAAAAGACAAACCTTCTGAAAACCTACAAACCGATTCCCTTTATAAGATGGACACTGAAA	RIKEN cDNA 1700023A16 gene
5	Mm.217475	1700023I07Rik	-0.470004	0.265108	0.237328	1.21816	0.223144	-1.86635		-1.79227	-1.76852	-1.30264	-1.88291	GATGAAGCTAACATCTTATCAACTTATCATCCACCTGAGGAAGACTACGGACTGATGAAAACAAGTGCGC	RIKEN cDNA 1700023I07 gene
5	Mm.52577	1700024J04Rik	0.0397403	-0.392042	0.547965	0.795801	1.31634	-2.54534	-2.39708	-2.36731	-2.0846	-1.97972	-1.76795	CAAGGATACCCATGGAATGGCTTCCCCAAACCTGATATTCCAAGGCCTCTGAGACGTAAGATCCCTGTGT	RIKEN cDNA 1700024J04 gene
5	Mm.45466	1700024P04Rik	0.0566953	-0.265703	0.592406	1.20647	0.67634	-1.99876	-1.95679	-1.95471	-1.69601	-1.48355	-1.65459	GACAATGCTACATCAAAAGACATCTAAGACCATTGTATAGAAAGCACTCACGTTGCTCTAGCATCAATTT	RIKEN cDNA 1700024P04 gene
5	Mm.45611	1700027D21Rik	-0.754705	0.290942	0.347868	0.347868	0.452833	-1.4281	-1.73141	-1.26702	-1.24737	-1.26541	-1.19759	GGAGAGCTGTGGTCGAGGGAGCCGGGACCTACTCTATCCCAAGGTCCCTACCTACCCTGAGGCCTGCTCC	RIKEN cDNA 1700027D21 gene
5	Mm.45791	1700030B21Rik	1.59686	0.136132	-0.503905	1.78129	1.2646	-1.91338	-1.88696	-1.82811	-2.1965	-1.29484	-1.70353	AGCAGACCCACATCATACTGAAGCAAGCTCACATCGTACTGAAGGCAGCTCGCATCTTACTGAAACAAGC	RIKEN cDNA 1700030B21 gene
5	Mm.158984	1700031F05Rik	-0.145508	-0.207639	0.265964	1.46874	1.04237	-1.23461	-1.33316	-1.41917	-1.13213	-0.807131	-0.826423	TTGAGCTTGCCCACACCAGTCATCAATATGTCCTGTATTCCGGTGACTCTGAACCTTCAAATGACCCCTT	RIKEN cDNA 1700031F05 gene
5	Mm.273327	1700034E13Rik	0.0987348	-0.326148	0.0987348	0.690786	1.52277	-1.8118	-1.7981	-1.95146	-1.8315	-1.55368	-1.34448	ACAATTGTTTGTTACATCTGTGGCCGTGAATATGGGACCAAATCTATTAGCATTCATGAGCCACAGTGTC	RIKEN cDNA 1700034E13 gene
5	Mm.200587	1700036D21Rik	-1.30625	-1.16315	0.131576	1.14442	1.5247	-1.73824	-2.55693	-2.37388	-1.9435	-1.74818	-1.5732	GCCAGTCAGGATTCCAGTCCAGGACATCATCGTTCACCAGGATTTCTCCATGATGAGAACAGTTGTTCAT	RIKEN cDNA 1700036D21 gene
5	Mm.158977	1700041E20Rik	-0.183459	-0.606136	-0.988434	1.13761	-0.852996	-0.75392	-0.577792	-0.761851	-1.01296	-0.533685	-0.9146	TTCCTGCTCTGAGGGTCAACCCTTTCAGAGACCGCATCTGCAGGGTATTCTCCCACGACAACGTGTTCTC	RIKEN cDNA 1700041E20 gene
5	Mm.57578	1700049E17Rik	0.175496	0.100861	0.634307	0.830244	0.971088	-2.09236	-2.04081	-2.11093	-1.81804	-1.8206	-1.75079	ctggtagagcaggctaaccaggaaacatcctatggtgaagaaaagaggttctgtgatgagaccagcaaga	RIKEN cDNA 1700049E17 gene
5	Mm.259621	1700049G17Rik	-0.4782	-0.101965	-0.0128371	1.17472	0.164303	-2.13776	-2.34438	-2.16191	-2.20125	-1.64881	-2.05243	agtaatggccacaaccatagtatattcagtggactacagggttataaaggaggagatgctggtcaaaagg	RIKEN cDNA 1700049G17 gene
5	Mm.73222	1700061J05Rik	0.26899	-0.174941	-0.419451	1.17007	-0.0124225	-1.19096	-0.802894	-1.33107	-1.51276	-1.07977	-1.32249	ATGGAGCTGAGCCACCGACAAGGTACAACCACGTTGACAAGGACACACCCGAACGACAAGGAGGGCCAGC	RIKEN cDNA 1700061J05 gene
5	Mm.333010	1700074P13Rik	0.300105	0.361662	0.336472	1.78099	0.896088	-2.31967	-2.21913	-2.12224	-2.22866	-1.82826	-1.98902	GGACCTGGAATAACTACAAAAACCTTAGTGATCCTGACATCTTGACATGGATAAATGAGTATTCTCTTTC	RIKEN cDNA 1700074P13 gene
5	Mm.159159	1700095G12Rik	-0.63516	-0.467023	0.0294139	1.00274	-0.195089	-1.45376	-1.75927	-1.84177	-1.52336	-1.25263	-1.67847	CATTCTGCTGCTCTTGGGTCTTATCGTCTGTATTAACATTGGCATCAATTTGGTGACCCTGCTCTGGAGC	RIKEN cDNA 1700095G12 gene
5	Mm.234191	1700096C12Rik	-0.0938188	-0.266352	0.444494	-0.0458095	1.18893	-1.44716	-1.22657	-1.43336	-1.20716	-1.33759	-1.00019	GTGGCCAGGATTGCCTTGATGGTAACTCTTGGTATCCCCCTGCCAACCAAGGTCGCACTACAACACTCAC	RIKEN cDNA 1700096C12 gene
5	Mm.159750	1700111I05Rik	0.315081	-0.823509	0.266629	0.47347	1.44036	-0.883872	-0.811262	-1.38262	-0.788018	-0.757849	-0.492128	TTCCGGAAGTCATCATAACCTGTGCTCTGAGTTTGGCCCTTCGAGCTGGACTAACATTGCTGTGGGTCCC	RIKEN cDNA 1700111I05 gene
5	Mm.317804	1700112E06Rik	0.845868	0.0198026	-0.198451	1.41585	0.883768	-2.35838	-2.05289	-2.47709	-2.4597	-1.77564	-2.05011	gaaggtggtgaaaccaaggacttcagagacagccaacatcaccaaccccagccaagtacggcagatgaag	RIKEN cDNA 1700112E06 gene
5	Mm.159037	1700120E14Rik	0.0971637	-0.267479	2.16027	0.514899	0.25922	-1.27775	-1.22726	-1.44129	-1.08888	-1.1922	-1.19575	CCTGTCTTCCAACTCTTGGAAAGAGAATTCCACTCCTCAACAAAGCGGTCTGTCAATGCCTCTCGAAGCT	RIKEN cDNA 1700120E14 gene
5	Mm.306234	1810009K13Rik	0.665254	-0.0634604	0.370335	0.331606	2.08469	-0.72846	-0.457303	-0.780472	-0.570571	-0.487699	-0.253581	CTTCGCTTCCTTCCGTGCCCTCCTAGAGCCGGAGCTGTGTCCTGAGGACCGTATCCTCGTGCTAGGTTGC	RIKEN cDNA 1810009K13 gene (1810009K13Rik)
5	Mm.307028	1810015A11Rik	0.532539	0.25986	0.628067	1.09045	0.780667	-1.4415	-1.33445	-1.44867	-1.26268	-1.18396	-1.15424	GGTGCGGGAGGAACTAGAAGCTCAACTCAGCCGCTTCCGGGAGTTGCTGGGCAGGTCCCCCACGCACGTG	RIKEN cDNA 1810015A11 gene
5	Mm.33692	1810033M07Rik	-0.34484	0.377294	0.0896122	1.64324	0.636907	-2.23734	-2.3738	-2.08397	-2.17465	-1.67491	-1.93544	GTACAGTCCTATGGTAAACACTGGTCCCTGTGGCCAGTCTTATGCTCTGGTGTCAGGAAGGGTCCTTGCC	RIKEN cDNA 1810033M07 gene
5	Mm.11233	1810048J11Rik	-0.109815	-0.628609	0.168899	0.0544882	1.60141	-2.74585	-2.74797	-3.15416	-2.65944	-2.58632	-2.21326	AAAAACTTCAGTCCAAAGATCTACCTTGTACAAAGTTACCTATTCCAGGGTCCATAGATTCTCAGAATCC	RIKEN cDNA 1810048J11 gene
5	Mm.249243	2010001E11Rik	-1.27046	-0.111226	-0.341749	1.36859	0.816761		-2.8722	-2.36225	-2.57567	-2.14221	-1.96031	GGTGGCGTTCTCCTCGACTATATGAATCCTTTTTTACTTTTGGGTGTGTCAATGTTAATTACTGCAGTTG	RIKEN cDNA 2010001E11 gene
5	Mm.46326	2010001P20Rik	0.0118345	0.213574	0.79493	2.10732	1.32176	-1.94108	-2.08103	-1.89504	-1.6886	-1.30608	-1.41641	GATTGGTTCTGGCATCTTCATGTCACCACAAGGGGTCTTGGTTTACATAGGCAGTCCTGGAGCCAGTCTT	RIKEN cDNA 2010001P20 gene
5	Mm.175713	2210019G11Rik	-0.326903	0.443205	0.395803	0.395803	1.17717	-2.87141	-3.03421	-2.64954	-2.65558	-2.56661	-2.54082	ATGTGCCCGGATCGTGCCCGGATCTCCTGGGGCACTCATAGGTTCTTAGTCCTCTACGCAGCCACAAGCA	RIKEN cDNA 2210019G11 gene
5	Mm.3441	2210022J03Rik	-0.57313	-0.597227	0.114048	0.882158	0.120018	-1.22265	-1.26342	-1.3011	-1.10153	-0.862727	-1.0593	ATGTTTGTCTTCAGGGGCATCCCAGGGGGGCTTTTGCATGAACGCAGCTTCTTCCTTCCTTGTGTCCCAC	RIKEN cDNA 2210022J03 gene
5	Mm.158334	2210409D07Rik	0.231329	-0.744681	0.363501	0.787835	0.614815	-1.62735	-1.63999	-2.0579	-1.53407	-1.35495	-1.42595	GCCTTTCTTCTCAAGCCATGCCTCTGCGAGAGGGAAATCCAGTCTAGCAGCAGACACCATCTGCTCGGTG	RIKEN cDNA 2210409D07 gene
5	Mm.151594	2300002D11Rik	-0.41871	-0.305382	0.414199	1.19472	0.559616	-1.77336	-2.17624	-1.78832	-1.5976	-1.47145	-1.46992	TCCTGTCTTCACCCGGGACTCCTGTTTTCATGACCTACCTAAGCCTAGTTCTAACTCTTCCTGCTCCAGG	RIKEN cDNA 2300002D11 gene
5	Mm.261199	2310003L06Rik	-0.863493	-0.922333	-0.54764	1.00721	1.08344	-2.05565	-2.6687	-2.1997	-2.19187	-1.64773	-1.85344	AATTTTGTGATTTTCTTTCCATATAATGGAAGTCAGGAAATATACAGTCAGAGCAATCAACAATTTCTCG	RIKEN cDNA 2310003L06 gene
5	Mm.38573	2310005C01Rik	-0.0161034	0.169999	0.628822	1.14339	-0.151492	-1.7566	-1.66198	-1.61763	-1.60642	-1.63386	-1.83918	GGCTGTGTTCTCTCGCATGCTTCTCTTCTATATAACCCTCATCTTCTCATTTTATGGGATTCAACACAAA	RIKEN cDNA 2310005C01 gene
5	Mm.159539	2310007L24Rik	-0.105807	-0.807923	0.0584962	0.140286	0.871948	-2.00415	-1.93319	-2.23615	-1.86803	-1.86719	-1.53893	CAGATGCCCTGAACCCAGGGCCAGAGTGGCCCAGCCCACCGGTCCACACCGACAGTCACGAGGAGCAGAT	RIKEN cDNA 2310007L24 gene
5	Mm.29247	2310009N05Rik	0.490623	-0.66251	0.307485	0.107359	0.908259	-1.69887	-1.2566	-1.7059	-1.43009	-1.57005	-1.09456	GAGGGCATGAGCGGGACTCGCCATGACCTACCAAAGCTACAATGTCTGGCAGACGAGGATAGACTGTGTC	RIKEN cDNA 2310009N05 gene
5	Mm.23670	2310010B21Rik	0.0634761	-0.50357	-0.171699	1.05732	0.253739	-1.64653	-1.65617	-1.84119	-1.71937	-1.44504	-1.56237	TTGGACAGTAAACACTTACTTGGAAAAGAGGCTACTAAGCAGAGACACCTGCGGTTACTTGGTTACCAGG	RIKEN cDNA 2310010B21 gene
5	Mm.21173	2310015N07Rik	-0.453719	0.431249	-0.0264666	0.823291	0.282538	-2.07043	-2.34397	-1.91834	-2.1509	-2.07162	-2.02663	CCTGCGCCCTGACGGCTGCGGAATCCGCTGGACTTCAACTCCTCATGGGCGTCTGTCACCCGCCCTGCGG	RIKEN cDNA 2310015N07 gene
5	Mm.140317	2310021H06Rik	1.04835	0.886438	0.405465	1.26113	0.187212	-2.14654	-1.37469	-1.83544	-1.83063	-1.45311	-1.68235	GCACAGCCCAGCTGGCAGGACTGCCCTATCCCCTGGGCCAAGATCTGCCCATGTCCATGGGTCACTGCCG	RIKEN cDNA 2310021H06 gene
5	Mm.140317	2310021H06Rik	-0.242012	-0.683845	-0.198337	0.885928	-0.325782	-2.33105	-2.53436	-2.75943	-2.48562	-2.18867	-2.68359	ggacgtcaccctagcacatgatgttgctgatgcgctgctgcgtggagtacagtttgtcattaagacctaa	RIKEN cDNA 2310021H06 gene
5	Mm.159810	2310029O18Rik	0.0485926	-1.2801	-0.0467176	0.417836	1.00744	-0.217898	-0.698775	-0.526687	-0.769243	-0.481553	-0.284162	GGCGATGCTGGAAAACCTTGTCCACAGAGCAGTGTGGCCTCGCCCGTGCCAAGCTGACATAAGAGTCAGC	RIKEN cDNA 2310029O18 gene
5	Mm.160339	2310034C09Rik	0.133531	0.356675	1.05161	0.908094	0.804104	-2.02809	-1.93381	-1.85975	-1.66123	-1.95539	-1.74419	TCCAGATATTGCTCTCCAATCTATTTTGCTTCTCGATCCTGCCAACCTTGTTATAGACCAACCTGGGGAT	RIKEN cDNA 2310034C09 gene (2310034C09Rik)
5	Mm.272705	2310044D20Rik	0.459289	0.163081	1.01142	0.279053	0.71763	-0.458397	-0.294535	-0.412732	-0.389634	-0.360738	-0.196329	CCGGCCTTCGTGTTGTTGTTGCTGCCCGCTCTGAGCGGGTCCGGGGCGGTACCGTCGATGGTGGTCAGGG	RIKEN cDNA 2310044D20 gene (2310044D20Rik)
5	Mm.35008	2310046A06Rik	-0.593064	0.326397	0.962571	0.574541	0.505549	-1.89177		-1.63993	-1.41492	-1.56976	-1.91595	CTATTTCTTCTAATCTGGCTTCTGACGTGGTGCGTCCCAAAGTACGAGGGGCTGATCTCAAGACCTCATC	RIKEN cDNA 2310046A06 gene
5	Mm.18834	2310058A11Rik	0.367725	-0.595222	0.306031	1.68663	0.677595	-1.18556	-1.06767	-1.54303	-1.1673	-0.748228	-0.998892	GTCATTTCTTGGTAAGAATATGCATTGTTTTTTCTAATTCCATTATAGAGAGATTGTTAGAAAAGCATTT	RIKEN cDNA 2310058A11 gene
5	Mm.28811	2310068J16Rik	-0.33887	-0.140111	1.17079	-0.181125	0.176985	-1.64047	-1.92585	-1.68528	-1.62278	-1.76937	-1.63776	ATGGGACACCCTCGGCTCCCTCGGCTCCTCACGCCACCTCAGCCCAGCCCCCGACGCGCCGCCTTCCCTT	RIKEN cDNA 2310068J16 gene
5	Mm.296834	2410006F04Rik	1.08261	-0.498991	0.944462	1.04982	0.628609	-1.89952	-1.33658	-2.12105	-1.47919	-1.41102	-1.60674	TCATTGGAAACTTTGCCCCAAGGAATGGCTAATAGCTTTCCATTATGTAAAAAATTTTGTTGCTGCTTCG	RIKEN cDNA 2410006F04 gene
5	Mm.75890	2410017I17Rik	-0.909818	-0.318454	1.17164	1.62234	0.7407	-1.40137		-1.54496	-1.06998	-0.907415	-1.175	CCTGGAGCTTCATCCATGGCGCACGCGGCTCATATCTCAGATTCTCCACGTCGCTGTCGAAGCGCACGAA	RIKEN cDNA 2410017I17 gene
5	Mm.46449	2410042D21Rik	0.309266	-0.581985	0.0508083	0.751988	0.577634	-0.996964	-0.903003	-1.5411	-1.09092	-0.837833	-0.787623	ATTGATCTTCCTAGAAAGAGGATCTCTAACTTCACCAGTAAGAACATGAAGGAGGTTAAGAGATCTCCAA	RIKEN cDNA 2410042D21 gene
5	Mm.294503	2410075D05Rik	-0.112363	0.468392	1.01409	0.1297	0.908207	-1.61561	-1.70043	-1.50199	-1.13242	-1.6183	-1.24896	GGAGCATCTGGAGTTCCGCTTACCGGAAATAAAGTCTTTACTATCGGTGATTGGAGGGCAGTTCACTAAC	RIKEN cDNA 2410075D05 gene
5	Mm.321324	2410089E03Rik	0.497403	0	0.725937	1.25593	1.0116	-1.28934	-1.06153	-1.39281	-1.07413	-0.831924	-0.85164	TCAGAAGATCAGCTCCAGGTGACTGGCTTGACGGATATTGCTGACATCATTGGTGACCTTATAACTAAGA	RIKEN cDNA 2410089E03 gene
5	Mm.159787	2410137M14Rik	-0.143482	-0.172469	0.344221	1.28203	0.24856	-0.85712	-0.936795	-1.00622	-0.718274	-0.388432	-0.731078	CACACCCATCACGGGGATCACTGCTGGTCTGGTTCTCCTTCCAGTTTTGGTCACTGGAGGTCTGTCTGCA	RIKEN cDNA 2410137M14 gene
5	Mm.334631	2410193C02Rik	-0.693147	-0.0594234	-0.0292704	0.753772	1.49334	-2.36424	-2.7217	-2.39628	-2.46438	-2.18914	-1.9894	GCTGCTGGAGAGGGCGAGGAAAGAATGGTTCATGGTCGGGATAGTGGTGGCGATCGGCGCCGCTAAGCTC	RIKEN cDNA 2410193C02 gene
5	Mm.39856	2510048K03Rik	0.458253	-0.130598	-0.272226	0.190852	1.96102	-1.4088	-1.40315	-1.5727	-1.63347	-1.47126	-0.944388	CTGAAAGCTATGCTGGTGTTCGCTGAGCATCGATACTATGGGGAGTCCCTTCCCTTTGGTCAGGACTCCT	RIKEN cDNA 2510048K03 gene
5	Mm.37274	2610002M06Rik	0.315314	0.296266	0.140511	0.71447	0.655821	-1.62296	-1.69886		-1.58896	-1.23717	-1.39345	ATGGAGAAACACTTATTTAACTTGAAGTTTGCTGCAAAAGAACTTAATAGGAATGCCAAGAAGTGTGATA	RIKEN cDNA 2610002M06 gene (2610002M06Rik)
5	Mm.200859	2610005M20Rik	-0.144581	0.074108	-0.287682	0.457912	1.48335		-1.67528	-1.57651	-1.73673	-1.59443	-1.17744	CGAGGAGGGGACGCGCGCCGGAACGCGGCCGTCGGGATCAAGCGAGCGACTGAAGCGCAACCCGCCGACG	RIKEN cDNA 2610005M20 gene
5	Mm.44201	2610022G08Rik	0.454811	-0.0726125	0.187496	1.24886	0.844515	-1.55241	-1.50047	-1.65065	-1.54679	-1.22753	-1.27467	ATGCTGAGCGCCACGTGCCGCAGGCTCGCCCCGGCGCTGCGGAGGCTCCGCGCACTGTCTGCAGTCGCCG	RIKEN cDNA 2610022G08 gene
5	Mm.129136	2610024G14Rik	-0.0175958	-0.57968	-0.101921	1.10441	0.469277	-1.05092	-1.03347	-1.29867	-1.16753	-0.858801	-0.865509	CGTGCTACGGCCCAGCACGGTGGCTTCTGGAGGGGAAGTGTGAGGTCCCCATCCGCCAGCGTGCATCATC	RIKEN cDNA 2610024G14 gene (2610024G14Rik)
5	Mm.31537	2610206C24Rik	-0.496437	0.0733313	-0.0909718	0.578078	1.01292	-2.19222	-2.87933	-2.45623	-2.63704	-2.44277	-2.43012	CGGTGGAGATCCGCCATCTCGGACCCGAGTGGCGTTGGAAACGGGGCTGACACTTCCGGGGTTTTCAACC	RIKEN cDNA 2610206C24 gene
5	Mm.46777	2610209A20Rik	0.868156	0.474094	0.930398	2.12288	1.22023	-1.95332	-1.46492	-1.62007	-1.44838	-1.09214	-1.32019	CGGGGCCCGTATACACGGGCGGGCTACGCGGTGGCCTGACACCCGAGGAGACTACGCGGCTGAGGGCCTT	RIKEN cDNA 2610209A20 gene (2610209A20Rik)
5	Mm.32727	2700050C12Rik	-0.509171	-0.568763	0.0841098	-0.321355	2.3049	-1.81768	-2.0869	-2.10057	-1.83832	-1.9822	-1.32168	CTGCCAGAACACCTTCCGGAACTGCTGAGAGGACACGTTGTAGAGGAGAGGGTTGACCACAGAGCTGAGG	RIKEN cDNA 2700050C12 gene
5	Mm.297698	2810028A01Rik	0.448025	0.103184	0.933533	2.03499	1.03889	-2.37988	-2.19418	-2.31266	-2.06156	-1.98757	-2.09304	GAAGAGCCGAGTCAGTGATGGAGAGGGCACTCAGCCCTATGGCATTTCAGAGCTCCCCACCAATAATGAT	RIKEN cDNA 2810028A01 gene
5	Mm.272859	2810408A11Rik	0.36546	0.0182154	0.159389	1.16154	0.868089	-1.2725	-1.08526	-1.24093	-1.24552	-0.943988	-0.854275	CTTGCTTCGCGGTCCTGGCTCCCTCTTGCATTCCGGGAACCCTGTAGTCCGCAGTCCTGGTCCAATTCAG	RIKEN cDNA 2810408A11 gene
5	Mm.22661	2810409H07Rik	0.424157	0.225029	0.316737	1.27542	0.994299	-1.98361	-1.79109	-2.09	-1.84054	-1.45412	-1.58366	GAAAAACAAATGCAATTTCAAGTTCTTATCAAGTGGCGATGGTATACTAGTGCACATCATGAGGACGATG	RIKEN cDNA 2810409H07 gene
5	Mm.39559	2810417D08Rik	0.250795	-0.737741	0.21752	0.212495	0.446162	-0.510911	-0.434925	-0.915137	-0.495424	-0.480031	-0.376797	GAAAAACAGATATTTGCTATACAGCTGCTTTCTCACTTGTGTATCCAGTATGCATTACCAAAGTCACTTA	RIKEN cDNA 2810417D08 gene
5	Mm.269613	2810417J12Rik	-0.34014	0.330242	0.479682	0.848605	0.760613	-0.610049	-0.744095	-0.411941	-0.433851	-0.239879	-0.251117	TGGTCCAGAAGACAATGGAGGGTCAGGGGTGTCTTCTTCAAGTTCAGAGGAGACCACTGTGCTCCCTGAG	RIKEN cDNA 2810417J12 gene
5	Mm.272733	2810426N06Rik	0.639658	-0.23948	0.753772	1.61911	1.1977	-1.41843	-1.26194	-1.9495	-1.25579	-0.997439	-1.01156	TAAGGCCTTTAAATCTCGTAGTTCCCTCCGAGAACATGAAAGAAACCATATTGAGGAAAAATCCTATCAG	RIKEN cDNA 2810426N06 gene
5	Mm.158874	2810430P21Rik	-0.87807	-0.300754	0.352119	1.2766	-0.345605	-1.46504		-1.65339	-1.4171	-1.30892	-1.79404	ACTGGAGAGAGACACTATAAACCATAGCTCAAACAATTGTCTCGGCTTCCTAAGAACACAGAAAAACAAG	RIKEN cDNA 2810430P21 gene
5	Mm.54981	2810459M11Rik	-0.763765	0.11441	0.377294	0.548734	0.646627	-1.4183	-1.64766	-1.36302	-1.19283	-1.19722	-1.12195	TGCCTGGGAAAGACCTGCCCGCACTGGCCTACTGACTTGCTTCTCCTGGGGTCCTCGGAGGCAGAGGAAG	RIKEN cDNA 2810459M11 gene
5	Mm.33206	2810474C18Rik	0.203912	0.199046	0.15924	0.750967	0.44819	0.737938	0.442147	0.292199	0.790224	1.0697	0.587928	AAGTCCTGCCTAGAAAACCAGGGACCGCCCCCTCGCTCCACCCAAGCGTGGATCTTCCCACTCCCCTGGG	RIKEN cDNA 2810474C18 gene
5	Mm.195675	2900009I07Rik	0.370374	-0.396881	0.90937	2.11334	1.34223	-2.57608	-2.37599	-2.70671	-2.19969	-2.1188	-2.21678	TTCGAGAATCTGTCAGCGGGTTCGCGCCTCTGCGCAGGCGTGCCCTCTTCGCGCAGGCGCCCTGCAACGC	RIKEN cDNA 2900009I07 gene
5	Mm.46675	2900016B01Rik	-0.798508	0.454255	0.805359	0.759637	1.2311	-2.77263	-3.11031	-2.48166	-2.28404	-2.29829	-2.0988	ACGCGTGCGGAGGAGCCCGGCGCGTTCCCGGCATCGGGAAAGCGCACAGAATCGCAGCGCTCGCACAGAC	RIKEN cDNA 2900016B01 gene
5	Mm.26134	2900026H06Rik	0.266629	0.040822	0.847298	0.643315	0.177681	-2.77268	-2.70829	-2.78059	-2.54481	-2.56058	-2.77436	atgaaatgcttctctcgttacctgccttatatcttcagacctccaaacaccatcctctcttccagctgcc	RIKEN cDNA 2900026H06 gene
5	Mm.84622	2900092C05Rik	-0.232622	-0.37298	0.916291	1.65913	1.13565	-1.719	-1.63737	-1.70238	-1.12645	-0.94238	-1.06447	CCATCAGAATTCGATACAAATAAAGTAATTCCACGTAGGCCTGGACTTGTTCATGTAATTTCAGTTTCAA	RIKEN cDNA 2900092C05 gene
5	Mm.347928	2900093B09Rik	0.769133	-0.21441	0.940555	1.50115	0.738171	-1.92687	-1.47697	-2.29542	-1.56425	-1.3692	-1.59574	CTCTTCGTGGCCGACGCTACATTCACCGAAGTCCCCAAAGATGTAACCGTGCGAGAGGGTGACGATATCG	RIKEN cDNA 2900093B09 gene (2900093B09Rik)
5	Mm.317015	3110001E11Rik	0.105949	-0.348307	0.126892	0.603994	1.92038	-0.993846	-0.917429	-1.12934	-1.01677	-0.726724	-0.587293	ATGCATTGCAAGTTCTGGTTGCTTCATGACTCCTCTTGAGACTCAAGTGGTTGAGGACAGACATGAATCA	RIKEN cDNA 3110001E11 gene
5	Mm.236127	3110052N05Rik	0.732589	0.321584	0.514268	1.81916	1.01265	-2.04615	-1.77873	-1.95351	-1.82564	-1.39512	-1.64024	ACATTGAAGATGCAGCCGTGCCAGGCGCACAGGAAGCTCTTAAAAGGTTGCGTGCCACTTCTGTGATGGT	RIKEN cDNA 3110052N05 gene
5	Mm.46679	3110070M22Rik	-0.185028	0.0233734	-0.197298	0.669214	1.14697	-1.45496	-1.56245	-1.42757	-1.58932	-1.24481	-0.966767	GGAGAAGCCCCTCGCCGGCTGCAGGGCACAACGTGGGTCGGGGGCTCGACGGCTCAGACGTTCCTAACGT	RIKEN cDNA 3110070M22 gene (3110070M22Rik)
5	Mm.158846	3300002A11Rik	-0.929536	0.81093	0.418537	0.505549	0.59652	-2.23227	-2.47169	-1.88996	-2.14626	-1.90691	-1.89915	CTGCCCTAGAGCCCCGAACCTCTGTTCAGGTTCAACTCAAAAGCTCTATGGCTCCAGGAAGAGAAGGGCC	RIKEN cDNA 3300002A11 gene
5	Mm.41274	3632410F03Rik	0.163827	-0.365691	0.706151	1.05035	1.19662	-1.50072	-1.45266	-1.64976	-1.26316	-1.05577	-1.07506	GAGTGGATGACACAGATCCTCTGCCTCATCAACGTTAGTCACAATGGCGTGAGTGAGTCAGAGCTGATGG	RIKEN cDNA 3632410F03 gene
5	Mm.70781	3830402K23Rik	-0.188591	-0.791587	0.216874	0.265964	0.461176	-2.04934	-2.19233	-2.38626	-2.02715	-1.90695	-2.08638	GATGTGAAGATTAAATGCAGCAAACAATTCCTCCGCAAGTTGGATGACTTAATATGCAGGGAACTTAATA	RIKEN cDNA 3830402K23 gene
5	Mm.34143	3930402G23Rik	0.248461	-0.693147	0.537393	0.860941	0.749237	-2.47024	-2.5256		-2.40983	-2.05857	-2.17958	ATGAAGCTCCAGCCATGGCCAGAGGAACATGGGGCTGAGGCTGACTTAGAGTCTGCCTCCTCTGAAGAAC	RIKEN cDNA 3930402G23 gene
5	Mm.45602	4432404P07Rik	-0.195607	-0.272568	0.792142	-0.471019	0.649041	-2.26061	-2.55239	-2.47419	-2.27765	-2.65623	-2.15946	TGTGCAATCAAGCTAGCCAGGACTAAGTATTTTTCACCTCAATATATTCCTTTCTTAAGTTTCGTTAAGC	RIKEN cDNA 4432404P07 gene
5	Mm.268173	4631426H08Rik	0.257045	0.129212	0.710242	1.4202	0.710242	-2.37022	-2.34266	-2.28024	-2.15311	-1.82823	-2.24803	AGGAGATGAAGGGGCCTGTAAGTCTTCGAGTTACAAGTCTAAAGATTATGGATCTGGAAACGCCGGAAAC	RIKEN cDNA 4631426H08 gene
5	Mm.210899	4631427C17Rik	0.737979	0.417043	0.0406473	1.34506	0.479781	-0.902476	-0.681506	-0.702958	-0.922694	-0.34171	-0.724591	AGGCGGGGAGGGCGGGCACGGGAGTGGCGGCCCTTCAGGGCACGGCGGCACCCGGTTCCACACCCTCTAG	RIKEN cDNA 4631427C17 gene (4631427C17Rik)
5	Mm.295246	4632413K17Rik	-0.81831	0.38065	0.385662	0.855666	0.567984	-2.21992	-2.42302	-2.17864	-2.15818	-2.07526	-2.07981	ATAAGACCCGGGGGCTCACCATCCTTTCCCTTCGCCTTCGTTCCCTCTGCTTCCCTCTGGGGGGCCTCCG	RIKEN cDNA 4632413K17 gene
5	Mm.297337	4833409J19Rik	-0.329753	-0.750967	-0.225956	0.83924	1.21515	-2.72769	-2.81104	-2.82919	-2.66859	-2.18883	-2.1672	gccttccttgctgagcattctctatgtgaaactggctgtaactgttctcatcgtaggatttgcttttttc	RIKEN cDNA 4833409J19 gene
5	Mm.210465	4833412E22Rik	-1.31528	-0.706219	-0.515164	1.74145	-0.680244	-1.64159	-2.35263	-1.7356	-1.82859	-1.08724	-1.84053	GCCCAGTCCCGGTCAGGGCCCTTTCTTCTACATTGGAGGCACCAACGGAGCATCAATAATCAGCAACTAC	RIKEN cDNA 4833412E22 gene
5	Mm.243803	4833421G17Rik	0.630843	-0.0203397	0.385125	1.88666	1.21066	-1.71775	-1.51395	-1.79179	-1.63112	-1.22142	-1.28137	ATGCTTTCATGCTGTGAGTGGACAAATAGAACCCAAGGTTGTCAAGGTTATGAAATGTGTGCTTGCTCAG	RIKEN cDNA 4833421G17 gene
5	Mm.249084	4833435D08Rik	0.117093	-0.332134	-0.476234	0.209385	2.05667	-2.0066	-2.0781	-2.21848	-2.34338	-2.01663	-1.48911	AGCTCGTCGCACGGGTGGTCGCTAACGACTGCGTTCAGATCCTCGAGAGTCTGGGTTACAACCATCTTGT	RIKEN cDNA 4833435D08 gene (4833435D08Rik)
5	Mm.332570	4921504E14Rik	-0.530628	-0.307485	0.2464	1.18317	0.616774	-2.69857	-2.81783	-2.83469	-2.88556	-2.472	-2.51163	GAAGGAAGATACAAGGAAGCACAAGGCACCGTGGACACCATGGCTGTGTGGAATAAGTCCAGCTCCTGTG	RIKEN cDNA 4921504E14 gene
5	Mm.45092	4921507I02Rik	0.131028	-0.105361	0.783902	1.05257	0.288931	-2.28111	-2.30236	-2.43302	-1.98675	-1.80379	-2.24499	TCTTTCTGTTGTTGTGGTAAATAGCCAACTTCAAAAAATTGAAGGAAGGAAACTTTTTGTTTCCTGTACT	RIKEN cDNA 4921507I02 gene
5	Mm.56430	4921510H08Rik	0.10161	-0.0758921	0.314069	0.21993	1.20984	-1.79398	-1.55201	-1.57977	-1.50881	-1.51736	-1.18693	CCATTCCATTGCGCACCTGGTCCTCCTACCATCGAAGGCAGAGGGGCGCTCCGGTGTCCAAGCGGCGATA	RIKEN cDNA 4921510H08 gene (4921510H08Rik)
5	Mm.330943	4921511F01Rik	-1.27887	-0.298045	-0.326216	1.99967	0.509794	-2.00301		-2.19477	-2.24313	-1.7874	-2.01327	GGGGAAACCCTTTGAAGCACACGCTGAAGACATAGCAAGCATCGCAAGTTTCATTGAGACAAAGCTCGTC	RIKEN cDNA 4921511F01 gene
5	Mm.330943	4921511F01Rik	-0.0845574	-0.519875	-0.352821	0.327422	1.75739	-2.26926	-2.27171	-2.47701	-2.44318	-2.20017	-1.78723	ACAGCACTTGAGGTATGGGATTACAGTCAGTATAGATGCGCAGGGAGCCATGAAATTAAAGCTACAATTA	RIKEN cDNA 4921511F01 gene
5	Mm.347955	4921517D21Rik	0.259638	-0.0406376	0.50728	0.82104	1.16839	-0.886409	-0.930291	-0.941968	-0.730349	-0.65281	-0.460034	GGCTTCAAAGTGTCCCAGGGACCATGGATGAACCCTAAATCCCTCTACTCGAAGCAAGGGCTGTCACTCT	RIKEN cDNA 4921517D21 gene (4921517D21Rik)
5	Mm.347950	4921536K21Rik	-0.74444	0.534298	0.768371	0.875469	0.83155	-2.24538	-2.01142	-1.72075	-1.59391	-1.53894	-1.6647	AGTCAAATGGGACTTGGGCTCGGATTACAGGAAAGGTACCGAAGAGACTACCGCTTCTGGTTCGAACTTC	RIKEN cDNA 4921536K21 gene (4921536K21Rik)
5	Mm.308094	4930401A09Rik	-0.709148	-0.0613689	-0.241162	0.894629	-0.559616	-1.91293	-2.13394	-1.93507	-2.09269	-1.5128	-2.43506	AGTCCCAGAAGAAAATTAATCAATTCATTAACAGCAAAATGAGCACCAAAGCAAACAAGGAGCTGATTCG	RIKEN cDNA 4930401A09 gene
5	Mm.158151	4930401M13Rik	-0.0210534	0.441833	0.0990909	0.841328	0.343393	-1.55816	-1.48468	-1.42933	-1.50606	-1.2881	-1.41156	ATCAAGAACATTTTGTTTTGACATTTCCCAAAACACCTATGCCAGATAAAAAGAAGAGATCAGGACCTTC	RIKEN cDNA 4930401M13 gene
5	Mm.50508	4930404K22Rik	-0.492476	-1.09861	0.21197	0.165985	0.0540672	-1.93907	-2.04701	-2.35018	-1.87613	-2.07536	-1.94995	ATGAAAGAGTTTCACATGCTGCAATCAGGTAGCAATCAACCAGATATGAACGATGTGGATGTATGGCAAT	RIKEN cDNA 4930404K22 gene
5	Mm.159091	4930405A07Rik	0.209065	-0.0482197	0.546694	0.57999	1.17591	-0.305021	-0.101406	-0.371112	-0.140298	-0.12478	0.136076	TCGAACCCTCGGGAGCCGCGGAGGACCGCGGCCTTGCGCCTTCCGGCCGCCCACCCCGCACCTGCTAGGA	RIKEN cDNA 4930405A07 gene
5	Mm.159092	4930408O17Rik	0.190492	0.278573	-0.106513	0.117207	1.5035	-0.474096	-0.294525	-0.201719	-0.476514	-0.455529	-0.157542	CCCCTTCCCTATCCTGTCCCTTCTAGTCGCAGTAGGAACTCCTCCTATGCCTGGATCATCTCCCTGCTAA	RIKEN cDNA 4930408O17 gene
5	Mm.252417	4930412O13Rik	0.12485	-0.805625	0.37303	0.562651	0.477291	-2.00331	-2.04806	-2.56193	-1.91076	-1.75946	-1.78834	GCCATTGTTGAAGCAATTAGCGAGAGACAATAACCACCGAGATGCGTTTAATTCGATTCCGTGCACGCTG	RIKEN cDNA 4930412O13 gene
5	Mm.269534	4930417G10Rik	-0.510826	-1.32176	0.555526	0.284104	0.8141	-2.06917	-2.34585	-2.45649	-1.79875	-1.98586	-1.67888	ACATCGATGAAGCTGTGCATGCAGTATTATTTAGAGAAAACTATGTTGTGAAGAGATTGGATACATATTT	RIKEN cDNA 4930417G10 gene
5	Mm.224964	4930420O11Rik	0.457581	-0.65678	0.476924	0.650588	1.14681	-1.97664	-1.59811	-2.04383	-1.67352	-1.56158	-1.38202	AGCCTGACCACTTTGCTTTCTTACTACGTTATGGTTACGTGGTAAAAACAAATATGTTCAATCTAGAAAA	RIKEN cDNA 4930420O11 gene
5	Mm.195803	4930423F13Rik	-0.467985	0.208901	0.71562	0.576784	0.800778	-1.4965	-1.57432	-1.3352	-1.14693	-1.27955	-1.12829	GCGACCCCGGGCTGCGAGCAAACGCCACGCCGAGCTAGCAGACCCGGGGTTGGCCCGCGGCGTTGTGCCT	RIKEN cDNA 4930423F13 gene
5	Mm.292206	4930432F04Rik	0.0617957	-0.975091	0.0428916	0.644158	0.931317	-1.28714	-1.22015	-1.68735	-1.31909	-1.10649	-0.961909	GCTGCTTTCTGCCATTTCTGAGTAGACCTAGGTGGGAGCTTGTTGTGTGTGTCGCCCTCACGCCCGTGAT	RIKEN cDNA 4930432F04 gene
5	Mm.33625	4930432K21Rik	-1.43075	-0.102948	-0.191055	2.55275	0.136922	-2.13167	-2.8983	-2.24594	-2.2742	-1.7746	-2.13406	GAACCTGCTCCTTCTGTAGAGCTAGGCGGGGAGGAACCACTACACGAAGCTTTCAGCTGCCCAGTGGAGG	RIKEN cDNA 4930432K21 gene
5	Mm.307967	4930438O03Rik	-0.462035	-0.0833816	-0.277732	1.06815	0.207014	-1.73267	-2.22032	-1.76228	-1.89929	-1.56973	-1.70353	AAGAACGGGAACCGGTATGAGGGCATCTGGGAGAGAGGCATGAAGAACGGGCATGGCCGTTTCTTCCACC	RIKEN cDNA 4930438O03 gene
5	Mm.297801	4930449A18Rik	0.451985	0.951382	0	1.28292	0.71958	-2.4729	-2.22433	-2.08156	-2.62393	-2.00544	-2.18825	GTCAGCAACTGGATGTTTGGCATAGCCATTGGGTTAAAGTTTACCCATGACTCCCGTCTGCCAACGTTCA	RIKEN cDNA 4930449A18 gene
5	Mm.273303	4930451F05Rik	0.925526	-0.869302	-0.553834	0.804034	0.414019	-0.602798	-0.165323	-1.0437	-0.839958	-0.317646	-0.384536	TATGGGAAGAGCTATGCCCAGCGCCCCATGTTCCACAAACTGCGCTTTCAGTTCATTCGGTCCATGGGCT	RIKEN cDNA 4930451F05 gene
5	Mm.286733	4930466G16Rik	0.306374	-1.00846	0.297072	0.198954	0.356046	-1.26908	-1.18178	-1.69712	-1.22843	-1.24118	-1.21432	AACACAGAAAAGGATAATCTGGCCATCTGCCCCCGTTCATCTAAGTCCCAAATAGCCACCAGGGGCCTAT	RIKEN cDNA 4930466G16 gene
5	Mm.180032	4930473A06Rik	-0.912776	0.482252	0.561626	1.10912	-0.131521	-2.77825	-3.10827	-2.64428	-2.53678	-2.38735	-2.8029	TTTTGTTATTTGTATTTATCAGTGCTTAGTAACGACCAAACTGTGATAGAGCCGGAAATGCAATCCTTTC	RIKEN cDNA 4930473A06 gene
5	Mm.73551	4930483J18Rik	-0.34484	0.0800427	-0.405465	0.882389	0.820147	-2.38227	-2.3816	-2.36522	-2.64792	-1.95268	-1.89022	GGAGAACAGAGTCCCCAGTGTGAGAGCAAGGGTTAACACTGTAGAAGCAGAAACCCTCAGGGGCATCCTG	RIKEN cDNA 4930483J18 gene (4930483J18Rik)
5	Mm.159382	4930500A05Rik	0.200671	-0.0169783	0.552375	0.798508	1.90166	-2.09007	-2.09691	-2.18921	-1.88232	-1.74241	-1.44106	GAGGACCAGCTGGCCGGTCGCGCCCTCTCCTGGCACCACCGAGAAGCGACGCGCCTGGCTGGCTAGAGGG	RIKEN cDNA 4930500A05 gene
5	Mm.56451	4930500O09Rik	-0.155241	0.111226	0.530244	1.00504	0.502952	-1.32577	-1.19986	-0.965209	-0.906578	-0.762339	-0.887548	AAAACAGAGAAAACACGTCTTCTCTCCGAGTACACCGAGAATTATCCGATCTATCAGTCTTACCTGCCCA	RIKEN cDNA 4930500O09 gene
5	Mm.329888	4930505N22Rik	-0.197064	-0.287682	0.0591889	0.970871	0.863713	-2.01677	-2.17511	-2.20764	-2.18609	-1.64972	-1.70944	CCCGCCCCCAGGGCCGCCTCTGCGTCCAGGCCTAGTAGGGCGGACCCGCAGAGGTCGGCCAGGTTCGAGG	RIKEN cDNA 4930505N22 gene
5	Mm.288510	4930506C21Rik	-0.211612	0.374049	0.178879	0.261571	1.01814	-2.10729	-2.34769	-2.02536	-2.21456	-2.05666	-1.72635	AGTGGCTGGAGCACTGTCTCTTTCAAGAGCTGGTCCTTGTACCGCTATGCAGATGGCCGCTTACTCATCC	RIKEN cDNA 4930506C21 gene
5	Mm.12848	4930511A21Rik	-0.201866	0.0317487	0.437214	1.00866	1.2543	-2.3954	-2.60789	-2.36553	-2.21952	-2.12882	-2.01844	gaggaaaagcagagaactcttagataacgaagagttgcaggtacgagtggagtcgaacgtgacttatttc	RIKEN cDNA 4930511A21 gene
5	Mm.159417	4930517O19Rik	-0.340927	0.709676	1.05315	0.81831	0.490623	-1.94258	-2.62303	-1.79398	-1.81824	-1.77295	-2.05863	ACCTCCATGCCTTGCCTGCTACGCTGGGCTGTATCCCCTCTTAAAATATAAACCGGTACCCTTCTTTCTA	RIKEN cDNA 4930517O19 gene
5	Mm.1441	4930519F16Rik	1.25276	0.154151	0.405465	1.67006	0.93282	-2.68453	-1.93833	-2.67727	-2.439	-2.31232	-2.03638	ATGGTCAAAGAATCTACCTCCACCCCAAGTTTAATCTCAACGATGAAAATGATCCAATGAAAGCAGATAT	RIKEN cDNA 4930519F16 gene
5	Mm.45820	4930522H14Rik	0.295464	-1.03799	0.223144	0.650588	0.362905	-1.7961	-1.92973	-2.35111	-1.83231	-1.49654	-1.69967	CAAACCAAAGCTTAAAGCTCACCCTCAGTGTGTTTTCATTTCCCGGAACTTCCATGCTGGCTATTTACAA	RIKEN cDNA 4930522H14 gene
5	Mm.100117	4930528A17Rik	-0.0854452	-0.0925124	0.0767215	0.969995	0.7113	-1.49479	-1.55349	-1.50436	-1.52265	-1.18004	-1.19588	GACTTTAGTCCTCCGGCAGGTCCCCCGGGGCAAACTGCTCGTCGCTTACCCGCTCCGGTTCCGGAATACC	RIKEN cDNA 4930528A17 gene
5	Mm.159471	4930529I22Rik	0.137201	-0.555946	-0.176456	0.801078	0.66896	-1.93056	-2.16137	-2.33299	-2.05453	-1.6247	-1.61465	CTTCCGCCAGCAAAGTCACTCTGAACATCACAGACAGTACCTGCTAGCCTTCTGTCCAAACTCCTCCCCA	RIKEN cDNA 4930529I22 gene
5	Mm.331798	4930544O15Rik	-0.103759	-1.02005	0.479573	0.461555	0.573259	-1.20847	-1.40487	-1.77032	-1.01723	-1.02589	-1.08519	TCACCTACAGCCCACTGTTGTACTGGATAAACAAGCGGCGTTACCATGGCATGAATGTAGCCATTAACAC	RIKEN cDNA 4930544O15 gene
5	Mm.227456	4930546H06Rik	0.331988	0.164642	1.70617	0.930948	0.673948	-0.535074	-0.322739	-0.376396	0.0138468	-0.190428	-0.177599	GATGAATTTACACAGATGACAGTTTCTCTTCAGGAGAAGGCTGCTAGACGACGGGAGCCCTTTTGGCTTG	RIKEN cDNA 4930546H06 gene
5	Mm.26078	4930550C14Rik	-0.732993	-0.0645385	1.5474	2.12151	0.00195122	0.149154		0.621924	0.649298	0.124054	0.527587	GGGCCTGGAAAACTTTCCTTAATGTTTCCGTATACCAGCATTTTAAAAGTCTGATTGACCTAAGAAGACA	RIKEN cDNA 4930550C14 gene
5	Mm.60906	4930550L24Rik	0.697853	-0.0990909	0.796146	1.31545	0.877824	-1.89583	-1.65688	-1.97597	-1.60535	-1.38214	-1.51889	GTCAGAGTACCTCAAAGGCCTGCCTCCGCACCAAGTTAATGCTCAACAGTAAGTTTCAGAAGAAGGTTAT	RIKEN cDNA 4930550L24 gene (4930550L24Rik)
5	Mm.159505	4930556J24Rik	0.405465	-0.775385	-0.641854	0.753772	0.374282	-0.616825	-0.401986		-0.943219	-0.430957	-0.453197	AGTGGCAGCCTTCGGTCTACTCAGCGGTAAGCAGCTCGTCCCAGCCTAAGACACCAGAGCGCGGTAGCAG	RIKEN cDNA 4930556J24 gene
5	Mm.159495	4930562A09Rik	-0.131928	0.998233	0.150935	0.376973	1.90704	-2.20766	-2.56617	-2.08385	-2.43525	-2.30485	-2.11457	CATGTCTCAACAGTCAAAATTTTTATTATGTTTATGAGGGAGGGGCCTTCATATCCCACAATGTATGTGT	RIKEN cDNA 4930562A09 gene
5	Mm.116968	4930562C03Rik	0.304269	0.401938	0.0226293	0.867219	0.664574	-1.02842	-0.915413	-1.00162	-1.02071	-0.887131	-0.851935	AAGTGGGTCTTGTGATGCTTGCATCTCTATTGCCGTCATTCACCACTTTGCAACTGCAGAGCGCAGAGTG	RIKEN cDNA 4930562C03 gene
5	Mm.307994	4930564D02Rik	0.200021	-0.496641	0.27438	1.0428	-0.0725707	-0.973274	-0.924326	-1.2425	-0.910463	-0.745248	-1.00325	AGATGGACAAAACACCACCATGGCTCCCTAAGCAGCGGCTGACTCTTGGGAAACAGCAATCAGAGCAGGC	RIKEN cDNA 4930564D02 gene
5	Mm.86586	4930565B19Rik	-0.32879	-0.685465	0.502565	0.803764	0.707187	-1.15855	-1.12399	-1.72037	-0.910024	-0.814572	-0.781971	CACGTGTCCCTAGCAGTAACTGAAAGTTGCTTGTCTTCCCTGGTCAGCGTCCAGAGTGTGAAGATAAAAC	RIKEN cDNA 4930565B19 gene
5	Mm.159604	4930568D16Rik	0.167054	-0.839751	-0.382992	1.04812	0.780159	-1.44661	-1.37279	-1.76663	-1.53055	-0.944217	-1.33314	ATGTTATTTTCTACATATTGGCTGACAGCACGTACAATCTACCATACTTTGAGTTGGGTCCTCTTCGGAC	RIKEN cDNA 4930568D16 gene
5	Mm.159632	4930578G10Rik	-0.205339	-0.001998	-0.426646	0.710952	0.634579	-1.37032	-1.46712	-1.61046	-1.66344	-1.29993	-1.17364	GGATTCTACTCATGATCAGAGATTTAATTGGCTTTGAAGCTGTCTCCAAAATTCCAGTCCAGTCAGGAGG	RIKEN cDNA 4930578G10 gene
5	Mm.159614	4930578I07Rik	0.815437	-1.1746	0.746572	0.0240976	0.429563	-0.591279	-0.569682	-1.12826	-0.810043	-0.578969	-0.812886	CTTGGACACCAACTGGACTGGATTAATATCTACATCTATGGACACTCACCTCTGTCCATATGGGACAGAG	RIKEN cDNA 4930578I07 gene
5	Mm.211372	4930579G22Rik	0.397683	0.026231	0.46459	1.24179	0.84254	-1.7077	-1.50653	-1.65455	-1.49805	-1.2413	-1.34708	CTGCGTGACTTCCCGGCCTCTGGGGCTGGACGCAGCAAGGGCCGGACGCGGCGCGAGCAGCAGTACGCAC	RIKEN cDNA 4930579G22 gene
5	Mm.268996	4930583C14Rik	0.138836	0.308735	-0.128478	-0.0812254	2.53785	-1.58688	-1.60379	-1.63835	-1.71311	-1.64364	-1.03338	CCTCTTCTACCTATGTCGCAAGTACAGTGCGCCTTCCCATTGGTACCCACCGGATCTGCACATGCGTGCC	RIKEN cDNA 4930583C14 gene
5	Mm.50087	4930584F24Rik	0.78507	-0.310553	0.0717607	1.81019	1.33235	-1.40715	-1.20628	-1.57698	-1.3976	-0.84245	-1.00232	ATTGCAGTGGGCTAGGTTTCAAAACTAGGAGAGTCAGCAGGGATTCTTTTAAGGATGAACCAAGCAAGTC	RIKEN cDNA 4930584F24 gene
5		4931405B09Rik	-0.515466	0.040822	0.154151	0.838329	0.504556	-1.84137	-2.53796	-2.01172	-2.04153	-1.74842	-1.84674	CTCTTCAGAGAGAGGAACTGTATTATGCGAATCACCGCATTAGGAAGGCTGAGAACCCTGCTGGAGACTT	RIKEN cDNA 4931405B09 gene
5	Mm.252722	4931426K16Rik	-0.430158	-0.436427	-0.107169	0.864569	0.594987	-1.69119	-1.85775	-1.85462	-1.80217	-1.44696	-1.44355	GTGATGCGGAAGATTGCGCAGTGTTCTCCGGGAGTAGTGGAGCTAGTGCTCATTCCACTGAGGCAGCGCC	RIKEN cDNA 4931426K16 gene
5	Mm.158514	4931429P17Rik	0.286406	0.219054	-0.076859	1.03543	-0.0963311	-1.92046		-1.65031	-1.87001	-1.47286	-1.70604	AGGAGGGTGGAATCTGCAAGGAGCTTGGGACGTTCCCAGCATGGCTTCAGTGTGTCACACAAAGGAGACG	RIKEN cDNA 4931429P17 gene
5	Mm.252040	4932432K03Rik	0.14183	-0.593517	0.965232	-0.00317965	0.445906	-0.946278	-0.962099	-1.20167	-0.903166	-1.00264	-0.830904	GATGGCCCCTTTCTTAGAGCAGTGCTCTTTCAACTTAGACTATTGGATGATGATAAGGACTTCATGGAGA	RIKEN cDNA 4932432K03 gene
5	Mm.328691	4932438H23Rik	-0.510826	0.17185	-0.393043	0.71784	0.421994	-2.43304	-2.58355	-2.37551	-2.53628	-1.98249	-2.16815	TTCTGCTCCAAGCGCTAGGCATCGTTGCCCTTGGCCACTTCACAAAAGCTCAGAACAACACACTGATTTT	RIKEN cDNA 4932438H23 gene
5	Mm.45565	4932442E05Rik	0.287682	-0.160343	0.367725	0.798508	0.453667	-2.35636	-2.02593	-2.22692	-2.08883	-1.8222	-2.02662	CAGCTGCCGCTCGGGCACCCCAGGCAAGCCTGTCTTGCCCACCGTCGTAAGCCCATTGGGCTGTGTTGTG	RIKEN cDNA 4932442E05 gene
5	Mm.61161	4933404G15Rik	0.297438	-1.44692	0.0571584	0.330854	0.23484	-1.88088		-2.6753	-1.79879	-1.55223	-1.70401	GAATATAGTGAATATAAATGCTACAGAGACAGATGCTACTGATTTGTTTGCTAAAACATCCAAGGGGATA	RIKEN cDNA 4933404G15 gene
5	Mm.87373	4933404M02Rik	0.386417	-0.925769	0.71876	1.7894	0.711839	-2.6152	-2.39042	-3.04032	-2.23716	-2.07947	-2.26623	ATGGCTGTGCCCAGAGGGGAGGGGCTTGAGGCAGCCCCCCAAACCAGTATGGGTCAAACTGGGCAAGAAG	RIKEN cDNA 4933404M02 gene
5	Mm.226534	4933406E20Rik	-0.567267	-0.263585	-0.224669	1.12271	0.797287	-1.90437	-2.15858	-1.96302	-2.05309	-1.65125	-1.59651	GGAATTTTCCAACATGGACCTCCGAGACTTCCACAAGTACATGAGGAGCCATAAGGCAGAATCCAATGAG	RIKEN cDNA 4933406E20 gene
5	Mm.271901	4933406L09Rik	-0.663294	-0.405465	0.0683192	1.2353	1.22199	-1.95033	-2.14771	-1.91508	-1.95573	-1.57107	-1.66264	AGCAAAATGGAAGATCTTGGGCAGTCCGTCTGTGATTTGGAAAGAATTTGATAAAGAAGTTAAAAGTTTT	RIKEN cDNA 4933406L09 gene
5	Mm.72588	4933411G06Rik	-0.198671	-0.777705	-0.25228	0.619559	1.35716	-1.27431	-1.27608	-1.59614	-1.50284	-1.09848	-0.851413	AGGAACAAACGGGAGGTGGAGTGTCACTCGACAGCTTAGGAAGATCTGACAGAAATCTATCTGGAAAAAT	RIKEN cDNA 4933411G06 gene
5	Mm.304330	4933424F23Rik	-0.345311	-0.811931	0.0430595	0.622725	0.611937	-1.54833	-1.76807	-1.96544	-1.55982	-1.41493	-1.32637	AGGAAAGAGACGCCAGATTCGACTACCAAGAACGACTCTCCCCCGCAAACCCTTCGATCAGGCCAAGAAG	RIKEN cDNA 4933424F23 gene
5	Mm.347941	4933427E11Rik	0.205498	1.20663	0.0518635	0.399958	2.06379	-0.655866	-0.608325	-0.249874	-0.738946	-0.585295	-0.322266	CTCTCCACCGGCCCGCTCTTCTCGGCCTTCCCCGACCCACTTCCGGGGGACGCTCTAGACCACCGGGAGA	RIKEN cDNA 4933427E11 gene
5	Mm.314688	4933427I01Rik	0.00470589	-0.751416	0.395986	1.64192	1.6822	-1.92866	-1.87684	-2.40811	-1.84765	-1.38481	-1.26491	ATGTCAGAGTCGGAAACAATAAATGTCAATGGTCCCTCTCAAGACTTCTCCTACTCAGACTCGCCCTTCT	RIKEN cDNA 4933427I01 gene
5	Mm.179729	4933432B09Rik	0.113835	1.38925	1.7886	0.221724	0.540178	-0.710988	-0.894843	-0.702316	-0.486525	-0.698081	-0.520185	ATGGACATTATCAACGTCAATGCCTTACCAATAATTCCATTGGACGAGCGCCTGGTGGTCTCCGCCAACG	RIKEN cDNA 4933432B09 gene
5	Mm.79198	4933437F05Rik	0.252663	-0.0756663	0.177587	0.870734	0.641214	-1.31029	-1.21301	-1.29394	-1.31354	-1.09223	-1.114	CGTGTACAGCTTTGTATCCGCCATTCCGCTACCCAGGTTGAAAAGTTTACTGAACCACACCAATATCCTG	RIKEN cDNA 4933437F05 gene
5	Mm.121285	5033405K12Rik	0.0966268	-0.156569	0.132806	0.787139	1.37022	-1.28778	-1.24029	-1.44728	-1.31387	-1.09526	-0.993915	CACCACAGGAGGCCCAGGTGAGGAGGTGGTTTGTGTGAACTGGGTAGTTTCTTGGCTACCAGAACCAGAG	RIKEN cDNA 5033405K12 gene
5	Mm.117920	5330430P22Rik	-0.459532	0.338975	-0.0727594	0.839751	0.990649	-2.35373	-2.56606	-2.13023	-2.44553	-1.94118	-1.99254	CCTTGGGGCCCTTGATGTGCCGGACTTTAGACCACTTATTGTGTCCCGCCGAGGCCGTCGCGCTGACATG	RIKEN cDNA 5330430P22 gene
5	Mm.352701	5430404L10Rik	-0.348307	-0.681451	0.144864	0.864378	-0.619459	-0.787577	-0.645394	-1.00522	-0.513612	-0.443443	-0.811336	gccctctgaggaggaccctgatgaagggattaaagatttggttgaaattacacttaagaaaatgtgtgca	RIKEN cDNA 5430404L10 gene
5	Mm.23776	5430413I02Rik	0.552381	-0.626423	-0.708716	0.977993	0.267658	-0.988198	-0.903224	-1.25942	-1.32476	-0.786043	-0.889083	GCATAAAGAAGGAATCACCCACTTGCAATCTGTTCCCTGCATCCAAAAGCCCGGGGCGCTCTCCTCTTGC	RIKEN cDNA 5430413I02 gene (5430413I02Rik)
5	Mm.33063	5430416O09Rik	0.875469	-0.952658	0.376478	0.545227	1.09144	-2.01312	-1.62937	-2.1965	-1.76916	-1.56809	-1.42078	GTGGCCACGTTTCACCAGGAGGCGTCGCTCTTCACGGGGCCGGCTCTCCAATCCCGGCCACTGCCGCGGC	RIKEN cDNA 5430416O09 gene
5	Mm.202219	5430420P03Rik	-0.0271861	-0.873173	0.31041	0.568878	0.90937	-1.12122	-1.01712	-1.2956	-0.983932	-0.887597	-0.651874	ATGAGCCTCCGGCAGCTGCTGTTGCGCTTGTCCGGTTACCTCGGGGCTTCAGGTCCCCCCAGTCGCCACT	RIKEN cDNA 5430420P03 gene
5	Mm.26175	5430439M09Rik	0.242796	-0.170182	0.683559	0.668025	1.14704	-1.404	-1.2454	-1.52189	-1.20596	-1.18272	-0.898587	AGCCCAACAGCAGAGGGGCAACCGCCAGGCCACAGCCGGGCCGCCACGGGAGCCCACCAGAGGGGCCCAG	RIKEN cDNA 5430439M09 gene
5	Mm.86860	5730455P16Rik	0.973613	0.385603	2.09154	0.654811	0.60694	-0.777878	-0.430017	-0.633939	-0.422283	-0.629629	-0.511115	ATGCAGAAACCCCCTCTCGGTGATGATTTCAGCCTCTCCTTGGTGGATACTAATCTACCATCTGAAGTGG	RIKEN cDNA 5730455P16 gene
5	Mm.261548	5730456K23Rik	-0.11441	0.423323	0.860721	0.31435	0.839546	-2.47381	-2.39292	-2.08322	-1.84952	-2.15487	-1.87275	GGAGAAGCTGCCGCTCTTTTGGAACGATAACAAAGCCTCTTTGATCGAATATATAAAACAGGTGCACCTA	RIKEN cDNA 5730456K23 gene
5	Mm.158420	5730493B19Rik	-0.541916	-0.107631	0.267063	1.24545	1.15804	-2.42325		-2.49668	-2.26411	-1.8111	-1.93318	ATGGAAGGTGTCTTAGGCTTTCTTGTTACACTTCAGCTAGGCGAGTTTCAGCATACTGGTATTTCTGTGG	RIKEN cDNA 5730493B19 gene
5	Mm.133460	5730513H21Rik	-0.103184	0.318454	1.74021	0.0431722	0.400551	-1.92006	-1.75523	-1.81754	-1.5383	-1.91698	-1.62278	ATGAAGTTACACTGTAGTCTTATTGTCTTTTTATCCCTTTTAAATGGATTGATTTTGTTATTTGACAGTT	RIKEN cDNA 5730513H21 gene
5	Mm.297758	5730522E02Rik	-0.171064	-0.216874	-0.30673	1.36404	0.156842	-2.08059	-2.27451	-2.26955	-2.50692	-1.61798	-2.0065	CAAGAGTAACATCTCAGTTGCCGTCCTTCTCTGCTGGGAAATGCTCCTGGGACAGCATTCTATCTTGTCT	RIKEN cDNA 5730522E02 gene
5	Mm.35170	5830433M19Rik	0.530092	0.128866	0.384476	1.25861	1.49287	-1.52818	-1.36265	-1.50193	-1.41291	-1.16323	-0.929396	TCAGCACGGGCACCAGGTCCGGGGCTGCGAGCGACGCGGCTGCCTCCTGCCCGCTCCGCTTGCGCCGCTT	RIKEN cDNA 5830433M19 gene
5	Mm.285620	6230400O18Rik	0.341368	-0.450351	0.726183	0.0091186	0.42412	-0.991704	-0.915546	-1.23189	-0.903768	-0.918926	-0.834228	GGAAGACTTTACACCCTTCTCGCTATTCAGATTCTTCTGGAATAAGCAGAATTGCAGATGGAGTCAGTGG	RIKEN cDNA 6230400O18 gene
5	Mm.27768	6330403K07Rik	0.215844	0.86404	0.0357181	0.296732	2.03649	-2.59477	-2.70318	-2.22911	-2.54404	-2.43054	-2.19066	ATGGCTAAAGGTCCCTTTTCGCGCAAGCCCTGGGGTCCAGAGCAGATGTATTTCGATTCTGACCCTGAGT	RIKEN cDNA 6330403K07 gene
5	Mm.261196	6330417G02Rik	-0.298732	0.02174	2.70088	0.613104	0.479573	-1.86052	-1.98283	-1.92801	-1.68808	-1.59541	-1.71784	ATGAAGGAGCTACAGGCCGTGCGCGAGGCACTGTTGCGACAGCACGAGGCCGAGCTCCTGAGGGTCATCA	RIKEN cDNA 6330417G02 gene
5	Mm.195757	6330565B04Rik	0.00738011	-0.198752	0.791819	0.575364	1.44036	-1.29187	-1.33643	-1.7046	-1.04407	-1.12042	-0.886109	ATAAATATTATCATTTACATAAGGTTAAAGTAAGTGGTAAAGACTTGTATGATATCAGATATGTGCTTCC	RIKEN cDNA 6330565B04 gene
5	Mm.44355	6430514L14Rik	0.300754	-0.478224	0.369747	1.59886	1.08685	-1.65641	-1.48974	-1.82833	-1.51447	-1.20214	-1.4621	AGATCCGTGCCAGGGACAACATCAGCTATGGAACTAATTCTGCCTTAAAGACGCTGGAGATGCGCCACTC	RIKEN cDNA 6430514L14 gene
5	Mm.27682	6530411B15Rik	-0.221359	0.663424	0.247976	0.466426	0.719233	-1.83517	-1.96921	-1.62241	-1.85044	-1.70221	-1.61873	CTGCTTTGGTGGTGGTCTGTAGGCAGCGTTACTGCCGGCCTCGAGACCTACTACAGCGTTATGATTCCAA	RIKEN cDNA 6530411B15 gene
5	Mm.20935	8030498B09Rik	0.150175	0.47116	0.0318934	0.958001	0.505255	-1.992	-2.01405	-1.778	-2.05731	-2.07066	-1.9335	GGGCGTGTGCCACCATGCTGGGCTTTATCACATCTTTTTAAAGATTGTTAAAGAGCTTTGTGAAGAGCTG	RIKEN cDNA 8030498B09 gene
5	Mm.41489	9030603L14Rik	0.454255	-0.207639	0.729961	1.0116	1.24559		-1.99059	-2.42733	-1.92551	-1.80728	-1.79973	GGGACTCTTCTTTGTTTTCATGGGGACCATCAAGTTGACCCCCAGGCTCAGCAAGGATGCCTACAGTGAA	RIKEN cDNA 9030603L14 gene (9030603L14Rik)
5	Mm.258333	9030618O22Rik	0.489548	0	1.07194	0.313658	0.926762	-2.56365		-2.13124	-1.68302	-2.00869	-1.86886	TTCCCTCTTTAGGTTACCAATTAGTATCATATTTTCGTGAAAATCGTATTACATTATTTAGTACAAAAAC	RIKEN cDNA 9030618O22 gene
5	Mm.213298	9030624J02Rik	0.292388	0.0595141	0.942363	0.472359	0.785451	-1.62264	-1.4503	-1.66464	-1.34517	-1.4652	-1.30529	CCAGCTCCAGTCAATCATTCAGAAAGTCATCGCCCACTTCCACGATTTCTCAGTTCTTTTCTCAGTGGAA	RIKEN cDNA 9030624J02 gene
5	Mm.100110	9130015A21Rik	-0.641699	0.149704	-0.257099	0.97538	0.544417	-1.9723	-2.25418	-2.13664	-2.10093	-1.79838	-1.78383	CAACGGGCAGCACACACTGTTGAAAACAGCCAAGAGTCAAGGTTTACGTGATCACCCTCTGACTTACCAG	RIKEN cDNA 9130015A21 gene
5	Mm.350262	9130417I07Rik	-0.0518251	0.946144	0.555277	1.53066	1.01435	-2.24059	-2.21058	-1.84627	-2.08064	-1.65926	-1.81254	CCCCCTGAGTGACACTATCCACAAGAAAAAGCACACCCGCCCTACCTTCACGGGCCACCAGATCTTTGCC	RIKEN cDNA 9130417I07 gene
5	Mm.99123	9230102M18Rik	-0.262364	0.16508	0.012739	1.89327	0.819441	-2.85947	-3.25388	-2.73831	-2.97596	-2.2559	-2.50516	GACCAGGACCCAAAACCTCACAAAGGATAACTTCCTCTTTCCTGATTTGAGTGACTGGTTACCGGATCCA	RIKEN cDNA 9230102M18 gene
5	Mm.330764	9230106L14Rik	0.162519	-0.194156	0.764099	1.89859	0.855666	-2.1677	-1.77376		-1.87366	-1.27124	-1.79591	TGGCTATTGCCCAGAGTATCGGGTTCCCTGCCCCTTTGTCCTTATACCTAAATGCAGGCGTGATAAAGGC	RIKEN cDNA 9230106L14 gene
5	Mm.196708	9230106L18Rik	0.268264	0.175891	0.997516	1.83361	0.997516	-2.55011	-2.23192	-2.41882	-1.96668	-1.67711	-2.06991	GGTGTTCCTGCTACAAGCTGAGTCTACCAGGGTGGAGCTTGTACCAGAGAAGATTGCAGGATTCTGGAAG	RIKEN cDNA 9230106L18 gene (9230106L18Rik)
5	Mm.40413	9530039B02Rik	-1.61849	-1.18317	0.60859	1.45484	1.06657		-3.10051	-2.90321	-2.08653	-1.79238	-2.06026	CAGCTGAGCCATAACGGAGGCTCACAAGGAAGAGATCCTGTGAAGCACAGAGGATGTACGTTAAGGAGTT	RIKEN cDNA 9530039B02 gene
5	Mm.160122	9530086P17Rik	0.377294	0.326001	0.0103628	0.66676	1.55814	-1.44723	-1.48536	-1.41513	-1.66662	-1.32878	-1.07871	CAGAACAGCTCTCCACGGCCTCCGAAGGCCTGAAGTGTTTGGTAACTGTACTATATTCTTACCTCCCAAA	RIKEN cDNA 9530086P17 gene
5	Mm.293692	A030006P16Rik	0.562785	0.382992	0.405465	0.964022	0.382992	-2.72577	-2.2984	-2.59755	-2.36994	-2.10186	-2.40418	atgggatgctgcccgggagactgcctcaattgctgctcccaggaacaggactgctgtgaggagtgttgct	RIKEN cDNA A030006P16 gene
5	Mm.303179	A630098A13Rik	-0.736319	-1.14178	0.0548082	1.36494	1.13095	-1.51654	-1.83107	-2.29528	-1.67775	-1.02246	-1.06149	ATGCTCCTGAAACTCTCTGTGTTGCTCCTTTGGAATCAAGTGGCCCGTGTGGCCACTCAACGGCTGGAGC	RIKEN cDNA A630098A13 gene
5	Mm.192285	A930004D23Rik	-0.436978	-1.00796	0.0234456	0.455297	0.0498324	-1.77545	-1.99531	-2.40784	-1.82499	-1.67292	-1.83692	AGAAGGAGGCACCTCAGACCCCGCGGCGGCTAAAGGGATGACTAGAGAGGAATACGAGGAATACCAGAAG	RIKEN cDNA A930004D23 gene
5	Mm.17604	A930005C09Rik	0.724988	-1.47224	0.532357	0.654162	1.10448	-1.78228	-1.33005	-2.29803	-1.47939	-1.30026	-1.18435	ATGAAAGCTGCTACATCCTCACCCATGCTTTGTATATCAGAAGTTTTTGTCTTAGATCTTTTTTTAATTA	RIKEN cDNA A930005C09 gene
5	Mm.251777	B130055D15Rik	-0.0549158	0.777292	0.452679	1.15067	0.536449	-2.05518	-2.14393	-1.93842	-1.94504	-1.83122	-1.89331	CTGCTGGGCTCTATTTCTTGCTGTTAGAAATACCAGGCAGCGTGGTCAATCAAGTGTTCCACCCAGTGAT	RIKEN cDNA B130055D15 gene
5	Mm.274622	C030014I23Rik	-0.652325	-0.613104	0.792238	0.713766	0.723919	-2.32145		-2.54196	-1.93792	-1.82855	-1.84013	AAGCCTTGGCTGCCTGCTCAGTTTTTCCAAACCCTCCAGTCGGAGAAGGCGGGAGCCTTGTCAGGATAAG	RIKEN cDNA C030014I23 gene
5	Mm.354110	C030040A15Rik	0.435497	-0.837187	0.22558	0.0847222	0.611388	-1.23427	-1.01481	-1.55115	-1.12653	-1.23897	-1.01321	TGACCTCACAGTTGCTCGTGGCTTTGCTGCGGGTGCACAGTGAGGCTGAGCCTGTTCACACGGGGCTTCC	RIKEN cDNA C030040A15 gene
5	Mm.167288	C030044P22Rik	0.868351	-0.235857	0.958983	0.580669	0.83545	-1.15676	-0.801154	-1.25856	-0.807943	-0.885037	-0.844471	TTTTCAATGACAACTTGCCTTCTTGGCACAACTGCAGAGGTATTTCTCCAGGCCCTATCCTTCTAGTCAT	RIKEN cDNA C030044P22 gene
5	Mm.244177	C130038G02Rik	0.0456105	0.52932	0.782378	1.18173	0.716212	-1.38024	-1.32452	-1.05036	-1.00567	-0.895586	-0.967151	CTTTGGAAGCTCCAAACGGGGGACCCAACCAGCCCGATTAAACTCTCCCCTACATCTCCAGTGTACAGAG	RIKEN cDNA C130038G02 gene
5	Mm.228067	C330005L02Rik	0.39594	-0.0320215	0.932908	0.52487	0.748831	-0.72992	-0.586681	-0.816164	-0.421819	-0.597592	-0.461803	CTGCAATGGCAGGTTTTACTGCAATCACTGCAACAAACCCCATTTGGCTTATAAAGACTCGCTTACAGCT	RIKEN cDNA C330005L02 gene
5	Mm.131323	C330024D12Rik	0.192445	-0.790786	0.351721	0.0782522	0.288409	-1.89892	-1.80154	-2.16923	-1.71373	-1.8833	-1.80789	CTCTTCTGCCAAGGCCATCTTTCTGGAACAGTGTGGTAAGAACCGAGGCTATCGGGATTCAGATGTAAGA	RIKEN cDNA C330024D12 gene
5	Mm.35071	C730036D15Rik	-0.449801	-0.228259	1.63463	-0.426084	0.137986	-2.03842	-2.26719	-2.11872	-1.89744	-2.19272	-1.87309	TAGCCACACCTTCAAATGCCCTTGTGGATGAGCCTGTGTCCATTCGAGCAACAGGCCTGCCTCCATCGCA	RIKEN cDNA C730036D15 gene
5	Mm.103782	D130075J17Rik	0.650588	0.753772	0.472604	1.48066	0.223144	-2.53709	-2.26815	-2.28775	-2.3961	-2.06668	-2.71852	CCCCACCCATGGGCATCTTGGAGCCGTACGTCCTCTCTGAGCTCCCCCCCATCAGCCATGAGTATTATGA	RIKEN cDNA D130075J17 gene
5	Mm.146236	D530025C17Rik	0.465757	-0.0762833	0.341303	1.05236	0.667395	-1.6691	-1.44487	-1.6489	-1.54879	-1.38002	-1.37165	ATGCCCTCATTGCGCAAAAGAGTGAAAATACAGGCCGAGAATGCAGAACCCAAAGATGAATGCTCTTTCT	RIKEN cDNA D530025C17 gene
5	Mm.93759	E030025D05Rik	0.0931772	0.0679507	0.138402	0.939458	0.57292	-2.06872	-2.12311	-2.19337	-2.03534	-1.81562	-1.83987	CAGCCCAGAGCACACCAAACACAGGAGCACTAGCCCTGAACATCTACACAAACCCAGGGCTTCTGGGACC	RIKEN cDNA E030025D05 gene
5	Mm.212601	E030034C22Rik	-0.27838	0.528427	0.332794	1.40079	0.756517	-2.50843	-2.83358	-2.1674	-2.28544	-2.03369	-2.05998	TCCTGACCCCAAGACCCCGCCTTTACCCCTCACAGACCTAAGACAGCCCAGGAAGTCGCCTTTGACAGGC	RIKEN cDNA E030034C22 gene
5	Mm.323400	E130201H02Rik	-0.681586	0.227784	-0.411296	0.792677	0.472906			-1.58788	-2.2346	-1.55894	-1.68927	TACGCAGCAGACCATAATGTTTCCCTTTCCTCCTGCAGTTTGGTGAAAAGCAAGGAACTCCTTCTACCCT	RIKEN cDNA E130201H02 gene
5	Mm.44069	Rnf12	0.294564	-0.0204658	0.0693611	1.27694	0.746924	-2.2522	-1.86146	-1.99044	-2.02152	-1.72371	-1.68502	GGAGAGCAGTGAGCCGGACTAATCCAAACAGCGGTGATTTCAGATTCAGTTTAGAGATAAATGTTAACCG	ring finger protein 12 (Rnf12)
5	Mm.287783	Rnf17	0.376309	-0.2464	0.82614	0.334006	0.759839	-1.43717	-1.47539	-1.49792	-1.20721	-1.27748	-1.16833	GCGGCAGAGGCTTCGTCGACCGGGCTGGCTTCCTGTCACCTAGTGGAGAGTAAGAGTGGAGCGCAGGGTG	ring finger protein 17
5	Mm.87352	Rnf32	-0.448637	-0.861482	-0.146356	0.562964	-0.493758	-2.19388	-2.36412	-2.69098	-2.59397	-2.10481	-2.48104	agacaatgcccctttccatgtctgtcctctctgtcgctcctgctaccaaaagaaaattgttgaatgctga	ring finger protein 32
5	Mm.28010	Rnf33	0.672528	0.725772	-0.457833	0.0971637	1.64551	-2.20564	-2.11004	-2.29841	-2.75786	-2.25814	-1.63785	TCTTGTTCTGTGTGAGGGATCGGGATGTCTTATGTACCCAGTGTAGCCTCTCTGTCGAACACCAGGGCCA	ring finger protein 33
5	Mm.305994	Rnf8	-0.0306251	-0.59735	-0.235451	-0.256017	1.7107	-0.67267	-0.755709	-0.978179	-0.846271	-0.862311	-0.450082	CAGGAGAAGCAGATAGCTGTCCTAAACGTCAAGAGACAGACTCGGAAGGGGAGCTCAAAGAAGATCGTGA	ring finger protein 8
5	Mm.4155	Ros1	-0.0307717	-0.822359	0.492476	1.42347	0.807558	-1.56868	-1.54562	-1.99531	-1.43048	-1.21716	-1.41899	ATTTCTGTGGCTCTGAGTACAGTTCTGAGCAGCTGCCTAACGTCCTGTGTAACTAACCTGGGCAGGCAGC	Ros1 proto-oncogene
5	Mm.354554	Ryr1	-0.0161313	-0.382212	-0.68104	1.32923	-0.189849	-0.028658	0.00524889	-0.176401	-0.388373	-0.217052	-0.169234	CTTCATCTGTGGAATAGGCAGTGACTACTTCGACACAACCCCACATGGGTTTGAGACCCACACTCTAGAA	ryanodine receptor 1, skeletal muscle
5	Mm.3441	Ryr3	-0.0896122	-0.297252	0.346625	0.721318	-0.105361	-2.40428	-2.57095	-2.51796	-2.28868	-2.0761	-2.62289	atctgcggcattggcaatgactactttgacacgacccctcatggttttgaaacacatacactgcaagagc	ryanodine receptor 3
5	Mm.68064	S100a17	0.498556	-0.312375	0.552623	1.02263	0.76943	-1.68813	-1.54746	-2.16212	-1.65781	-1.40119	-1.47269	TGAGGAATTTGTTCTTGCAATCTTCAGCTTATTGAATCCCTCTTATTTTGACATATCATTACTAAATTCA	S100 calcium binding protein A17
5	Mm.2128	S100a9	0.0198026	-0.936493	0.0825012	0.4675	0.772882	-1.87389	-2.15217	-2.53636	-2.05462	-1.88041	-1.73102	AAGAAAGAGAAGAGAAATGAAGCCCTCATAAATGACATCATGGAGGACCTGGACACAAACCAGGACAATC	S100 calcium binding protein A9 (calgranulin B) (S100a9)
5	Mm.334199	Sah	0.255933	-0.149532	0.733969	1.39321	1.01915	-2.69474	-2.56647	-2.78193	-2.38155	-2.03602	-2.27823	GAAAGACATCCTCTATAGACTACAATCTTCAAAAGCTAAGTGCATTATTACCGATGATACTTTGGCCCCA	SA rat hypertension-associated homolog (Sah), transcript variant 1
5	Mm.1280	Spt1	-1.0838	0.234029	0.112795	0.500323	0.765121	-2.14752	-2.58117	-2.18129	-2.26444	-2.0095	-1.91169	AGATAGTACTGATCAAAATCAAGAAGTTGATTCCTCTGATTCAGTCGAAGAAGAAAATGTGAACACTGAT	salivary protein 1 (Spt1)
5	Mm.12886	Scrg1	0.666369	1.47102	1.99961	0.48863	0.323614	-1.94171	-1.81094	-1.4049	-1.14402	-1.84933	-1.88224	CTCCTGCTACAGAAAGTTGCTAAAGGATCGCAATTGTCACAACCTTCCGGAGGGCAGAGCCGACCTGAAG	scrapie responsive gene 1 (Scrg1)
5	Mm.20188	Sec61b	0.824216	0.388344	-0.0023175	1.49737	0.716031	-1.94892	-1.70477	-1.885	-1.91055	-1.51559	-1.77236	ggtgatgagtcttctgttcatcgctgctgtatttatgctgcacatttggggcaagtacacgcgatcatag	Sec61 beta subunit (Sec61b)
5	Mm.265512	Sec8l1	0.105709	-1.38282	0.151659	-0.0988006	0.363965	-1.15914	-1.20526	-2.00603	-1.24293	-1.31358	-1.0662	TGTTTTCTGCAGTGTTACCTGATCCCTGAGGGCAGAGATTTGATGGAGACATCCCGCATAGGACTGAAAG	SEC8-like 1 (S. cerevisiae)
5	Mm.4723	Sct	-0.137278	-0.786365	-0.188097	0.458981	0.690526	-1.51371	-1.64359	-1.86704	-1.70141	-1.35961	-1.2639	CCAAGACACTCAGACGGAATGTTCACCAGCGAGCTCAGCCGCTTGCAGGACAGTGCCAGGCTGCAGCGCC	secretin (Sct)
5	Mm.2258	Scgb1a1	-0.652325	0.650588	0.93691	0.510826	0.650588	-1.74612		-1.55441	-1.52236	-1.59532	-1.61932	GCAGCTCAGCTTCTTCGGACATCTGCCCAGGATTTCTTCAAGTCCTTGAGGCCCTCCTCATGGAATCAGA	secretoglobin, family 1A, member 1 (uteroglobin) (Scgb1a1)
5	Mm.229330	Sez6	0.616186	0.13815	0.341749	0.91072	-0.117783	-2.26094	-2.11455	-2.5133	-2.22456	-2.2249	-2.44614	ggtagagtcagcatttgacaatccaacttatgagactggagagacgagagaatatgaagtttccatctag	seizure related gene 6
5	Mm.250605	Sel1h	0.732979	0.363366	0.294724	0.401925	2.51821	-1.86176	-1.67733	-1.76095	-1.75184	-1.69415	-1.1927	ggtacagtcatagcttacaggcagcgacagcaccaggacataccagttcccaggcccccagggccacggc	Sel1 (suppressor of lin-12) 1 homolog (C. elegans)
5	Mm.4119	Sva	0.0289875	-0.961411	-0.0923733	1.28311	-0.923671	-2.48441	-2.40322		-2.55998	-1.7982	-2.9124	TCAAAAGTTCTATCAACCTGGAGCAGTCACATATCTCCTTATTGTATTCTTACTTCAGGAGACTGCTGGG	seminal vesicle antigen (Sva)
5	Mm.99395	Svs2	-0.203599	-0.27029	-0.156346	0.505549	0.74444	-2.57929	-2.86711	-2.78879	-2.793	-2.42631	-2.40034	cccaattcggacaacagcggcaatatggacaagagcgctcacaatcctataaaggatatcttgagcaata	seminal vesicle protein, secretion 2
5			0.226982	-0.860201	0.479573	1.34832	1.35579	-2.91522	-2.18446	-2.53767	-2.04235	-1.5481	-1.67102	ATGGCGTGTGGATCAGTGGATCCTCACGGTCTTCTCTCCTCTCCACTTGCTTCTGCCAGACTTAATAGTC	Sequence 1 from Patent WO0112788
5			-0.8232	0.26611	0.275412	0.534923	0.48363	-2.72819	-3.18995	-2.71849	-2.70975	-2.5678	-2.77713	cagcttaagagctgaagacagtggagtttattactgtacagatttcatagactggggccaagggacacta	Sequence 1 from Patent WO9958679
5			-0.965081	0.708896	-0.580669	1.08797	0.459532	-2.23925	-2.94903	-2.37058	-2.66887	-1.97307	-2.17141	ctctgtgggttacccctgggcttcttctggtttctgtcaccctggattgaggatcgtttcattgtactag	Sequence 26 from Patent WO0183555
5			-0.11441	-0.936769	0.470848	0.445205	0.584403	-2.78168	-2.97255	-3.43058	-2.68186	-2.62454	-2.62988	GGCAGCCAAAACGCCTCCCGAGGAAGGCGCCAGCGAAGAATGCATCCTAATGTCAGTCAAGGCTGCCAAG	Sequence 31 from Patent WO0177169
5			0.0334479	-0.0416727	0.544931	1.49267	0.874618	-1.67728	-1.80886	-1.66036	-1.50931	-1.25037	-1.30082	ATGTGCTCCCTTCCCATGGCAAGATACTACATAATCAAGGATGCACATCAAAAGGCTTTGTACACACGGA	Sequence 35 from Patent WO0142304
5			0.338891	0.0624176	0.0300523	0.889494	0.780723	-1.00095	-0.902963	-0.981193	-1.02652	-0.760175	-0.712869	GCTGAGAGATTTACAGACGACCCCTGTTACCTCCCGAAAAGGGAGGCCGTGGTTCAAGCCGCCCGCGCCC	Sequence 4 from Patent WO0204636
5			0.385662	-0.961411	0.420064	1.24432	1.47926	-2.69941	-2.7786	-3.31714	-2.80783	-2.43993	-2.48077	attccataaatgttgggggatttttcaagctccgagctggtgaagaaattagcattcaggtgtccaaccc	Sequence 75 from Patent WO0162932
5	Mm.297023	Serpina4-ps1	0.0219789	0.336472	0.882389	0.980829	0.569095	-1.99284	-2.24353		-1.64083	-1.60182	-1.83379	TTTGCCTTCTGTCTCTACCACCTGATAGCATCCCGAAAGTCTGAGAATAACATTTTCTTCTCCCCGCTCA	serine (or cysteine) proteinase inhibitor, clade A, member 4, pseudogene 1
5	Mm.321740	Serpinb12	1.01847	-0.942493	0.150202	1.07653	0.944845	-1.40889	-1.09045	-2.18427	-1.44041	-1.06021	-1.05275	CTCTGAGTCTCTCAGCTGCCTTTGGCATGGTCCGCCTGGGAGCTCGAGGGGACAGTGCACATCAGATTGA	serine (or cysteine) proteinase inhibitor, clade B (ovalbumin), member 12
5	Mm.219429	Serpinb9c	0.437013	0.586718	0.98323	0.721585	0.424513	-2.49907	-2.42572	-2.4157	-2.37867	-2.23492	-2.37575	atcagagcttcctgtggattctcaatatcctgaagaagccaaccagaaagtacaccttcagaatggccaa	serine (or cysteine) proteinase inhibitor, clade B, member 9c (Serpinb9c)
5	Mm.196083	Serpinb9e	1.18044	0.357837	0.494413	1.48582	0.792677	-2.70465	-2.41316	-2.51759	-2.51087	-2.11408	-2.42229	cagcctctgctggcaaaattatacttttctgtgatggtcctgatcccgaagttttctgtgctgaccaccc	serine (or cysteine) proteinase inhibitor, clade B, member 9e (Serpinb9e)
5	Mm.3093	Serpine2	0.0663827	0.183638	0.720879	1.09146	1.45192	0.0354405	0.0499192	0.10315	0.340061	0.496223	0.65925	ATGAATTGGCATTTTCCTTTCTTCATCTTGACCACAGTGACTTTATACTCTGTGCACTCCCAGTTCAACT	serine (or cysteine) proteinase inhibitor, clade E, member 2 (Serpine2)
5	Mm.38888	Serping1	0.32609	0.0927519	0.149758	0.264787	1.14268	-0.874738	-0.774382	-0.917838	-0.81547	-0.879021	-0.546639	AAAGCTCTCAGAGGCTTTGACAGATTTCTCTGTGAAGCTCTACCACGCCTTCTCAGCTACCAAGATGGCT	serine (or cysteine) proteinase inhibitor, clade G, member 1 (Serping1)
5		Spi15	-0.105361	-0.474458	0.980829	-0.430783	0.182322		-2.66699	-3.08434	-2.11888	-2.74402	-2.66051	ctgcagcagcctccgctgtcatagaatactgctgtgctgcttttgtcccaacattctgtgctgaccaccc	serine protease inhibitor 15
5	Mm.310201	Stk22b	-0.336472	0.826679	1.41562	1.2774	0.187599	-1.93834		-1.62938	-1.37637	-1.36936	-1.99743	TTTGTGGAGAGATTCCTTCCTAGGGAGATGGACATCCTGGCGACGGTCAACCACCGTTCCATCATTAAGA	serine/threonine kinase 22B (spermiogenesis associated) (Stk22b)
5	Mm.200941	Saa2	1.34897	0.940142	0.439367	1.09573	0.188052	-2.41067	-2.24355	-2.00018	-2.21475	-2.02048	-2.4853	ctccctgctcctgggagtctgccatggagggtttttttcatttattggggaggctttccaaggggctgga	serum amyloid A 2 (Saa2)
5	Mm.234274	Smyd1	0.352821	0.653926	0.633724	1.91617	0.946596	-2.5491	-2.25989	-2.17713	-2.24523	-1.66431	-2.29417	catattcaacaatggcaatcatgaggcagtgaaatccatgtttcacacgcagatgaggattgagctccgg	SET and MYND domain containing 1
5	Mm.37215	Siah1b	-0.170818	-0.465057	-0.193959	0.283541	1.24208	-1.53258	-1.60678	-1.72806	-1.68981	-1.4945	-1.24984	CGGGGTGGGGGTGTGCCTGCACACATGCGTGCACGTGTGTGCTTGGTTTTCCTTTAACAAGCCATCTACG	seven in absentia 1B
5		Sry	0.624154	0.112005	0.51526	1.1928	0.989128	-2.18381	-1.68672	-1.92592	-1.74839	-1.56599	-1.57166	tgacatcactggtgagcatacaccataccaggagcacctcagcacagccctgtggttggcagtctcatga	sex determining region of Chr Y
5	Mm.328983	Slp	-0.642885	1.15376	-0.467944	1.26593	-0.518588	-2.31683		-1.42994	-2.21602	-1.55344	-2.2713	CTGTGGAATATGCATGGAGCGCCTACGAAGACTATGAAGACGACTATAACATGCCAGCCACAGATGATCC	sex-limited protein
5	Mm.348292	Sh3gl2	-0.0482667	0.549845	-0.289429	0.80685	0.966327	-1.65594	-1.63771	-1.39977	-1.85038	-1.29413	-1.24133	GTATGATCAACACCATGTCGAAAATCCGCGGCCAAGAGAAGGGGCCAGGCTACCCTCAGGCGGAAGCACT	SH3-domain GRB2-like 2 (Sh3gl2)
5	Mm.212742	Siat10	-0.163232	-0.581552	-0.12202	0.263297	0.856463	-1.04489	-1.24486	-1.31135	-1.17918	-1.00981	-0.715507	GAAACAATGTCAATAATTGTTTTAAAAAGCCAGCTTTCGCCAATCTTCTGAGATTTCCTCAGCTTTACCC	sialyltransferase 10 (alpha-2,3-sialyltransferase VI) (Siat10)
5	Mm.40393	Scube1	0.267947	0.195265	1.34713	0.66997	0.510286	-1.49045	-1.52028	-1.36449	-0.92291	-1.21359	-1.2761	AGTGACAACCAACACACCTGCATACACCGCTCCAATGAGGGTATGAACTGCATGAACAAAGACCATGGCT	signal peptide, CUB domain, EGF-like 1 (Scube1)
5	Mm.103648	Slamf1	-0.325054	-0.143837	0.129936	0.595202	0.83561	-2.31234	-2.48765	-2.29752	-2.18508	-1.97402	-1.85493	CAGAAATCAGGGGTACGTTCTATGCCTCACCTTGCGGGAGTGTCTGTCATATTTCGCACAGGATTTCTGA	signaling lymphocytic activation molecule family member 1 (Slamf1)
5	Mm.16756	Si	0.19671	-0.901902	0.330242	1.76731	1.16632	-2.17005	-1.8405	-2.32832	-1.8309	-1.47609	-1.46139	CAGGAATCAGGACTGGCTTGGTGTCCCAAGACAACTTGTAACTAAAACCTGGAACAGGCAGCTGTACCCC	silver (Si)
5			0.082065	-0.804373	1.7549	0.559616	0.905709	-1.32003	-1.3067	-1.67086	-1.06416	-1.09747	-0.926456	CACTGACACTTTTGTGGTGGGGGTTATTATGTTTGTTAACAGTGGATTATTTTCTGTATTTTCCTTTCTT	similar to rT09r; clone rT09m odorant receptor gene, partial cds
5			0.631503	-0.505406	0.640136	1.63731	0.740902	-1.33354	-1.1212	-1.5638	-1.10207	-0.750445	-1.02825	AAAGAAGAAGAGTAGACTTTTCCCAGACTTACAATGCAGAGTATATCAGATTCGGTTTCATTATCTGTTC	similar to transposase of ancient hAT-DNA transposon Charlie3; Buster2 protein; probably fused to an N terminal zinc finger domain; transposon-derived Buster2 transposase-like protein gene, partial cds
5	Mm.179812	Slamf8	0.0109891	-0.698687	-0.0925516	0.709586	1.2001	-1.29278	-1.44612	-2.00998	-1.54421	-1.16018	-0.975742	CAGCCTCCGGGAAGGCCTCCTACAAGGACGTGCTACTGGTAGTAGTGCCAATTACACTGTTCCTGATCCT	SLAM family member 8
5	Mm.347504	Sprr2f	-0.160169	0.504405	1.24875	0.607589	0.308954	-2.30733	-2.47953	-2.08239	-2.12252	-2.24347	-2.26113	ccatgtccccctccctcattccagcagaaatgccctcctgtgcaacctcctccaccctgccagcagaagt	small proline-rich protein 2F (Sprr2f)
5	Mm.57092	Sprr3	0.0953102	0.530628	-0.836248	0.81831	0.236389	-1.81197		-1.51186	-2.16736	-1.54938	-1.92727	ATTATACCACAATTCCTGGACCATGCTCTACCAACATCACAGAGCCAGATTATACTACAATTCCTGGGCC	small proline-rich protein 3 (Sprr3)
5	Mm.144114	Scnn1a	0.348307	1.08931	1.1956	0.693147	0.682676	-2.53636	-2.24416	-2.21546	-2.14232	-2.2447	-2.38359	AAGAGCTGGACCGCATCACGGAACAGACGCTTTTTGACCTGTACAAATACAACTCTTCCTACACTCGCCA	sodium channel, nonvoltage-gated, type I, alpha polypeptide
5	Mm.247042	Scn10a	0.720546	0.423814	0.328504	0.664976	2.2415	-3.10872	-2.89044	-3.16738	-3.12431	-2.82971	-2.50025	ccaacattagcacatctagctcaatgcaaaatgaagatgaagtcactgctaaggaagggaagagccctgg	sodium channel, voltage-gated, type X, alpha polypeptide
5	Mm.104295	Slc10a1	0.508245	-0.492945	0.601439	1.5312	0.896509	-1.67796	-1.46174	-1.94133	-1.46245	-1.21983	-1.32061	AGGTACCCACAACGGGAATAATCCTCCTACACAACCTGGCCTTTCCCCTAATGGCCTGAACTCTGGTCAG	solute carrier family 10 (sodium/bile acid cotransporter family), member 1
5	Mm.3914	Slc12a1	0.63908	0.657429	-0.0266682	1.69029	1.0068	-2.71242	-1.9274	-2.08724	-2.79637	-1.709	-2.00824	TCATTGGCCTGAGCGTAGTTGTGACAACACTCACAGGTATTTCTATGTCGGCTATTTGCACAAACGGAGT	solute carrier family 12, member 1
5	Mm.252987	Slc12a5	-0.985284	0.14842	0.300105	0.512824	1.21194	-2.16739	-2.47727	-2.03295	-1.92261	-1.77373	-1.61012	GCCTGGCAGACGGTACCCCCGTAGACATGGACCACCCCTATGTCTTCAGTGATATGACCTCCTACTTCAC	solute carrier family 12, member 5
5	Mm.250738	Slc13a3	0.981467	0.294039	0.688032	1.70196	1.14025	-1.77769	-1.35517	-1.60728	-1.56822	-1.26426	-1.2738	CATCCTCTTCCCCTTCATGGGCATTCTGCCCTCCAGCAAGGTCTGCCCCCAGTACTTCCTCGACACCAAC	solute carrier family 13 (sodium-dependent dicarboxylate transporter), member 3 (Slc13a3)
5	Mm.44158	Slc14a2	-0.426152	-0.123727	-0.186641	0.421146	0.782759	-0.541509	-0.691818	-0.607894	-0.576773	-0.528833	-0.143808	AAGGAGAGAAAGTGAGGTGTCCCGCCGGGCTTCTGCGGGCCGGGGAGGCTTCAGCCTCTTCCAAGCCGTG	solute carrier family 14 (urea transporter), member 2 (Slc14a2), transcript variant 2
5	Mm.158754	Slc16a14	-0.105361	0.242946	-0.114663	1.07614	0.814627	-1.87573	-1.87365	-1.66536	-1.87047	-1.48489	-1.51235	AAGACAGTGAGCCAGCTCACTGTGCAAGTCCGGAGGGGCTTTAGGGACTGGCACTCAGGCTATTTTGGGA	solute carrier family 16 (monocarboxylic acid transporters), member 14
5	Mm.285294	Slc22a8	0.0905596	0.0117787	0.0280392	1.21411	0.687205	-1.83812	-1.79117	-1.86957	-1.85815	-1.728	-1.60307	TTCCAGTACCTGCATGTGACCTTGCTGGCCCTCCCAATCCTCGGAATAGCCAACCACAACTTGCTACAGA	solute carrier family 22 (organic anion transporter), member 8 (Slc22a8)
5	Mm.38775	Slc22a13	-0.852212	-0.470004	0.124298	0.962276	-0.0223058	-1.93571	-2.16845	-2.13303	-1.79134	-1.65791	-1.83429	GTTCAGTGTCCTGGGTTAAGAACCACACTTTCAACCTAAGTGCCGCTGAGCAGCTGGCTATAAGCATCCC	solute carrier family 22 (organic cation transporter), member 13
5	Mm.154284	Slc22a9	0.204095	-0.30673	0.835776	0.647301	0.0324855	-1.79754	-1.85685	-2.25813	-1.67094	-1.64561	-2.18529	GACAGCTATCATCACTTTATTCTTCCCAGAGAGTTCTGGGGTTTCTCTCCCAGAAACCATTGACGAGATG	solute carrier family 22 (organic cation transporter), member 9 (Slc22a9)
5	Mm.68157	Slc23a3	-0.820981	0.0392207	0.556181	0.799307	0.553885	-1.39548	-1.69084	-1.37206	-1.15367	-1.07919	-1.35045	GCTCCGTCCCTAGAGTTTCTTATCCCCGCACTGGTGCTGACAAACCAGAAGCTACCTCTGACGACCAAGA	solute carrier family 23 (nucleobase transporters), member 3
5	Mm.156124	Slc24a1	-0.0540672	-1.69168	0.264387	1.74461	1.17865	-1.9873	-1.9566		-1.92219	-1.52645	-1.60866	GGCTCTACTGCTGCCCGGAGAATTAACAATCCCTTGTCCAGAACCAGTGCACCAGCCATTAGAATTGCCT	solute carrier family 24 (sodium/potassium/calcium exchanger), member 1
5	Mm.193029	Slc25a2	0.033416	-0.475846	0.437315	0.812008	1.16285	-1.46832	-1.48212	-1.68753	-1.37872	-1.17104	-0.992789	ACAAAGGCCTTGCCGACTGCTTCCTGAAAACATACAACCAAGTGGGCATCCGTGGCCTTTACAGGGGAAC	solute carrier family 25 (mitochondrial carrier, ornithine transporter) member 2
5	Mm.38165	Slc27a1	0.527951	-0.0183491	0.441183	1.23507	1.42639	-1.71143	-1.18229	-1.41174	-1.26208	-1.03407	-0.90054	GGTGGACGCCAGTAGTGGTATATGCTGGACCTTCGCACAGCTGGACACCTACTCCAATGCTGTAGCCAAC	solute carrier family 27 (fatty acid transporter), member 1 (Slc27a1)
5	Mm.227176	Slc3a1	-0.189757	-0.492476	-0.325422	0.570142	1.69119	-1.66728	-1.71014	-1.89404	-1.86878	-1.45542	-1.28604	AGGCAAGAGAGACCCCATCCAAATGAGTATGAAGGGATGCCGAACCAATAACGGGTTTGTCCAAAATGAA	solute carrier family 3, member 1 (Slc3a1)
5	Mm.30239	Slc39a8	-0.0522507	-0.860311	-0.769963	0.470004	0.488022	-1.25753	-1.38927	-1.70489	-1.65651	-1.28419	-1.10819	GGGCCAGCTGCACTTCAACCAGTGTTTGTCAGCAGAAGACATCTTTTCTCTTCATGGTTTCTCAAATGTC	solute carrier family 39 (metal ion transporter), member 8 (Slc39a8)
5	Mm.30370	Slc6a18	0.0400053	-0.896088	0.227217	0.556696	0.405465	-0.348271	-0.588435	-0.935577	-0.228011	-0.429097	-0.302719	ctacattgtccttctgatccagacaccgcccagttacaaggcctggaacccccaatatgaacattttccc	solute carrier family 6 (neurotransmitter transporter), member 18
5	Mm.215250	Slc7a12	0.479573	0.297252	0.405465	0.885038	0.223144	-2.15201	-1.935	-2.0595	-2.20129	-1.76396	-2.07685	AGTATTAAAATACTCCTCACTAAATATCCCTGTCTCCTTAAGTATTTGGGCAGGCTGCGGCCTGCTGAGC	solute carrier family 7 (cationic amino acid transporter, y+ system), member 12 (Slc7a12)
5	Mm.173833	Slc7a13	-0.127833	0.19062	0.223144	1.78002	1.27536	-1.66589		-1.78382	-1.62927	-1.41657	-1.24475	AGCTGAAGAAACCCAGTAAAACAATTCCTAGATGCATCTTTACAGGACTGCCTCTGGTAACTGTCGTGTA	solute carrier family 7, (cationic amino acid transporter, y+ system) member 13
5		Sstr5	0.191055	0.0840831	0	1.94591	1.04455	-2.77782	-2.73677	-2.71191	-2.94744	-2.48313	-2.30159	GGCCGTGGTCCACCCTCTCCGCTCAGCCCGGTGGCGTCGCCCACGGGTAGCCAAGCTGGCTAGTGCTGCC	somatostatin receptor 5
5	Mm.288429	Snx16	0.88323	0.164549	0.748497	0.838549	2.18678	-1.45704	-1.04081	-1.55386	-1.20786	-0.994231	-0.84535	CTCTTCCAAAGGCCAGTTAGAGGACTCAGCTGTGGGCAGTCTTAAGCAGACGAATGTCCAGGATCAGATG	sorting nexin 16
5	Mm.254367	Spock1	0.360283	0.0883492	0.716958	1.09459	0.928267	-1.97678	-1.81878	-1.91605	-1.7143	-1.55591	-1.5737	CGCGCTGGCCGGTGGCGCGGCCCTCAACAACGCCAATTTCCTAGACAATGACCAGTGGCTGAGCACTGTC	sparc/osteonectin, cwcv and kazal-like domains proteoglycan 1 (Spock1)
5	Mm.31701	Spag6	0.0800427	-0.63908	0.628609	1.29928	1.48066	-2.72433		-2.39428	-2.08848	-1.6832	-1.8612	TGGCGACAAGACCCCAAAACATCGAAACGCTGCAGAATGCAGGTGTAATGTCTTTGCTAAGGCCGCTTCT	sperm associated antigen 6 (Spag6)
5	Mm.347498	Ssty1	-0.215111	0.591364	0.0775582	0.190354	1.09502	-2.61793	-3.13677	-2.3439	-2.79937	-2.91591	-2.43346	tacaccagaaaagatggttccaaaaagttcggaaaggttgtttaccaagttctagccaatccttccgtgt	spermiogenesis specific transcript on the Y 1 (Ssty1)
5	Mm.20944	Sphk1	-0.334006	0.154151	0.105361	1.04797	0.559616	-1.19874		-1.14708	-1.05332	-0.793542	-0.871382	AAGCCACCTTCAAGGCGTGACCTAGTTCACTGCAATCCTTTCTTATCTGGGTTCGTTTTCCTCTTGGACT	sphingosine kinase 1
5	Mm.25779	Sf3a3	0	1.15706	0.0885534	0.792238	2.08808	-2.51864	-2.81386	-2.33802	-2.81356	-2.56849	-2.03796	caaatacattaacctgaaggcatctgaggtaaggcctggagagtggagagagtctcattcttgggactaa	splicing factor 3a, subunit 3
5	Mm.1414	Stac	0.084659	0.100083	0.825856	0.876408	1.27874	-1.70498	-1.93377	-1.89154	-1.54121	-1.59981	-1.40407	ATGATTCCTCCAAGTGGCGCCCGCGAGGACAGCGGAGACGGACTGACCGGGGAGGCAACGGGCACAGAGC	src homology three (SH3) and cysteine rich domain (Stac)
5	Mm.4541	Sox2	0.166809	0.0706899	0.0344322	0.937716	0.597996	-1.53555	-1.46428	-1.47644	-1.58095	-1.21787	-1.26051	ATGAAGAAGGATAAGTACACGCTTCCCGGAGGCTTGCTGGCCCCCGGCGGGAACAGCATGGCGAGCGGGG	SRY-box containing gene 2 (Sox2)
5	Mm.1752	Sox5	0.192543	-0.159301	0.341839	0.972878	1.32449	-0.2581	-0.0353916	-0.0953728	0.0342437	0.180796	0.33208	ttccaacatcagcaagatactggggtctcactatgcagccctggctaccctggaactaatgatagactaa	SRY-box containing gene 5
5	Mm.286407	Sox9	0.536493	1.08567	1.80242	0.919144	0.315853	-1.88397	-1.8621	-1.55068	-1.27091	-1.66571	-2.01409	CAGACTCACATCTCTCCTAATGCTATCTTCAAGGCGCTGCAAGCCGACTCCCCACATTCCTCCTCCGGCA	SRY-box containing gene 9
5	Mm.38933	Srd5a2	-0.671168	0.200671	0.615186	1.05895	0.597003	-2.49901	-2.88558	-2.12564	-2.37673	-2.00982	-2.47412	CTGATCCTGTGCTTTGGGAAACCCGCCAGTTACGGGAAACACAGCGAGAGTGTGTCGTCGGGAGTTCCCC	steroid 5 alpha-reductase 2 (Srd5a2)
5	Mm.29389	Soat2	-0.613382	-0.143379	2.51192	-0.464962	0.721619	-2.06453	-2.34896	-2.14573	-1.4906	-2.12467	-1.72166	CGCTGCCCCAGATTCTACAAGCAAGACCCCGGAGTTACGCCCTGGAAAACGGAAAGTTTTCGTCGCCCGC	sterol O-acyltransferase 2
5	Mm.44482	Sfn	-0.0125002	-0.106396	-0.540773	0.759964	0.314493	-2.14061	-2.25835	-2.34674	-2.44594	-2.13001	-2.14322	cctgacgctgtggacagccgacagtgctggggaagagggtggtgaggctccggatgacccccacatctga	stratifin (Sfn)
5	Mm.66293	Sdfr2	0.111552	-0.492073	-0.303482	0.0493393	1.37805	-0.472261	-0.448064	-0.705554	-0.665843	-0.527968	-0.29498	GCGGCCCTCCTATTGGCTCCTTCACTCTGATTGACAGCGAAGAGTCACAGCTTCTGACCTGTACCGATGT	stromal cell derived factor receptor 2 (Sdfr2)
5	Mm.17339	Sult1a1	-0.17185	-0.747214	-0.406782	0.272435	0.667829	-2.05731	-2.14604	-2.40101	-2.29524	-2.01121	-1.8702	taactacacaaccatcccaactgaagttatggaccacactatttctcccttcatgaggaaaggtgggtag	sulfotransferase family 1A, phenol-preferring, member 1
5	Mm.350158	Sult2b1	0.474458	0.314115	0.961674	1.79769	0.71958	-1.77121	-1.59769	-1.75528	-1.37906	-1.10396	-1.44966	AGGTACCAACTGGATGATTGAGATCGTCTGCTTAATCCTGAAAGATGGGGATCCCTCGTGGATCCGATCG	sulfotransferase family, cytosolic, 2B, member 1 (Sult2b1)
5	Mm.3990	Skd3	-0.732678	-0.00778214	-0.0723207	1.15145	0.273041	-2.39553	-2.83101	-2.65078	-2.51058	-2.38131	-2.5211	ccttggggatgagttcagcagtgtctacaagactgccaatgaacagggagtccattctctggaagattag	suppressor of K+ transport defect 3
5	Mm.9244	Suv39h1	0.333492	-0.0767338	0.92158	0.379888	0.542148	-1.0591	-0.981632	-1.17561	-0.74706	-1.0861	-0.873353	CCTGAAGGAGAAGGTTGCGGCCACGCGCGGGAAAAGGCGGCTCTCAGTGACCGTTACCCTTTCGGTTTCC	suppressor of variegation 3-9 homolog 1 (Drosophila)
5	Mm.46062	Sftpa	-1.22419	-0.115069	2.3678	-0.666588	-0.0977977	-1.9408	-2.59054	-2.15192	-1.77884	-2.28633	-2.20129	CCTCTTCTTGACTGTTGTTGCTGGCATCAAGTGCAATGGGACAGAAGTTTGTGCCGGAAGCCCTGGGATC	surfactant associated protein A (Sftpa)
5	Mm.273756	Smarcd1	-0.544004	-0.175353	0.112329	0.939789	0.586231	-1.54038	-1.87051	-1.59403	-1.49701	-1.21835	-1.25628	CTCAAGACGATGACTGATGTGGTGGGTAACCCGGAAGAGGAGCGTCGTGCTGAGTTCTACTTCCAGCCCT	SWI/SNF related, matrix associated, actin dependent regulator of chromatin, subfamily d, member 1 (Smarcd1)
5	Mm.26032	Syngr3	0.262717	0.0535842	-0.00229621	0.368078	1.46828	-1.53122	-1.32637	-1.52227	-1.58435	-1.40409	-0.993328	GGGCCGTGCGGGAGCTGCCTTTGATCCCGTGAGCTTTGCGCGGCGGCCCCAGACCCTGTTGCGGGTCGTG	synaptogyrin 3 (Syngr3)
5	Mm.236068	Synj2	0.697898	-0.349895	0.639344	0.995014	1.27563	-1.77811	-1.54804	-2.04668	-1.60283	-1.47502	-1.29732	ACCCCAGCAACCAGTGAGTCCTCTGTGGGGCTCCCAGGGCAGTGGGCAGCGCTTCAGACCTGCGGGAGTA	synaptojanin 2
5	Mm.236068	Synj2	0.0183491	0.0363676	1.05121	0.970358	1.24079	-2.42078	-2.58026	-2.59607	-2.15368	-2.15296	-2.09953	gactgcggagaccttaacaacagatggagaatgccacgtttctcgcactatattcacacaaaaaaatgga	synaptojanin 2
5	Mm.236068	Synj2	1.01756	0.471236	0.585591	1.65163	0.829758	-1.04944	-0.614866	-0.872875	-0.758756	-0.3689	-0.669097	tgagaggacacacacagagccggcacaggtcaatgcatcgttggctgagagggggcttccaccagaccat	synaptojanin 2
5	Mm.243849	Sycp1	-0.523248	-0.358945	-1.25276	1.28328	-0.244535		-2.1862	-1.90444	-2.38712	-1.58008	-2.03496	TTACAATGTCCAGTCGGGAAAACATTGATAAAGATCCTGCTTTTCAAAAACTTAGTATTTTGCCCATGCT	synaptonemal complex protein 1
5	Mm.271992	Snap29	0.409308	-0.170597	1.78851	-0.0333776	0.412935	-0.312519	-0.222858	-0.439415	-0.403386	-0.260743	-0.216718	GCTGCCAGTACCAGCAGGTCCTTGTCTCTCATGTATGAATCGGAGAAGATCGGAGTCGCCTCTTCCGAGG	synaptosomal-associated protein (Snap29)
5	Mm.38674	Sytl4	-0.175449	0.0826917	-0.0470675	1.06153	0.230016	-2.26346	-2.43483	-2.36638	-2.37918	-2.21746	-2.23014	ccctttacatggaaagggatcagtaatggcgaagtggtggactggatggattcgactggtgaagaagtaa	synaptotagmin-like 4
5	Mm.31761	Ss18	0.0404914	-0.739667	0.142274	0.0983109	0.474642	-1.11454	-1.07893	-1.49169	-1.0997	-1.00231	-0.915769	ATTACCCTGATGGTCATAATGATTACGGTTATCAGCAACCGTCGTATCCTGAACAAGGCTACGATAGGCC	synovial sarcoma translocation, Chromosome 18 (Ss18)
5	Mm.66264	Stx6	-0.0512933	-1.20397	0.654926	0.71784	0.281412	-2.54153	-2.71605	-3.02684	-2.33875	-2.23583	-2.61885	tcacatgaccagtggaaatgatgtacgtcaagtcaaaatccagtatctcctctttatctggaggttgttg	syntaxin 6
5	Mm.347511	Stxbp4	-0.126752	0.55279	0.164303	1.05812	0.989718	-1.76228	-1.78289	-1.54805	-1.82707	-1.38017	-1.32802	TCATCTTCTTCACAAGACAGCAGGGAAGAACTGCCTTGTTCTTGGAGAGGAGGACATTGGAGAGTCATTG	syntaxin binding protein 4
5	Mm.333909	Sntg1	-0.41871	0.536801	0.332706	1.34602	1.22223	-2.86856	-3.28142	-2.80569	-2.89967	-2.55636	-2.56075	aggtaatcaggctgccactactgctgctgtcagctctgcttctacaagcaaggcaaagcacctggcttga	syntrophin, gamma 1
5	Mm.292168	Sncaip	-0.524524	-0.0206193	0.124563	0.591182	0.799528	-2.24121	-2.35002	-2.0669	-2.17526	-1.83563	-1.92944	TCTTCCCTCTAATGCGCTGGTTGAAGAGCATCTACGTGACTATGCACGGCATAATGACATCAAAAGAAAC	synuclein, alpha interacting protein (synphilin)
5		Tlm	-0.25643	-0.741937	-0.279777	0.331357	0.684179	-2.28156	-2.42584	-2.75543	-2.37967	-2.15047	-2.0262	acctcagtcatctagaggacctgcggctgggcacagaggccttcctctggagtgcttttccctcacctga	T lymphoma oncogene
5	Mm.40085	Tac4	-0.378066	0.903868	0.98775	0.210721	0.870828	-2.06259	-2.25812	-1.68076	-1.74871	-2.02857	-1.78426	AGAAGCAGGACTCGCCAGTTCTATGGTCTGATGGGGAAGCGGGTGGGAGGGTATCAGCTGGGACGTATAG	tachykinin 4 (Tac4)
5	Mm.8055	Tacr1	1.1361	0.0137933	0.693147	1.56034	0.634149	-2.11992	-2.12075	-2.0918	-1.86653	-1.60164	-1.89494	GTGGTGAACTTCACCTACGCAGTCCACAACGTGTGGTACTACGGCCTCTTTTACTGCAAGTTTCACAACT	tachykinin receptor 1 (Tacr1)
5	Mm.31452	Tbx20	-0.81831	0.480973	0.360345	0.483243	0.965081	-1.46939	-1.9738	-1.42071	-1.47234	-1.41302	-1.16194	CCCAGCTCTCCTCTCGAGCCAATGCCTTCTCCATCGCCGCGCTTATGTCCAGCGGCGGCCCCAAGGAGAA	T-box 20
5	Mm.308964	Tcra-V13.1	0.393904	1.06946	0.358398	0.630905	1.90056	-2.90707	-2.61434	-2.29594	-2.56571	-2.47076	-2.24742	agccgggggcaggtcttcagttgcttatgaaggttttctcaagtacggaaataaacgaaggacaaggatt	T-cell receptor alpha variable region family 13 subfamily 1
5	Mm.229561	Tcra-J	-0.175204	-1.19214	0.318454	0.909122	0.549359	-1.81021	-1.84966		-1.74514	-1.47115	-1.62028	CTGCTCTCTATCTCTGTGCAGTGACCCTTTATGGGGGCAGTGGCAACAAGCTCATCTTTGGAACTGGCAC	T-cell receptor alpha, joining region
5		Tcra-V8	-0.0501897	-0.268443	0.0934012	0.987798	1.17272	-2.30202	-2.63001	-2.42822	-2.33768	-1.96398	-1.95905	gtgatgctgaactgcacctatcagactgcttactcagatgttgcctttttctggtatgtgcaatatctca	T-cell receptor alpha, variable 8
5	Mm.157012	Tcrb-V13	0.372129	0.165792	0.676618	0.346376	1.92759	-1.68986	-1.53483	-1.72147	-1.42402	-1.59583	-1.14859	TGGATGAGCTGGTATCAGCAGGATCTCCAAAAGCAACTACAGTGGCTGTTCACTCTGCGGAGTCCTGGGG	T-cell receptor beta, variable 13
5	Mm.157012	Tcrb-V13	0.0404095	-0.525829	0.415722	0.767623	1.18734	-1.51562	-1.64086	-1.72566	-1.41914	-1.24076	-1.03922	TTCCAGCCCTCAAGGGGTAGACCTATGGGAGGGTCCCTTTTTGTATAAAGCTGTAACATTGTGGGGACAG	T-cell receptor beta, variable 13
5	Mm.274794	Tce1	0.0593542	-1.62029	0.227451	0.633871	0.731953	-1.27248	-1.31741	-2.06014	-1.3014	-1.22087	-1.07385	GACACATCCAAAGTCATGGGTGTCTGGGTTGTGTTTCACACCATCGCCCTGGGCTTGATTGAGGTGCTCA	T-complex expressed gene 1 (Tce1)
5		Tce5	0.189507	1.26965	1.49765	-0.013553	0.613104	-1.90032	-1.99368	-1.73537	-1.50674	-1.96048	-1.75766	AGTCTGTGTCCATCCTCAGTGAGCAAGCCATGTCGTCACACTTCCACCAGCAAGTAGCTGCCGTGCAGAT	T-complex expressed gene 5
5	Mm.32019	Tcp1	0.864997	-0.310155	0.0838815	1.21268	0.71784	-2.45499	-2.32889	-2.61284	-2.486	-2.13431	-2.40942	catagttaaagtgaagagcctgaagttcgcaacagaggctgcaatcaccatccttcggattacgatctga	t-complex protein 1
5	Mm.6402	Terf2	-0.114499	-0.448788	-0.453378	0.118433	1.63958	-1.4359	-1.54533	-1.62131	-1.6512	-1.54658	-0.957755	ATCCGGGACATCATGCAGGCGTTGCTTGTCAGGCCCTTGGGGAAGGAGCATACGGTGTCCCGGTTGCTGC	telomeric repeat binding factor 2 (Terf2)
5	Mm.271829	Tes	-0.117783	-0.591991	2.03567	-0.294178	0.3181	-1.49818	-1.57866	-1.72828	-1.39787	-1.68002	-1.41458	caatgccatcgacccggaagtgcagcgagtaacgtacaacaacttcagctggcacgcatccacagagtgt	testis derived transcript (Tes)
5	Mm.282660	Ttc8	0.50183	-0.0856554	0.495788	0.795892	0.454018	-2.3591	-2.25894	-2.73304	-2.20344	-2.16244	-2.22573	agattggagatcttcagagaagctacgttgctgctcagaagtctgaagtggcgtttcctgaacacgtgga	tetratricopeptide repeat domain 8
5	Mm.265264	Tiaf2	-0.330473	-0.593823	0.0831692	0.603397	0.81779	-0.47851	-0.581003	-0.671198	-0.470872	-0.350661	-0.201934	GTGATGAGCACAGCATCTTCTATGTTTCCTGCAATTGCCTCTTATGTAGGCTGGAAGAGTGGGGGAGAGA	TGF-beta1-induced anti-apoptotic factor 2
5	Mm.274924	Thea	-0.588787	-0.0253178	0.542324	1.06126	0.65752	-1.72284	-2.02298	-1.88732	-1.62035	-1.44065	-1.56596	CTTGCGAAGGGGCTTCGCCTCTATGTTCTCTAATCGCACATCCCGGAAGTCAATCTCCCATCCGGAGTCT	thioesterase, adipose associated
5	Mm.267692	Txnl2	-0.659246	-0.896375	-0.422857	1.29928	0.265895	-1.69569	-1.98594	-2.12675	-1.97689	-1.426	-1.69532	GGCTCCACAGTGTGTACAGATGAACGATGTCATGGCAGAGTTAGCTAAAGAACACCCTCATGTTTCATTT	thioredoxin-like 2 (Txnl2)
5	Mm.273257	Thumpd2	0.621987	-0.326822	-0.124625	1.39584	0.641322	-0.318992	-0.0800861	-0.58516	-0.422915	0.0111308	-0.0319366	ATGGCTGTAGCCCAGGCAGACCCGGGTTCTGACCCCGCTGGCGGCGCCCGGTTCTTCTGCACCGCGGGCC	THUMP domain containing 2
5	Mm.284433	Tscot	-0.218879	0.261707	-0.229574	1.02779	0.495321	-2.47087	-2.80205	-2.50266	-2.64027	-2.27973	-2.459	ATGGGTCCAGGGGGCACCTGTCCGTGGAGCAGCCGGCTCTCTGGCTTCCGGGTGAGGACTTGGATTGAGC	thymic stromal cotransporter (Tscot)
5	Mm.173847	Tshr	0.864757	0.0136057	-0.55279	0.857035	0.851204	-2.3492	-1.70362	-2.05172	-2.4746	-1.85201	-1.86021	CAAAGAACTGATCGCAAAAGACACCTGGACTCTCAAAAAGCTCCCGCTGTCGTTGAGTTTCCTCCACCTC	thyroid stimulating hormone receptor (Tshr)
5	Mm.154808	Trhr2	0.328744	-0.242796	-0.165694	0.694643	0.162669	-1.62585	-1.43941	-1.69062	-1.65623	-1.43543	-1.56408	CCCGGGCCAGACGGATCATCGCAGGCATTTGGGGGGTCACGTCCCTCTATTGCTTACTCTGGTTCTTTCT	thyrotropin releasing hormone receptor 2
5	Mm.27431	Traf3	0.0114792	-0.146043	-0.095932	1.10275	0.540919	-0.604581	-0.618609	-0.678835	-0.67068	-0.248782	-0.426246	AAGAAAGCATCATCAAAGACAAGGTATTTAAGGATAATTGCTGCAAGAGAGAGATTCTGGCCCTTCAGGT	Tnf receptor-associated factor 3 (Traf3)
5	Mm.24375	Ttpa	0.319943	0.571257	0.571257	1.60944	0.771928	-2.91601	-2.76998	-2.652	-2.73401	-2.24434	-2.67718	gctgtcttctccatgattaaaccatttctgactgaaaagattaaggaccggattcatctgcacgggaaca	tocopherol (alpha) transfer protein
5	Mm.790	Tparl	0.500304	0.114162	-0.0559943	0.376769	1.13427	-0.805051	-0.62955	-0.754474	-0.91471	-0.675087	-0.423199	GCAGGAAGAAGTGCAGGCGAAGGGAAGCGTCGAGCCCGGCGTGCCGGCAGGCGCCTCCGTCAGGCCTGGC	TPA regulated locus
5	Mm.139815	Tcf7l2	0.320454	-0.129136	1.1543	1.0942	0.803561	-1.47913	-1.39128	-1.79139	-1.07259	-0.973428	-1.18545	CAGACTTCACTGTCAGCACGCAAGTCTTCAGGGACACGAAAAGCAGCCACTCCTTACAAAAGGTTGGGGA	transcription factor 7-like 2, T-cell specific, HMG-box
5	Mm.85544	Tcfap2a	0.393489	0.805625	0.292136	1.32493	0.770439	-2.63448	-2.57625	-2.58147	-2.73448	-2.36569	-2.56478	gaagtctaagaatggagggagatctttaagagaaaaactggacaagataggattgaatctgccagcaggg	transcription factor AP-2, alpha
5	Mm.154107	Tcfap2d	-0.847298	0.750967	0.463285	0.638087	0.728239	-2.20605	-2.43935	-1.61216	-1.82931	-1.79491	-1.7684	TCGCTCCACCACTCACAACAGTACTACCAGCAGATTCACCACGGGGAGCCCACCGACTTTATTAACCTGC	transcription factor AP-2, delta
5	Mm.20894	Trp63	0.924259	-0.488847	0.405465	1.35584	0.832909	-0.369326	-0.0300722	-0.619441	-0.363638	0.0465548	-0.161966	tccgaaaatggtgcaacaaacaagattgagattagcatggattgtatccgcatgcaagactcagacctca	transformation related protein 63
5	Mm.10100	Trpc4	-0.17185	0.176456	0.652873	0.699705	0.387766	-1.76903	-1.81574	-1.97223	-1.57726	-1.72273	-1.70533	AGCCAGAGCGAAGGTAATGGCAAGGACAAGAGAAAGAATCTCAGCCTCTTTGATTTAACCACTCTGATCC	transient receptor potential cation channel, subfamily C, member 4 (Trpc4)
5	Mm.249752	Tprt	0.606136	-0.260884	0.125163	0.612178	1.36666	-2.66351	-2.31581	-2.48165	-2.30402	-2.16362	-2.03317	caagaagacagccagcctgatagccaacagttgtaaagcagtatgtacgttctgtcttttttcaagttga	trans-prenyltransferase
5	Mm.2854	Tff1	-0.0909718	0.470004	-0.0354019	1.47615	0.0913498	-2.08349	-1.98697	-1.82074	-2.09023	-1.52099	-2.03699	CCCCGGGAGAGGATAAATTGTGGCTTCCCCGGTGTCACCGCCCAGCAGTGCACGGAGAGAGGTTGCTGTT	trefoil factor 1 (Tff1)
5	Mm.1825	Tff2	0.820302	0.0813456	1.36054	-0.293348	-0.195974	-2.06502	-2.08771	-2.02807	-1.79984	-2.45966	-2.33699	tgtgggtacccgggcatcagtcccgaggactgtgccagtcgaaactgctgcttttccaacctgatctttg	trefoil factor 2 (spasmolytic protein 1)
5	Mm.273277	Trim29	0.0791373	0.602385	0.445816	1.24855	0.814844	-1.59896	-1.65441	-1.07298	-1.22372	-1.01975	-1.08296	GCAGTGCCCTGAAGTCAGGGGAGGGGAAGAGTGGCCTATTTTCCAGCAATGAGTGGCGCAGGCCTATCAT	tripartite motif protein 29
5	Mm.173246	Trim44	0.216882	0.0160994	1.47208	0.198114	0.547594	-0.907483	-0.909607	-0.931821	-0.730652	-0.936747	-0.760974	GCCTCCGGAGTGGGCGCGGCCTGCGAGGAGCTGCCTCCCGACGGCACGTGTGACGAGTGCGAACCCGACG	tripartite motif-containing 44 (Trim44)
5	Mm.3597	Tro	0.521637	0.345746	0.766478	0.482158	0.454945	-2.52221	-2.35678	-2.49073	-2.33276	-2.27332	-2.37738	gcaaggcttgttccccctgtttacagataacgctaactgcaacaatacttcccatggagccaatgtgcag	trophinin
5	Mm.280778	Tulp2	0.240141	-1.02962	0.0689929	0.634307	0.326216	-2.11219	-2.01422	-2.11919	-2.08635	-1.61045	-1.89521	ACCCCGAGGAGCAGTATACACTCGGGGCAACGGCCCTGCGGTCCGTCATCATCTTTGCTGGCTTCCAGAC	tubby-like protein 2
5	Mm.30435	Tsc2	-0.220842	-0.913989	0.0538247	0.247724	0.660357	-2.38345	-2.59101	-2.56638	-2.21897	-2.17541	-1.98429	acgctctaatacagtggcttctttctcctccctgtaccagcccagctgccaaggacagctgcacaggagc	tuberous sclerosis 2 (Tsc2)
5	Mm.195098	Tuba-rs1	-0.451427	-0.463773	-0.0855919	1.28462	0.492693	-0.75155	-0.972253	-0.952745	-0.809032	-0.312611	-0.64389	TGAGGAGGAGGACAGGGATACTAGTTGCTGCATCATGTTCAGTTCCAGCATTGGTAACAGGCATCCATGC	tubulin alpha, related sequence 1
5	Mm.10214	Tuft1	-0.233194	-1.05555	0.162119	0.001998	0.539996	-1.60514	-1.7394	-2.18406	-1.55381	-1.65627	-1.4215	ATTCTCAGGCTGACGCTCCAGAGTGAACTGACAGGAGATGAACTTGAGCACATAGCCCAGAAGGCGGGCA	tuftelin 1 (Tuft1)
5	Mm.249221	Tnfsf11	0.261257	-0.142824	0.590979	0.725008	0.400657	-1.97695	-2.08149	-2.11694	-1.7565	-1.80311	-1.93019	gccacagcgcttctcaggagctccagctatgatggaaggctcatggttggatgtggcccagcgaggcaag	tumor necrosis factor (ligand) superfamily, member 11
5	Mm.3355	Tnfsf6	0.460815	-0.8232	0	1.18799	1.01382		-1.78032	-2.29708	-1.98056	-1.62168	-1.57329	AGAACTCCGTGAGTTCACCAACCAAAGCCTTAAAGTATCATCTTTTGAAAAGCAAATAGCCAACCCCAGT	tumor necrosis factor (ligand) superfamily, member 6 (Tnfsf6)
5	Mm.41171	Tnfsf9	0.68269	0.71087	1.82982	0.592687	1.09753	-1.35777	-1.15328	-1.09802	-0.997539	-1.20867	-1.04053	GTGCCCCTCGGATGCGGCGCTCCTCAGAGATACCGGGCTCCTCGCGGACGCTGCGCTCCTCTCAGATACT	tumor necrosis factor (ligand) superfamily, member 9 (Tnfsf9)
5	Mm.3180	Tnfrsf18	0.0697333	0.262364	-0.130362	0.790979	0.880088	-1.52107	-1.37132	-1.32656	-1.47989	-1.02596	-1.0414	CCTGCTCCCCTCAACAGTGGCGGAAGTGGGTGTATGAGAGCGGTGAGTTACGATTGGGCCCTATGGCTGC	tumor necrosis factor receptor superfamily, member 18
5	Mm.281356	Tnfrsf19	-0.198735	-0.188152	0.199613	0.978282	1.23305	-2.14067	-2.48408	-2.48873	-2.319	-2.06249	-1.87371	tgaactcactggagaagataccaattccctcaatccagagatgctgtgctttcgttttcgggatctttag	tumor necrosis factor receptor superfamily, member 19
5	Mm.281356	Tnfrsf19	-0.0673331	-0.25865	0.349674	0.764205	1.24676	-1.77473	-1.91042	-1.98902	-1.65322	-1.47548	-1.24271	tggttttcaagacatggagtgtgtgccctgcggagacccacctcctccctacgaaccacactgtgagtga	tumor necrosis factor receptor superfamily, member 19
5	Mm.271833	Tnfrsf5	-0.11164	-0.381116	0.561626	0.981709	1.11491	-1.31814	-1.3613	-1.48644	-1.1299	-0.916348	-0.879048	TTTCTCTATATCAGTGAGTGCTCAGGAGAGGAAAGGGAGGGAGGGTTCAGCCCTGTCGAACCAGCCTCCT	tumor necrosis factor receptor superfamily, member 5
5	Mm.333527	Ttyh1	-0.029853	0.927987	1.71008	0.525424	0.453321	-2.59611	-2.60724	-2.26378	-2.34394	-2.50123	-2.65517	tggctgggcttggtttaggcctgagcctcatcttcatcgctgtctacctcatccgcttctgctgctgcag	tweety homolog 1 (Drosophila)
5	Mm.333527	Ttyh1	0.470612	0.690711	0.0240396	1.14922	0.862818	0.184867	0.23543	0.382225	0.0696989	0.293233	0.222051	agcctgccccgcgcctgggccctcttcccacccagtgatgactactatgacacagatgacgatgaccctt	tweety homolog 1 (Drosophila)
5	Mm.29542	U2af1-rs1	-0.152897	-0.511244	-0.22487	1.47523	0.280915	-0.417114	-0.501003	-0.657324	-0.577577	-0.449437	-0.349741	GGAGGACGATGATGTTTCTGCTAACGAAGAACTTGCAGAGCGATTACTGGAGATAGAGCGGCAAAGATTA	U2 small nuclear ribonucleoprotein auxiliary factor (U2AF) 1, related sequence 1 (U2af1-rs1)
5	Mm.988	Uqcrc2	0.264693	0.241162	0.358945	1.83621	1.39759	-2.87929	-3.16602	-2.97916	-2.86793	-2.36702	-2.60545	agcgcactattagtgttggcagagacattaactcggatgtagtcattcacaaggatgacaagaaggaact	ubiquinol cytochrome c reductase core protein 2
5	Mm.324535	Ubash3a	-0.527162	0.335149	0.362905	1.07282	0.386773	-1.19371	-1.12447	-1.13232	-1.07578	-1.09633	-1.09189	TGTCTTGATCCTATGGGCATCCTCCAACCCACAATCTATATGTGCTCTGCCGGGAATAACCATGACTGGT	ubiquitin associated and SH3 domain containing, A
5	Mm.346654	Usp20	0.428996	-0.0404914	0.319896	1.07316	0.754705	-1.35016	-1.16859	-1.34947	-1.19612	-0.907793	-1.02832	CATTGCCTACTGTCAGAACGTGATCAATGGGCAGTGGTACGAATTCGATGACCAGTACGTCACCGAGGTC	ubiquitin specific protease 20
5	Mm.242646	Usp9x	0.255264	-0.423433	0.780754	0.0395874	0.66816	-0.999239	-1.02676	-1.26327	-0.915717	-1.12113	-0.857276	GCCCCCCCTCCAACAGAATCAGACTTCATCGCCTGATTCGTCCAATGAAAATTCCCCTGCAACTCCTCCT	ubiquitin specific protease 9, X chromosome (Usp9x)
5	Mm.89974	Ube1y1	-0.619039	0.405465	0.869038	0.852777	1.39109	-2.1884	-2.30478	-2.00254	-1.9083	-1.83031	-1.57827	TGAATTCTGCCATAGCCACGGAATCAAGCTGGTAGTAGCAGACACTCGGGGCCTAGTTGGACAACTCTTC	ubiquitin-activating enzyme E1, Chr Y 1 (Ube1y1)
5	Mm.182377	B4galt4	0.657301	-0.853184	0.381711	0.499494	0.774273	-1.49298	-1.22805	-2.00942	-1.37518	-1.26096	-1.22703	TTGTGGGTGCTATTCAAGTGATCCCCAAGGCAAAGGACTTCATGGCTAGTTTCCACAAGGTCATACATTT	UDP-Gal:betaGlcNAc beta 1,4-galactosyltransferase, polypeptide 4 (B4galt4)
5	Mm.271953	Galnt14	-0.0645385	0.0206193	0.820147	2.16905	1.07756	-1.94974	-2.06356	-2.0591	-1.83845	-1.38504	-1.79691	GCTGACTCGCCGCTTGGCGCTGCCCATCTTTGGGGTGCTCTGGATCACCGTACTGCTGTTCTTCTGGGTC	UDP-N-acetyl-alpha-D-galactosamine:polypeptide N-acetylgalactosaminyltransferase 14
5	Mm.24430	Unc5c	-0.752336	0.334006	1.0455	1.39488	1.52493	-2.18995	-2.55889	-1.93344	-1.79135	-1.71267	-1.67694	CTGGAGCTCAGCAGGCACTACGAAGAGTCGGAAGGCATACGTGCGCATTGCGTATCTGCGGAAGACATTC	unc-5 homolog C (C. elegans) (Unc5c)
5	Mm.312054	Usmg2	-0.633428	0.291521	1.32176	-0.0312525	0.978904	-2.23375	-2.66657	-2.1651	-2.16288	-2.37111	-1.97569	atggagctaaacttgctaaaaatggggttaaagattagttccttaaaatattctgtacctgcccgggcgg	upregulated during skeletal muscle growth 2
5	Mm.10826	Umod	0.115069	1.16163	0.26611	1.51932	0.901548	-1.853	-1.77919	-1.38112	-1.7311	-1.61568	-1.41416	GTAATGATGGTAACCTCCTGGTTCACTCTAGCTGGAGCCAGTAACTCAACAGAAGCGAGAAGGTGTTCTG	uromodulin
5	Mm.119709	Ush1c	0.0518251	0.703729	0.657961	1.53549	0.721983	-2.70695	-2.68013	-2.38384	-2.31717	-2.28211	-2.48047	tcgcaagcccaagtatgatcagggagtggagccggcagaccacttggatggaagcacggaggagcagaga	Usher syndrome 1C homolog (human) (Ush1c), transcript variant a1
5	Mm.1318	Abl1	-0.767255	-0.162519	-0.113329	0.71784	0.947236	-1.98997	-2.14873	-1.9798	-2.13516	-1.71179	-1.6078	ATGTCACAAAGGTGGACCTACACCAAGTGCCGCGTACAAAGGGATCCCGCTCTACCATTTATGGAAGCCC	v-abl Abelson murine leukemia oncogene 1
5			-0.644357	-0.105361	0.10661	0.741937	0.885832	-2.63341	-3.1577	-2.86328	-2.73454	-2.44853	-2.37663	gtccatcacatgctccgtctcaggattctctttagtcgtctatagtataaattgggttcgccagcctcct	variable region; metal binding monoclonal antibody 2A81G5 heavy chain mRNA, partial cds
5	Mm.29023	Erbb3	0.722852	0.278849	1.31064	0.677957	0.763479	-1.47926	-1.08032	-1.23518	-1.09602	-1.23062	-1.11434	AAGTTTGCCATCTTTGTCATGTTGAACTACAATACCAACTCCAGCCATGCTCTGCGCCAGCTCCGGTTCA	v-erb-b2 erythroblastic leukemia viral oncogene homolog 3 (avian)
5	Mm.31577	Vmd2	0.260397	-0.800944	0.627148	0.333601	0.509365	-1.66357	-1.63729	-2.22067	-1.45917	-1.50896	-1.52013	TTGTCAATGAAGGCCTATCTTGGAGGTCGAATCCGGGACACCGTCCTGCTCCAGAGCCTGATGAATGAGG	vitelliform macular dystrophy 2 homolog (human)
5	Mm.292983	Vit	0.135571	-0.0220192	0.379107	1.80588	0.908639	-1.40639	-1.3579	-1.40714	-1.29074	-1.05898	-1.16951	GGCACTGGCGTCTACGCGTCTTACTCCAGCGTGTGTGGCGCCGCAATTCACAGCGGTGTGCTGGATAATT	vitrin
5	Mm.326861	V1ra4	-0.14792	-0.836248	-0.202524	1.08744	1.63657	-2.4837	-2.79442	-2.89404	-2.65244	-2.20655	-2.05513	gctgatgtccatcttcgacagcattgtctcctcctcaagagctatgttcttggatgattcaacatgttat	vomeronasal 1 receptor, A4 (V1ra4)
5		V1rb5	-1.22995	0.587787	0.500775	0.397743	1.23502	-2.43709	-3.27963	-2.42091	-2.54218	-2.55341	-2.27286	tttatcggtctcatggccctgtccagtgggtacctggtggctttcctctggagacacaggaagcaggccc	vomeronasal 1 receptor, B5 (V1rb5)
5		V1rc12	-0.552069	0.537733	-0.140773	1.60944	0.217065	-2.71302	-3.00492	-2.68254	-3.0312	-2.55398	-2.70068	ttctcactggagggcatgcttggcttacagatttctttgtgtcattgaacattggcaatgacttcatatg	vomeronasal 1 receptor, C12
5		V1rc14	0.336472	-0.297252	0.194156	1.02962	0.579818	-2.4976	-2.72403	-2.8484	-2.64295	-2.2687	-2.52367	tgtactggatagacttcatcatgtcatccagaacagtccttttatggatgtacgacccagtcttgttgac	vomeronasal 1 receptor, C14
5		V1rc16	0.660886	-0.191891	0.916291	0.847298	0.154151	-2.71752	-2.20521	-2.91648	-2.33399	-2.32287	-2.79684	aaccagatgcaggtcactgaatcctgctcactgttccgcatgaactatatcatcagggtattcattttta	vomeronasal 1 receptor, C16
5		V1rc23	-0.228842	-0.219363	-0.30295	0.904095	0.58103	-2.70551	-3.13912	-2.58823	-2.85126	-2.0815	-2.32289	ccatggacctgatcttatgtcaattttcctttgttcacatactgatgttcctcactgcaggggatatttg	vomeronasal 1 receptor, C23
5	Mm.222638	V1rc32	-0.81093	0.287682	2.46385	0.893818	0.798508	-3.17268		-3.15713	-2.80862	-2.73238	-2.87167	ctcttacccatgaaccacatcaccaggggacttatttttacaatatcaatctccagagatgtgtttctgg	vomeronasal 1 receptor, C32
5	Mm.160381	V1rd2	-1.11088	0.0930904	0.777869	1.00269	0.0591889	-2.6136	-3.42349	-2.80056	-2.43009	-2.36142	-2.75155	actgttgatatttagggactctaagggtcattgttctctgcacatcatgtcagtatggaaatccacgtga	vomeronasal 1 receptor, D2 (V1rd2)
5	Mm.160380	V1rd3	-0.31178	-0.108341	0.0564141	0.538997	0.840258	-2.74105	-2.97188	-2.82489	-2.72311	-2.71339	-2.4806	ttgttctctgctcttcagtgtgggcctggaaatccacatgactaggggagacattacagaggaacagtaa	vomeronasal 1 receptor, D3 (V1rd3)
5		V1rh21	0.34484	0.302281	0.965081	0.592677	0.689464	-2.22816	-2.14913	-2.11028	-1.93537	-1.99821	-1.99943	CAAAAGGGATGCCGAAGACAATAGAAGCATTTAATTTTGGAAACTACTTAAATGACACTAGTTGTAAAGC	vomeronasal 1 receptor, H21
5		V1ri10	-0.0232956	0.135175	0.0450237	1.14991	0.48753	-2.53168	-2.80577	-2.47223	-2.59349	-2.13381	-2.4598	tgctggtcttagcccctttatcctgattatctgggatgtccatattgctaagatctgcagtgtctcctga	vomeronasal 1 receptor, I10
5	Mm.222634	V1rl1	-0.305074	-0.723784	-0.197085	0.542224	0.65246	-1.4901	-1.78378	-2.02993	-1.78394	-1.46848	-1.42473	TCAGCCTTGCTTTGTTGTTTTATCATCGCTGACTTCACTGGGGTCAGGACAAGGCCTATAGACCTAATTG	vomeronasal 1 receptor, L1
5	Mm.287930	V2r1	0.654181	0.314392	0.196028	0.496714	2.3364	-2.24979	-1.98404	-2.14752	-2.12134	-1.91596	-1.68208	cctcctccgtgtgtagtgtggcatgtactgctggattcaggaaaatttatcaaaaagaaacagcagactg	vomeronasal 2, receptor, 1
5	Mm.6231	V2r8	0.076961	0.364643	0.624154	1.66393	0.7945	-2.54689	-3.11341	-2.62311	-2.47153	-2.42559	-2.45843	gtgatgataatgacggagatttgcaaagggaatgtcatttttaccttggggcagctgatacaccagttga	vomeronasal 2, receptor, 8 (V2r8)
5	Mm.260576	Wasf3	-0.435318	-0.029853	0.777705	1.33732	1.06876	-2.35065	-2.57155	-2.29315	-2.03207	-1.6743	-1.85279	GAAACATCGAACCCCGGCACCTGTGCCGGGGCGCCCTGCCGGAAGGAGTCACCAGTGAGCTGGAATGCGT	WAS protein family, member 3
5	Mm.293273	Wdfy1	-0.456017	0.229695	-0.196506	0.479349	0.700165	-2.34965	-2.26956	-2.0534	-2.26915	-1.9099	-1.87654	CCCCAAGGAGGACGGCGTGATCACCGCTAGCGAGGACAGAACCATCCGAGTATGGCTGAAAAGAGACAGC	WD repeat and FYVE domain containing 1
5	Mm.277705	Wdr33	0.633249	-0.411296	0.730241	1.56789	1.29823	-1.98319	-1.65008	-2.34879	-1.70382	-1.33869	-1.47948	AAGTATTTGGAGGTAAGTGCAGTAAAAGTATTTCCAGTGGCCAAAGTGCTTTTGTTAAAAATTTATTTAT	WD repeat domain 33
5	Mm.30850	Wdr7	0.666147	0.00408999	0.277383	1.16213	0.764323	-1.16878	-0.892053	-1.13204	-1.15837	-0.799013	-0.905548	CAGATTAAACAAGCCGCTGCGCCTGTCGTTTCTGCTCGGTCTGACGCTGATCACTCTGGCTCTGACTCTG	WD repeat domain 7
5	Mm.10740	Wnt2b	0.518621	0.539962	0.320822	1.0991	0.552552	-1.13142	-0.972974	-0.890345	-1.11176	-0.900497	-0.929394	ATGCTGAAGCTGCAGGGTGAGGATGAAGCCGCGCAGCTCGCCCCTCGGCGTGCCCGCGTCCCCGTGCCCA	wingless related MMTV integration site 2b (Wnt2b)
5	Mm.22182	Wnt11	-0.60738	0.586957	0.678109	0.574431	0.778914	-2.03684	-2.42986	-1.73184	-1.75882	-1.97694	-1.79534	AGCCAATAAACTGATGCGTCTACACAACAGTGAAGTGGGGAGACAGGCTCTACGTGCCTCCCTGGAAACG	wingless-related MMTV integration site 11 (Wnt11)
5	Mm.306946	Wnt7b	-0.341749	-1.40399	-0.341749	0.880573	0.719123	-1.45258	-1.56788		-1.60538	-1.04847	-1.25894	TTCGAAAGTGGATCTTTTACGTGTTTCTCTGCTTTGGCGTCCTCTACGTGAAGCTCGGAGCATTGTCATC	wingless-related MMTV integration site 7B (Wnt7b)
5	Mm.1574	Wasl	0.0721963	-0.698509	0.12075	0.29534	0.401894	-1.09851	-1.09845	-1.4042	-1.11497	-1.06907	-0.972792	AAAGGAAATCTGCCTTAAGAACTGTCCTGAAGGTCCCAGCCTGTACCATTTTGCTGAGACATAGCCGCAC	Wiskott-Aldrich syndrome-like (human)
5	Mm.294777	Wwp2	-0.0349725	-0.765154	-0.669771	0.918948	0.23738	-0.216041	-0.262205	-0.563077	-0.612141	-0.43785	-0.13902	CCAAGAAGACGGGGAAGCGCATCGGGAGCTCTGAACTGCTCTGGAATGAAATCATCGTTCTGAATGTCAC	WW domain containing E3 ubiquitin protein ligase 2 (Wwp2)
5	Mm.89968	Xpr1	0.14502	-0.431614	1.05255	0.432312	0.713644	-1.43701	-1.43174	-1.66609	-1.28964	-1.35437	-1.21685	ggcttcccaatccaaggctcgagacactaaggtattgatagaagacacagatgacgaagctaacacttga	xenotropic and polytropic retrovirus receptor 1
5	Mm.247036	Xpa	-0.157761	0.336472	0.0213912	0.71718	0.976088	-2.02188	-2.01997	-1.85079	-2.00946	-1.66606	-1.54735	AGATCACAGAGCACAGTCTCTGTAGGTAAGGAGAGGGGCGTGAACGCTGGCCTGCGTGCTTTGGTGTATG	xeroderma pigmentosum, complementation group A
5	Mm.23423	Zbtb3	-0.0845574	-0.627764	0.0653828	0.359374	0.910871	-2.25049	-2.30394	-2.57986	-2.25758	-2.06023	-1.89551	GTTCGAGAGGGAAAAGCGCAGGAAGTTCCGGGTCTGGGGCGTGAAGGCATCACCCGGGAAAGCTTGGGCG	zinc finger and BTB domain containing 3
5	Mm.333655	Zfp111	-0.980829	0.391982	0.595938	0.822765	0.495077	-2.52292	-2.83767	-2.13428	-2.05069	-1.96396	-2.15321	ctctgatgaaaaacaagccacagctgctggctcagcattctcctgtacatagtacgcaggaggacaccag	zinc finger protein 111
5	Mm.333655	Zfp111	0.41871	0.350657	0.14842	0.703098	0.451076	-2.72919	-2.69862	-2.66353	-2.86829	-2.5232	-2.6879	ctctgatgaaaaacaagccacagctgctggctcagcattctcctgtacatagtacgcaggaggacaccag	zinc finger protein 111 (Zfp111)
5	Mm.82678	Zfp112	-0.245122	-0.678758	0.553385	0.405465	1.45963	-1.94581	-2.27604	-2.48897	-1.77949	-1.7895	-1.45977	GATTTCTGAAGACAGGAATTACGGATTGCCTCCTGCACACGAAGACTCTGCTTCTATGAAAAATCAAGAG	zinc finger protein 112 (Zfp112)
5	Mm.107441	Zfp26	0.613414	0.332425	1.28292	0.774563	0.771815	-1.24453	-1.04837	-1.19135	-0.790273	-0.954166	-0.975028	GGAGAAGAAAGTAGAGTTGACAGTAATAGAGCAAGGAATTCTCCAAGAATGGGAAATGCACCTTAAGACA	zinc finger protein 26
5	Mm.257698	Zfp318	-0.193017	-0.316461	0.0718257	0.905595	0.316518	-1.94992	-2.1828	-1.93003	-1.79577	-1.57351	-1.63942	GAAGCACACACAGGGGCAGTTCCAGAAGTCTTCACATTTTCAAACGGAAGGACTGAAGCAGATGTTTCTG	zinc finger protein 318 (Zfp318), transcript variant 2
5	Mm.290596	Zfp35	0.695002	-0.450395	-0.550376	0.847651	0.253375	0.329498	0.447274	0.313864	0.134089	0.257557	0.616546	ccatatgcgtgtacacagtgccctagaagtttcagtcccaagtcagacctgattaaacaccagagaattc	zinc finger protein 35
5	Mm.326538	Zfp422	0.123753	-0.522874	0.151152	1.0759	0.658109	-1.67602	-1.60673		-1.6361	-1.52418	-1.40548	GGCCTTTAGCAGTGCGGGCAACCGTTACAACCATGAACAAATTCATAATGCAGAAAAAACCTACATTTGC	zinc finger protein 422, related sequence 1
5	Mm.289103	Zfp451	0.349232	-0.0941872	0.539184	1.0256	0.739259	-1.46793	-1.37912	-1.51662	-1.3168	-1.07719	-1.20714	TCACCACTTAGAGGGAGACATGATGTGTGCCTTGTTAAATAGCATATCTGATACTACCAAAGAGTGTGAC	zinc finger protein 451
5	Mm.296100	Zfp52	0.884095	0.184794	1.64542	0.994351	0.794291	-2.27352	-2.01958	-2.31671	-1.6939	-1.89912	-2.07988	ctcatcagccgcagatagacacaaaagtatgcacaccggagaagacacttgccaatctaaagactgtgag	zinc finger protein 52
5	Mm.331840	Zfp69	-0.532374	-0.249655	0.223144	0.369958	0.968398	-1.58762	-1.7728	-1.66777	-1.59835	-1.43388	-1.09795	CTGCAGAGGATGACATTTCTGTCAAGCTCGATCATGGCATCACGAGGGGAAGGCTGATAGAGGATGATAT	zinc finger protein 69
5	Mm.38948	Zfp7	0.826315	0.290585	0.110001	1.76823	-0.0235305	0.00322236	-0.351031	-0.518417	-0.340582	0.0819366	-0.157938	ccaaaggcagattcctggctttggagacaatttggattctaaggtctggtcagagatgctgccaagactt	zinc finger protein 7
5	Mm.251083	Zfp84	0.423228	-0.175891	0.814508	0.676887	0.99683	-2.10497	-1.69618	-2.16294	-1.83441	-1.82992	-1.71545	CTCTCTGAGCAGGACGCAGGCGAAACCATCACTCAACAGGTGCGAATTCCTACCAGTGACAAACTTAATG	zinc finger protein 84
5	Mm.290597	Zfp87	0.0406908	-0.440498	1.18711	-0.0573513	0.391894	-0.8322	-0.881114	-1.00866	-0.865715	-0.927405	-0.698235	CCTTACAATTGTGAAATATGTGGCAGCATGTTTAGAACTCGCTCCGAACTTTCTAAGCACCAGAGAATCC	zinc finger protein 87
5	Mm.5066	Zfp93	0.795182	-0.169899	0.876445	1.69332	1.57446	-2.48137	-2.26384	-2.73477	-2.03645	-1.85965	-1.86393	gactgtgatcaagtcatttttcccatgacgctcctcacccagcattgtgtttatagagaacagaaggcct	zinc finger protein 93 (Zfp93)
5	Mm.347580	Zfp94	0.180971	-1.02075	0.236815	0.653926	0.382256	-1.37806	-1.01108	-1.5277	-1.07303	-0.908696	-0.991661	GAGGAGATGGAGTCTCTTGAGGAAGTGGGATTGAGGCACCTGTCACATGAGGCGCTTTTCTGCTCACAAA	zinc finger protein 94 (Zfp94)
5	Mm.919	Zfx	0.860082	-0.0283484	0.605571	0.517018	2.43067	-2.02943	-1.7876	-2.13237	-1.83978	-1.89679	-1.46855	tgactatggacaacgaaacagaaattgacccttgtaaagtggatggcacttgccctgaagtcatcaaggt	zinc finger protein X-linked (Zfx)
5	Mm.28331	Zmynd10	0.78044	-1.25954	0.206794	0.846332	0.206794	-1.82511	-1.66885	-2.5505	-1.82255	-1.6492	-1.8494	ATGTCGGCGGAGCCAGAACTCATTGAACTACGCGAGCTGGCACCGTCCGGGCGCATCGGTCCAGGCCGTA	zinc finger, MYND domain containing 10
5			0.470004	0.262364	0.961901	0.168335	0.861482	-1.77119	-1.47437	-1.51982	-1.431	-1.66794	-1.36877	TTCCTGCTCATATCTACGTGAGATACCAAGTTCCGTGTCAGACCAAAACCTACGTGAAATGCCCAACTCC
5			-0.0730251	-0.330854	0.347478	1.41322	1.07366	-2.39666	-2.29782	-2.35115	-2.16467	-1.9068	-1.9263	CCACACCTGATCACATTTCTGGAACGACGACCAGAGCCTTGGAATGTGAAGACACAGGCAAGTGTAGGCA
5			0.193653	-0.0129034	0.0976385	0.808077	0.603802	-1.7407	-1.63617	-1.75704	-1.73317	-1.76573	-1.57659	TTAATCACCCGAGAACCGTCTACACTGTTCCCCCGCTTGACCTTTTGTGATCGAACGTGGTACTGTCGGT
5			0.301668	0.952256	1.44857	0.398398	0.772648	-2.41059	-2.74679	-2.26637	-2.04886	-2.31109	-2.18355	ggcagctgtggcctgcacgattggcctagtggagtcagtagttcagacgccatccactctgcgcctgccc
5			0.358945	0.0702043	0.226773	0.834883	0.484108	-2.87577	-2.69394	-3.12745	-2.63115	-2.40894	-2.76607	aagtggcctgggcaaagagccaatggggagaagagaatcttcaggctctgagcatccaggagggtgaaga
5			0.0833816	0.429333	-0.671641	0.825319	-0.287682	-2.6406	-2.62256	-2.28538	-3.06659	-2.42586	-2.81072	cacctgccaagtgatccatgaggcacttcagaaacccaggaaactggagaaaacaatatccacaagcctt
5			-0.448025	0.0363676	0.358063	1.34855	0.255933	-2.60917	-2.91368	-2.61615	-2.53281	-2.29221	-2.66618	gctctcagagctcattcaatgcaacgccacctaagaaggctagggaggaccctgctcccagtgactttcc
5			-0.0353394	0.354821	-0.0139862	1.17007	0.396163	-2.38021	-2.46083	-2.41875	-2.46144	-2.14552	-2.29845	tcacctttgtggatttcattgcttacgatgtgcttgagaggaaccaagtgtttgaggccaagtgcctgga
5			0.942271	0.18775	-0.104187	0.0152529	1.49151	-1.53442	-1.27777	-1.50292	-1.65933	-1.58736	-0.950652	gaaaaatgcgttcgttaaaataggagacaggtggtgccaaccagggacttatgcggttcccagggcttaa
6	Mm.213207		0.655987	1.002	-0.112084	0.241648	0.700899	-1.36729	-1.23489	-1.04606	-1.45938	-1.35804	-1.18153	TGGAGAGTCAGAGTCTTGCCTGACGTTGGGGGCGGGGGGTCCGCACCCTTCCCCGCCCGTCCTGCCCCGC	, clone IMAGE:4920154, mRNA, partial cds
6			0.186927	1.17484	-0.359177	0.363792	0.788325	-0.957061	-0.873418	-0.664908	-1.20982	-0.835864	-0.642504	ACTACTGCCTGGGCTCTGTCTAACCCCAAAGAAAAACCTGGCGCTTGTCCTAAGCCGCCCCCACGCAGTT	, Similar to extracellular proteinase inhibitor, clone MGC:6000 IMAGE:3497367, mRNA, complete cds
6			0.704708	0.430236	0.271478	0.0876951	0.312341	-0.666575	-0.363519	-0.435356	-0.624167	-0.692193	-0.543072	CCCTGCTGCCACCGGGCCTGCCGCGGTGGCTCCCGCGCCCCGGGCGACTTCCGAACCCGCGCTTCTCTTT	10 days neonate cerebellum cDNA, RIKEN full-length enriched library, clone:6530401G17 product:weakly similar to HIPPOCALCIN-LIKE 1 , full insert sequence
6	Mm.233471	Oas1b	0.506785	1.08508	-0.024491	0.281615	0.724896	-0.363584	-0.221804	-0.110886	-0.474969	-0.342285	-0.133704	TCCTGGGAGGTGCCGACGGAGGTTGCAGTGCCAACGAAGTATCTCTTTTGTCGTATTTTCTGGTTATTGT	2'-5' oligoadenylate synthetase 1B
6	Mm.95479	Oasl1	0.703248	0.982097	-0.0709891	0.186964	0.792142	-1.22862	-0.910833	-0.812206	-1.2868	-1.24773	-0.921085	TCCGTGAAGATCGTGGCCCGGCTCGGGATGTGCGCGTGCTCAAGGTACTCAAGGTAGGCTGCTTTGGGAA	2'-5' oligoadenylate synthetase-like 1
6	Mm.20440	Htr4	0.653219	2.29828	0.0916303	0.740011	0.893818	-0.985913	-0.768168	-0.281648	-1.01779	-0.739921	-0.645379	CCATGTACTAAGGGATGCAGTGGAATGTGGTGGCCAGTGGGAGAGTCGGTGTCACCTCACAGCAACTTCT	5 hydroxytryptamine (serotonin) receptor 4 (Htr4)
6	Mm.4831	Htr3a	-0.658056	1.36372	0.65678	0.318454	1.08664	-2.86551	-2.79412	-2.18853	-2.47957	-2.61285	-2.41026	ctacctgctggctgtgctcgcttacagcatcaccctggtcactctctggtccatttggcattattcttga	5-hydroxytryptamine (serotonin) receptor 3A
6	Mm.4831	Htr3a	0.354545	1.17373	-0.40016	-0.161268	-0.161268	-2.78092	-2.48775	-2.27446	-2.93849	-2.81789	-2.78853	ctacctgctggctgtgctcgcttacagcatcaccctggtcactctctggtccatttggcattattcttga	5-hydroxytryptamine (serotonin) receptor 3A (Htr3a)
6	Mm.103752	Htr6	0.225989	1.05394	0.44	0.244007	0.71429	-1.53635	-1.45382	-1.28807	-1.46676	-1.45209	-1.29902	CTGGGTGGCCGCTGCGCTGTGCGTGGTCATCGTACTGACGGCAGCCGCCAATTCGCTGCTGATCGCGCTC	5-hydroxytryptamine (serotonin) receptor 6 (Htr6)
6	Mm.117130	Adam21	0.540679	1.01435	0.167054	0.154151	0.35364	-2.53536	-2.67356	-2.30343	-2.57463	-2.45299	-2.55183	GATGCTAGAACACTCATGAGAGTCACTCTTTTGCTGCTCTGGCTTAAGGCACTTCCATCCCTTATTGACC	a disintegrin and metalloprotease domain 21 (Adam21)
6	Mm.55952	Adam26	0.15155	1.89894	0.219501	0.362115	0.665496	-1.55825	-1.48214	-0.694664	-1.50928	-1.50751	-1.29031	GAAAAAAACTATATCAATGTAGAACTCAGTATATTTAAAGTCCTTGGTGATTTCTGTACTTGGAAGCAAA	a disintegrin and metalloprotease domain 26 (testase 3)
6	Mm.181473	Abhd6	0.0594971	1.42205	0.210031	0.835737	1.08576	-1.97612	-1.82411	-1.52571	-1.84026	-1.68936	-1.48144	ATGGATCTCGATGTGGTTAACATGTTTGTGATTGCGGGTGGGACCCTGGCCATTCCAATCCTGGCATTTG	abhydrolase domain containing 6 (Abhd6)
6	Mm.160386	Abo	1.37029	1.03865	0.076373	0.451985	-0.271934	-1.70466	-1.30591	-1.35345	-1.82292	-1.54569	-2.08652	AGAGGAAGACCGAAATGCAACTTCCTTCACCTTGGAATCCTTCCCTTCGCAGTGTTTGTCTTAGTCTTCT	ABO blood group (transferase A, alpha 1-3-N-acetylgalactosaminyltransferase, transferase B, alpha 1-3-galactosyltransferase) (Abo)
6	Mm.296918	Aacs	0.216905	0.927682	-0.30363	-0.377226	0.273258	-1.74044	-1.79047	-1.77098	-1.83603	-2.0468	-1.73537	GCGGCCTGGCGCTTGGGAATTACAATGACTTATACCACTGGTCTGTCCGGTCGTATATGGACTTTTGGGC	acetoacetyl-CoA synthetase
6	Mm.686	Actc1	1.00942	0.177238	0.345989	0.287175	0.0510093	-0.984814	-0.621061	-1.00005	-0.971488	-0.982607	-1.03789	aatgtcctatctggaggcaccaccatgtaccctggtattgccgatcgtatgcaaaaggaaatcactgcac	actin, alpha, cardiac (Actc1)
6	Mm.31646	Actl6b	0.0856307	1.93114	0.124384	0.203076	0.531796	-1.26138	-1.2533	-0.70652	-1.28491	-1.16366	-1.06373	GGCGGAGATGAGGTGGGGGCGCTCGTCTTTGACATTGGCTCTTTCTCAGTCCGAGCTGGGTACGCTGGGG	actin-like 6B (Actl6b)
6	Mm.274335	Ampd2	0.516276	0.878511	0.16287	0.294124	0.638115	-0.794241	-0.637365	-0.447988	-0.844034	-0.807703	-0.604701	GGCCTCTCCGCTACAGTCTGCCCGATCCCTGCCAGGCAACGCCCCTTGCCTCAAGCACTTCCCGCTTGAC	adenosine monophosphate deaminase 2 (isoform L)
6	Mm.3407	Adcyap1	0.0757118	0.982583	0.00280505	0.470706	1.09298	-2.07615	-2.1283	-1.66674	-2.15028	-1.95131	-1.65534	ACCTGCCGCCGGACTCAGCTTCCCTGGGATCAGACCAGAAGACGAGGCTTACGACCAGGACGGAAACCCG	adenylate cyclase activating polypeptide 1 (Adcyap1)
6	Mm.2816	Art5	0.382607	1.39893	0.0891278	0.149296	0.856936	-1.56888	-1.55399	-1.12875	-1.46318	-1.56413	-1.31526	aacaccttgtactgggagctgaaccaggccgtacggacaggaggggagaagagacatggctgtgtgtcct	ADP-ribosyltransferase 5
6	Mm.46797	Adrb1	0.81093	1.105	0.573259	1.04934	0.565095	-2.79501	-2.51891	-2.28195	-2.4957	-2.30728	-2.621	cactgtggacagcgattctagcctggacgagccggggcgccagggcttctcctcggagtccaaggtgtag	adrenergic receptor, beta 1
6			0.0601402	0.819876	-0.090142	0.172182	0.618778	-0.755127	-0.710039	-0.46034	-0.851449	-0.775123	-0.576591	ATGCGTTCAGATCTAGCGGGATGGCCAGCGCCGACCATGACCTGTTCTGTTTTCTCCCCTCCCAAACGCA	adult male kidney cDNA, RIKEN full-length enriched library, clone:0610012K10 product:ribosomal protein L10A, full insert sequence
6	Mm.85211		0.106556	1.0181	-0.0242143	0.603086	0.75349	-1.39475	-1.46466	-1.21614	-1.48434	-1.25489	-1.22564	GCGCCCGCCATCTCCTCCTCCCCGACCTGGCGGGCGAAGGTATGGTGCGCTCGGCCCTGCTAGACCGGAA	adult male thymus cDNA, RIKEN full-length enriched library, clone:5830474G03 product:similar to KAIA4653 PROTEIN [Homo sapiens], full insert sequence
6			-0.0434851	0.962037	-0.424258	-0.526912	0.339507	-1.94376	-2.16153	-1.98473	-2.17368	-2.29612	-1.86013	taatagaacaagagaaggggattgagggactagaggagcgactaagcctcctttctcagggcagagggct	adult male tongue cDNA, RIKEN full-length enriched library, clone:2310058D02 product:EUKARYOTIC TRANSLATION INITIATION FACTOR 2 ALPHA KINASE 1 (EC 2.7.1.-) (HEME-REGULATED EUKARYOTIC INITIATION FACTOR EIF-2-ALPHA KINASE) (HEME-REGULATED INHIBITOR) (HRI) (
6	Mm.287475	Afg3l1	0.1091	1.57006	0.183761	0.499814	0.794465	-1.68229	-1.5341	-1.18163	-1.59413	-1.46113	-1.32911	CACCATCCGCTGCAATAGCCTGCGTTGGGGCTGCTCGTGGCCCTGGGGAGGAATCTACTTGCTCCCTTGA	AFG3(ATPase family gene 3)-like 1 (yeast)
6	Mm.4257	Aldh3a1	-0.774825	0.759522	-0.0198026	0.287682	0.719751	-1.90882	-2.31395	-1.93571	-1.97452	-1.93139	-1.73076	AATCGATTTCACGATTAAGGGGCTCTCCGATTGGGCTGAGGACGAGCCTGTCGGAAAGACTCGTCAGACC	aldehyde dehydrogenase family 3, subfamily A1 (Aldh3a1)
6	Mm.14460	Akr1b7	0.200827	1.00278	0.236842	0.476448	0.507025	-0.8267	-0.779357	-0.492151	-0.813466	-0.690849	-0.66915	AGACAGGCCTTATGCCAAGCCAGAAGACCCCGTAGTAATGGAGATTCCCAAGATCAAAGAGATTGCTGCA	aldo-keto reductase family 1, member B7 (Akr1b7)
6	Mm.73768	Amelx	0.0202027	0.76214	0.432312	-0.0487902	-0.0963311	-1.8801	-1.85372	-1.52053	-1.79746	-1.89927	-2.08784	CTTAAGCTATGAGAAGTCACATTCTCAGGCTATCAATACTGACAGGACTGCATTAGTGCTTACCCCTTTG	amelogenin X chromosome
6	Mm.8039	Areg	-0.191055	1.52794	1.01292	0.578078	1.20397	-2.25107		-1.57973	-1.80416	-2.01276	-1.71324	ACTCTCCACAGGGGACTACGACTACTCAGAGGAGTATGATAATGAACCACAAATATCCGGCTATATTATA	amphiregulin (Areg)
6	Mm.754	Ace	0.245429	1.18943	0.261822	1.12296	0.994815	-1.95817	-1.92558	-1.56348	-1.89939	-1.58756	-1.52245	GACAGCCAACCAGGGGATAACAAACCAGGCAACAACCAGAAGCCAGACAACAACTCACCAAGCAACCATT	angiotensin converting enzyme
6	Mm.235960	Ank3	0.916291	0.765952	0.54764	0.279839	0.556635	-2.11484	-1.90171	-1.81138	-2.00723	-2.16302	-2.0886	tgaagagccaaaggagaagcccgccaagcctgctcataggaagaggaaaggaaaaaagcacctgacgttc	ankyrin 3, epithelial
6			-0.0209067	1.16099	0.221763	-0.0162228	1.21971	-1.38438	-1.42274	-1.04204	-1.37458	-1.54012	-0.879206	CAAGTCAGGGAATTAACAGTAATATAGGGTGGTTGCAGTTGAAGCCAGGGAAGTCATTTAAGGGCCTAAT	anti-estradiol monoclonal antibody 15H11 light chain variable region mRNA, partial cds
6	Mm.57098	Amh	0.164303	1.21109	-0.164622	-0.19671	0.665996	-1.5482		-1.3685	-1.63153	-1.6566	-1.19648	GACTGCGGGGCACACAGAACCTCTGCCCTACTCGGGACACCCGCTATTTGGTGCTAACCGTGGACTTCCC	anti-Mullerian hormone (Amh)
6	Mm.221239	Apob	0.0528425	0.89276	0.341443	0.601899	0.65764	-1.59777	-1.6614	-1.25247	-1.50104	-1.46699	-1.47183	CACCTCTCACATACAATTGAAATACCTGCTTTTGGCAAACTGCATAGCATCCTTAAGATCCAATCTCCTC	apolipoprotein B
6	Mm.284059	Apobec3	0.48401	0.639188	0.773489	0.0419109	0.411929	-2.43694	-2.12711	-2.1167	-2.00155	-2.33934	-2.23362	GGAGCCCCTGCCCAAACTGTGCCTGGCAACTGGCGGCATTCAAAAGGGATCGTCCAGATCTAATTCTGCA	apolipoprotein B editing complex 3 (Apobec3)
6	Mm.6190	Avp	0.313508	1.25165	0.562933	1.05908	0.940794	-1.68903	-1.52826	-1.21816	-1.4499	-1.26419	-1.30419	TGGCCGAGCCCGAGTGCCACGACGGTTTTTTCCGCCTCACCCGCGCTCGGGAGCCAAGCAACGCCACACA	arginine vasopressin (Avp)
6	Mm.23869	Asl	-0.386528	1.45793	0.750306	0.838011	0.770925	-0.992589	-1.17942	-0.689913	-0.607179	-0.486221	-0.737819	GAAGGCGGGGCTTCTCACCAAAGCCGAGATGCAGCAGATACTGCAAGGGTTGGACAAGGTTGCTGAAGAG	argininosuccinate lyase
6	Mm.25720	Arid3b	-0.125061	0.767419	-0.732063	-0.503221	0.0060883	-1.1468	-1.26192	-1.02016	-1.50967	-1.44671	-1.22832	CAGAGAGAAGCAGGGACCACAGACGAGAGAATCACAGTTCCTGTATGCCTCAAAACTAGGCACGCAGCCT	AT rich interactive domain 3B (Bright like) (Arid3b)
6	Mm.331441	Atad2	0.113329	0.732368	-0.371064	0.215111	0.198851	-1.89198	-1.90637	-1.55372	-2.21338	-1.96922	-1.94336	CAGAGAAATACTCCAATGGCAGACATTTCACAAGGCAATTTGCTCGACAGCAGGCTGATAAAAAAGAAGA	ATPase family, AAA domain containing 2
6	Mm.178798	Atp6v1c2	-0.0930904	1.2164	0.733969	0.0800427	0.81093	-1.48451	-1.97219	-1.28529	-1.3017	-1.53716	-1.30678	AGCGTGGTGGACACACTGGCCAAGCAACTGGCACAAATCGAGACAGACCTGAAGTCCCGGACAGCCGCCT	ATPase, H+ transporting, V1 subunit C, isoform 2
6	Mm.35670	Abcc9	0.770661	0.290663	0.535008	0.197137	0.209317	-1.9702	-1.83156	-1.94698	-1.91661	-1.95915	-2.01188	tgatactggtccaaacctgctccagcacaagaatggcctcttttctactttggtgatgaccaacaagtag	ATP-binding cassette, sub-family C (CFTR/MRP), member 9 (Abcc9), transcript variant 2
6	Mm.344725	Aurkc	0.119545	0.930475	0.314115	-0.0363676	0.693147	-2.58567	-2.61738	-2.11262	-2.41434	-2.5996	-2.32231	CAATGTGTGGGACTCTGGACTACTTGCCCCCGGAAATGATAGCGCAGAAACCGTACAATGAGATGGTTGA	aurora kinase C (Aurkc)
6	Mm.71710	Axin2	-0.510826	0.901238	-0.220136	-0.117482	0.211997	-1.51402	-1.7509	-1.47052	-1.65798	-1.62636	-1.4799	AGGTCCAGTCCACCAAACCTATGCCCGTTTCCTCTAATGCTAGGCGGAATGAAGATGGACTGGGGGAGCC	axin2 (Axin2)
6		Barhl2	0.228131	1.80726	0.648411	0.300105	0.902445	-1.61918	-1.50527	-0.930373	-1.36128	-1.65355	-1.26113	CAATGGAAGGGGCCAGCGGGTCGAGTTTTGGAATAGACACTATTTTGTCCGGTGCCGGTTCCGGGAGCCC	BarH-like 2 (Drosophila)
6	Mm.116831	Bcl11b	-0.143101	2.3482	0.300105	-0.0870114	1.09861	-2.71546	-2.87976	-2.31682	-2.75243	-2.75924	-2.36064	catgaaaaagtggcacggtgaacacttgctgactaatgatgtcaaaatcgagcaggctgagaggagctaa	B-cell leukemia/lymphoma 11B
6	Mm.1068	Bcl3	0.842203	0.44042	0.490865	0.0748606	0.396643	-0.804753	-0.519128	-0.670249	-0.693157	-0.828581	-0.736504	GGGCCCCCCCACTGTGTGGCCAGGCCGGAGGCCCTTTACTACCAGGGACCTTTGATGCCCATTTACTCTA	B-cell leukemia/lymphoma 3 (Bcl3)
6	Mm.272183	Btg1	0.3643	1.19579	-0.369097	-0.0506437	0.178198	-1.7257	-1.60711	-1.5074	-1.94134	-1.85316	-1.68976	AGGCAGCCCAGCGGATTGGACTGAGCAGTCAGGAGTTGTTCAGGCTTCTCCCAAGTGAACTCACACTCTG	B-cell translocation gene 1, anti-proliferative
6	Mm.156558	Bk-pending	0.519875	1.23969	0.258862	0.350977	0.820981	-2.60566	-2.86916	-2.1076	-2.56059	-2.53692	-2.49636	CTCCCGCCACTGTGTGATTGGGAAAGTAGCGGTGCCTTTGTGCGAGGTGGACTTGGTGAAGGGTGGCCAC	brain and kidney protein
6	Mm.41849	Bean-pending	-0.37386	0.979395	-0.191538	-0.22544	0.57393	-2.4415	-2.78874	-2.15549	-2.7987	-2.53096	-2.59975	GGGCCACTCAGCTGTATGTCCCCACGGATGCACCACCGCCCTACTCCATGACTGACTCCTGTCCCAGGCT	brain expressed, associated with Nedd4
6	Mm.253518	Brd4	0.241162	1.4871	0.287682	0.606136	0.670158	-0.0545722	0.425487	0.477564	0.537317	0.584028		TGGCTGACAACGTTTGCAGGGGCGAAAGCCAGCGGCGAGTGCCTCGCTGGCATTTGCGTAGGAGGAGACG	bromodomain containing 4
6	Mm.273084	Cacna2d2	0.204794	0.441833	-0.788457	-0.328925	-0.228842							ggacatcgagagcctgctggacaggaaggtccaggccctgaagagtccagtctcattggtctctggttga	calcium channel, voltage-dependent, alpha 2/delta subunit 2
6	Mm.330012	Cacnb2	-0.121078	1.116	0.675448	0.369747	0.675448	-1.80329	-1.83188	-1.17328	-1.34343	-1.55478	-1.29931	AAGGCTGTGAAATCGGATTTATTCCAAGCCCAGTCAAACTAGAGAACATGAGGCTACAGCACGAACAGAG	calcium channel, voltage-dependent, beta 2 subunit
6	Mm.103724	Cacng4	0.704741	0.815596	-0.196067	0.482089	0.667217	-1.09869	-0.894028	-0.849247	-1.27213	-0.908437	-0.885966	CCCCGCCCCGCCGCGCTCGCGGCGACCTCACCCATTCGGGACTCTGGCGGGTGTGTTGCATCGAAGGCAT	calcium channel, voltage-dependent, gamma subunit 4 (Cacng4)
6	Mm.59119	Cacng8	0.353764	1.05706	0.180382	0.557953	0.598709	-1.13778	-0.928308	-0.83774	-1.07675	-0.843815	-0.870057	CCAAAAGGAACATCATCCTGGGCGCAGGGATCCTGTTCGTGGCAGCAGGCTTGAGCAACATCATCGGGGT	calcium channel, voltage-dependent, gamma subunit 8
6	Mm.4424	Cacna1b	0.218588	0.918561	0.81093	0.869771	0.756442	-2.00553	-2.22731	-1.60954	-1.72199	-1.6704	-1.75119	AGATCTCTTCTGTGTGGGCTAATCTGCCCCAGAAGACTCTGGACTTACTGGTACCACCCCACAAACCTGA	calcium channel, voltage-dependent, N type, alpha 1B subunit
6	Mm.334658	Cacna1a	0.54512	0.768833	-0.0198518	0.546544	0.875673	-1.44868	-1.05655	-1.01918	-1.41718	-1.1718	-1.00857	GAGGTGATTCTTGCGGAGGACGAGACAGACGTGGAGCAGAGGCACCCTTTTGATGGAGCTCTTCGGAGAG	calcium channel, voltage-dependent, P/Q type, alpha 1A subunit (Cacna1a)
6	Mm.244078	Clmn	0.584934	0.980829	0.339216	-0.190044	0.311436	-2.34411	-2.42089	-1.9954	-2.25658	-2.47621	-2.3458	atgacaggagaaacagagtgttaaacaggactggcaccaactcctctggagaagcggtgcccctggggaa	calmin
6	Mm.15343	Casq2	0.713037	0.446287	0.505903	0.311939	0.358236	-1.90015	-1.69328	-1.72989	-1.72383	-1.79719	-1.8392	acgacctgcccacagccgaggagttggaagactggattgaagatgtgctttctggaaagatcaacactga	calsequestrin 2
6	Mm.212446	Chst2	0.655988	0.926206	0.325225	0.73069	0.832445	-0.835497	-0.51042	-0.404346	-0.746751	-0.473603	-0.472707	TGCTCACGATGCTCAACCTCTTGGACTACAAGTGGCATAAAGAGCCGCTGCAGCAGTGCAACCCCGACGG	carbohydrate sulfotransferase 2
6	Mm.283682	Car9	0.346276	1.14356	0.675755	0.791587	0.900068	-2.61322	-2.20321	-1.91319	-2.15449	-2.05553	-1.96875	AGTGAAGAGGATGCACCTGAAGAGGCGGATCCACCCGATGGGGAGGATCCACCTGAAGTTAATTCTGAAG	carbonic anhydrase 9
6	Mm.28191	Ces2	0.675232	1.31606	0.340927	-0.37057	0.659931	-1.81043	-1.56408	-1.48397	-1.69557	-2.05725	-1.5536	ATGACACGGAACCAACTACATAACTGGCTGAATGCTGGGTTCTTCGGGCTGCTGCTTCTTCTTATCCATG	carboxylesterase 2
6	Mm.3924	Cav3	0.782951	0.244831	0.190861	0.0501741	0.394216	-1.48101	-1.03115	-1.3143	-1.38438	-1.44291	-1.23776	AGTGCATCAGCCACATCTACTCACTGTGTATCCGCACCTTCTGCAACCCGCTCTTCGCTGCGTTGGGCCA	caveolin 3 (Cav3)
6	Mm.89474	Cd80	0.114268	0.978524	0.114268	0.405465	0.410714	-1.9856	-2.13386	-1.81618	-2.04308	-1.92001	-2.05682	cggggcacatacagctgtgtcgttcaaaagaaggaaagaggaacgtatgaagttaaacacttggctttag	CD80 antigen
6	Mm.306038	BC005471	-0.188052	0.884358	0.0176996	0.461035	0.426667	-2.4073	-2.58852	-2.05175	-2.47806	-2.25187	-2.37787	CGGAGCACAGCAGGAGCCTCAGTCTGGAACCTCTCAGGTGTCAACAAAGTGAGTAGCCTGGTTGATACCA	cDNA sequence BC005471
6	Mm.26514	BC005752	-0.453197	2.23465	0.366583	0.234938	0.746768	-2.06873	-2.15799	-1.49911	-1.96298	-1.9643	-1.80108	GGATGAGGGCATCGGCGGCTACCGGGACGCCGCGCTGGAGGCAGTGCGCAGTCAGGCGGCGCGCTGGGAG	cDNA sequence BC005752
6	Mm.31744	BC021785	0.195607	2.1173	0.439184	0.190518	0.771289	-1.34527	-1.28256	-0.614173	-1.26219	-1.25951	-1.04351	CCTTTCAGAAATCTTCGTGGGCCGAGCCCTCGGCTACTTGTGCGGCTCTGTGGTTGGTGGAGTGCTTTTC	cDNA sequence BC021785
6	Mm.216458	BC021891	0.342421	1.18524	0.0929873	0.982278	1.03721	-1.97803	-1.7941	-1.54415	-1.85815	-1.644	-1.57457	TGAGCCTGAGGCGCGGTCAGCTGGTCGAGGTACTGTCGCAGGACGCCGCGGTGTCAGGAGACGAGGGCTG	cDNA sequence BC021891
6	Mm.186678	BC022687	0.261249	1.0213	0.884486	1.02339	1.00287	-1.26595	-1.12608	-1.18556	-0.911647	-0.925326	-0.927817	GCTGGCCCATCTTCAGAGTCCATTCTCTGCTATGAGAAGGTTTTTAGGCTTGCGTTTCAAGAAGTCGCCG	cDNA sequence BC022687
6		U06147	0.426084	1.03407	0.189242	-0.133531	0.723919	-2.43143	-2.41656	-2.13536	-2.52496	-2.52523	-2.27824	ccatgctgtgaaccaacatgtatactgaagaaggatgcagagtgtagtcatggactctgctgcaacaact	cDNA sequence U06147
6	Mm.3783	U46068	0.922156	0.375612	0.0571584	0.65569	0.20234	-2.23465	-2.29872	-2.23081	-2.62429	-2.11878	-2.4036	CAGCCCAAAGTGTTGTGCTGGAAGTGTTCCCTACCAACACTGATGTCCGGCCCTTCTTCTCTCTCGGCAT	cDNA sequence U46068
6	Mm.449	Cidea	0.309237	2.19211	-0.0712891	0.361708	0.724753	-1.49834	-1.30812	-1.2094	-1.54564	-1.49086	-1.24491	ATGGAGACCGCCAGGGACTACGCGGGAGCCCTCATCAGGCCCCTGACATTCATGGGATTGCAGACTAAGA	cell death-inducing DNA fragmentation factor, alpha subunit-like effector A (Cidea)
6	Mm.20912	Cdc6	-0.339868	1.68765	-0.781701	0.209491	1.19161	-2.38512	-2.9124	-2.09503	-2.82317	-2.42926	-2.0912	TGCAGGGAAGGAGCTAAAGTATTATAGAAATAAATGGAGACAGACTTCTGGCATCATACAAGTTTGTGTG	cell division cycle 6 homolog (S. cerevisiae) (Cdc6)
6	Mm.4757	Crabp2	-0.0208651	1.03676	-0.320669	0.235457	-0.191211	-2.17622	-2.1039	-2.01979	-2.31236	-2.02243	-2.26942	CTGACCAATGATGGAGAGCTGATCCTGACAATGACAGCAGATGACGTTGTGTGCACCAGGGTCTACGTCC	cellular retinoic acid binding protein II
6	Mm.254027	Cln8	-0.307606	0.995049	-0.800364	-0.205657	0.344999	-0.497454	-0.621165	-0.20938	-0.936248	-0.765172	-0.433023	GCCGACAAAGCTCTCGGGCAGCAGAACTGGTGTTGGTTTCACATCACCACGGCCACTGGCTTCTTCTTCT	ceroid-lipofuscinosis, neuronal 8 (Cln8)
6	Mm.38330	Cabc1	0.0530262	1.2367	-0.390656	-0.034532	0.405589	-0.292615	-0.25837	-0.253723	-0.515857	-0.431524	-0.172368	CCTGTCAGAGGCAAATGCAGAGCGCATTGTGAGTACACTGTGCAAGGTGCGTGGGGCCGCACTGAAGCTG	chaperone, ABC1 activity of bc1 complex like (S. pombe)
6	Mm.153159	Cct6a	0.836854	0.948494	0.329958	0.881134	0.517169	-2.07817	-1.67319	-1.72143	-2.05867	-1.69003	-1.83964	GAATAATAACTGAAGGTTTTGAAGCGGCAAAAGAAAAGGCACTCCAATTTCTGGAACAAGTCAAAGTAAG	chaperonin subunit 6a (zeta) (Cct6a)
6	Mm.348239	Ccl27	-0.628609	1.19952	0.0645385	0.407931	0.13815	-2.44352	-2.85614	-2.07829	-2.44836	-2.24833	-2.43398	atgtggcgcagggagcggagtccgatgtctccaacaagccagagactaagtctggaagcccccagcctcc	chemokine (C-C motif) ligand 27
6	Mm.8000	Ccr8	-0.130053	1.61187	-0.357837	0.22801	0.891598	-2.34506	-2.31333	-1.79778	-2.56481	-2.33425	-1.96383	GACCAGTGGGTGTTTGGGACTGCGATGTGTAAGGTGGTCTCTGGCCTTTATTACATTGGTTTTTTCAGCA	chemokine (C-C motif) receptor 8 (Ccr8)
6	Mm.131723	Cxcl11	-0.243622	0.771109	-0.209721	-0.0484524	1.23916	-2.18663	-2.41604	-2.02222	-2.47554	-2.40981	-2.03721	GGCTTCCTTATGTTCAAACAGGGGCGCTGTCTTTGCATCGGCCCCGGGATGAAAGCCGTCAAAATGGCAG	chemokine (C-X-C motif) ligand 11 (Cxcl11)
6	Mm.33483	Clca3	0.615761	0.953873	0.316518	0.817997	1.06067	-2.38558	-1.98897	-2.04124	-2.12651	-1.89958	-1.79355	CTGAACAACAACGGCTATGAGGGCATCGTCATCGCCATAGACCACGACGTGCCGGAAGATGAAGCCCTCA	chloride channel calcium activated 3 (Clca3)
6	Mm.30824	Ch25h	1.05647	0.125163	0.291247	-0.0192314	0.366625	-1.79878	-1.43755	-1.74799	-1.74596	-1.92117	-1.7544	GGTCCCCATCCTGCGACGCTACAAGATCCACCCGGACTTCTCGCCTTCCGTAAAGCAGCTTCTGCCTTGC	cholesterol 25-hydroxylase (Ch25h)
6	Mm.2810	Chrng	0.859184	0.631834	-0.131645	0.459764	0.332373	-1.31365	-0.954725	-1.06492	-1.35718	-1.26966	-1.20704	TTGCGGACCTGATGCGAAACTACGACCCCCACCTGCGGCCGGCTGAGCGCGACTCAGATGTGGTCAATGT	cholinergic receptor, nicotinic, gamma polypeptide (Chrng)
6	Mm.29055	Cbx1	0.0413413	1.65358	-0.375875	0.204794	1.10023	-1.64228	-1.66922	-1.09821	-1.85118	-1.59232	-1.2697	GTCAAGTGCCCACAGGTTGTCATATCCTTCTATGAGGAAAGGCTAACGTGGCATTCCTACCCCTCAGAGG	chromobox homolog 1 (Drosophila HP1 beta) (Cbx1)
6	Mm.22417	Cse1l	-0.277732	1.80295	0.382708	-0.0766111	0.573096	-2.07032	-2.08949	-1.81551	-1.83636	-2.05144	-1.80393	ATGGAGCTCAGCGATGCGAATTTACAGACACTAACAGAGTATTTAAAGAAAACCCTGGATCCTGATCCTG	chromosome segregation 1-like (S. cerevisiae) (Cse1l)
6	Mm.37817	Cldn23	-0.0717937	1.78824	-0.142174	0.15329	0.395374	-1.60665	-1.63138	-1.13754	-1.73857	-1.7871	-1.44433	ATGCGGACGCCGGTGGTGATGACGCTGGGCATGGTGCTCACGCCCTGCGGGTTGCTGCTTAATCTTGTCA	claudin 23
6	Mm.7339	Cldn4	0.573674	0.840518	0.114776	-0.122015	0.604907	-1.86776	-1.76746	-1.60676	-1.89063	-1.95666	-1.81035	CTCTGCTGCAGTTGCCCACCTCGTAGCAACGACAAGCCCTACTCGGCCAAGTACTCCGCCGCCCGCTCTG	claudin 4 (Cldn4)
6	Mm.86421	Cldn6	0	1.01611	-0.00554018	-0.21489	0.252541	-2.43391	-2.11086	-1.8615	-2.16061	-2.33537	-2.05546	GCAGCCTCAGGCCTTTTGCTGCTGGGTGGAGGGCTACTATGCTGCGCCTGCTCTTCTGGAGGGACCCAGG	claudin 6 (Cldn6)
6	Mm.313323		0.193291	0.750306	0.580407	0.777705	1.05349	-2.93523	-3.0989	-2.44052	-2.76549	-2.54686	-2.59068	gcaagggttccggctacacattcactgattattctatgcactggctgaagatgaatcatgcacagagtct	clone L2MZB-24.1 immunoglobulin heavy chain variable region mRNA, partial cds
6	Mm.313323		-0.0645385	1.33483	0.0450237	-0.0437044	0.398864	-2.56221	-2.60167	-2.48517	-2.68755	-2.56963	-2.44916	ctttgggctgagcttgattttccttgtcctaattttaaaaggtgtccagtgtgaagtgatactggtggag	clone L2MZB-24.1 immunoglobulin heavy chain variable region mRNA, partial cds
6	Mm.353261	Crsp7	-0.0987815	0.717598	0.359888	-0.137784	0.501375	-2.15876	-1.92402	-1.8147	-1.73147	-1.8838	-1.68691	CCTTCAGCCCCCGGAACTCACGGCACGAAGGCTCCTTTTCACGGCATCGGAGCTCTTACATACCCAAGGG	cofactor required for Sp1 transcriptional activation, subunit 7
6	Mm.41622	Chchd4	-0.1027	0.598008	-0.735111	-0.274076	0.23065	-0.884694	-0.842838	-0.595583	-1.23323	-1.03255	-0.723345	GACCCCAATGATCCCTATGAGGAGCACGGGTTGATACTGCCTAACGGAGATATTAACTGGAATTGTCCAT	coiled-coil-helix-coiled-coil-helix domain containing 4
6	Mm.30049	C1qbp	0.098192	0.712794	0.362215	0.339868	-0.074108	-1.89988	-1.92782	-1.68667	-1.78093	-1.76833	-2.0797	AGGATGAGATTGGACACGAAGATGAGGCCGAGAGTGATATTTTCTCTATCAAGGAAGTTAGCTTTCAGGC	complement component 1, q subcomponent binding protein (C1qbp)
6	Mm.57154	C1ql1	0.340927	1.31339	0.117783	0.976915	0.782759	-2.71045	-2.63259	-2.28964	-2.72344	-2.43453	-2.47898	AACCTAGGCAACAACTACGATGCGGCCAGCGGCAAGTTTACATGCAACATTCCTGGCACCTACTTTTTCA	complement component 1, q subcomponent-like 1 (C1ql1)
6	Mm.40324	Cryba4	-0.10276	0.934867	0.332558	0.381749	0.685304	-2.29281	-2.40057	-1.92475	-2.22346	-2.20573	-2.15682	CTGGAACTTGGTTTTGAGACGGTGCGATCTCTCAAAGTCCTGAGCGGAGCGTGGGTAGGCTTTGAGCACG	crystallin, beta A4 (Cryba4)
6	Mm.29488	Crybb1	-0.44484	1.21854	0.048974	0.30964	1.06458	-1.32757	-1.54199	-1.01273	-1.39531	-1.26825	-0.97353	GGCCGCCGGGTGGAATTCTCGGGGGAGTGCCTGAATCTGGGGGACCGTGGCTTCGACAGAGTGCGCAGCC	crystallin, beta B1 (Crybb1)
6	Mm.26904	Cryga	0.0988458	1.8272	0.538997	0.597837	0.881941	-1.58912	-1.69221	-1.10853	-1.59368	-1.42384	-1.38952	GCTCTCACAGGATAAGGCTTTATGAGAGAGATGACTACCGGGGCCTTGTGTCTGAGCTCATGGACGACTG	crystallin, gamma A (Cryga)
6	Mm.235152	Cryz	0.387283	1.05879	0.910871	0.571132	0.630409	-1.99407	-1.8319	-1.56937	-1.70329	-1.81493	-1.8336	GTCTCTGGTGGCTACGCGGAATTTGCTCTTGCAGCCGATGACACTATCTACCCCCTGCCCGAGACACTGA	crystallin, zeta
6	Mm.197689	Clrf	-0.666479	0.918091	0.195745	-0.0993725	-0.0136057	-2.59827	-2.80476	-2.22589	-2.43933	-2.5747	-2.66244	gaagtggatttgtagcaagtttgtcagtagttgtaaatccagagtaggaagtgtaccaaggcatgtgtga	C-type lectin related f
6	Mm.4815	Ccna1	-0.251314	1.1956	0.358063	0.693147	-0.138836	-2.73145	-3.00841	-2.44426	-2.65973	-2.52831	-3.07655	AGCTTGGCCAGGATCCCCCACAGAGAACCGTGCTAGGGGTGTTGACTGAAAATGAGCAGTACAGGAGGAC	cyclin A1 (Ccna1)
6	Mm.256323	Cnnm3	-0.367725	1.40877	-0.156095	0.112329	0.625652	-1.99908	-2.16385	-1.8272	-2.07526	-1.98248	-1.80166	TTCACGCCAGCTCATCCGCCATGACGTGCAGCCTGAACCAGCCGATGGTACCCGCTCCTGCACATACTGT	cyclin M3 (Cnnm3)
6	Mm.168789	Cdkn1c	0.733153	0.76214	0.596816	0.0784716	0.327687	-1.73704		-1.65072	-1.64951	-1.86238	-1.784	CCGACTCCGGACCCGATCCCGGACGCGAACCCGGACGTGGCGACTCGGGACGGCGAGGAACAGGTCCCTG	cyclin-dependent kinase inhibitor 1C (P57) (Cdkn1c)
6	Mm.269426	Cdkn2b	0.551144	0.904147	0.0671309	0.403083	0.787218	-0.910647	-0.823872	-0.632116	-0.962313	-0.905338	-0.670215	CAGCAGTGACGCGGGCCTGGCCACCGCCGCGGCGCGGGGGCAAGTGGAGACGGTGCGGCAGCTCCTGGAA	cyclin-dependent kinase inhibitor 2B (p15, inhibits CDK4) (Cdkn2b)
6	Mm.15621	Cftr	-0.405465	1.52322	0.461818	0.901692	0.515164	-1.53557	-1.45464	-0.797853	-1.29398	-1.18856	-1.31742	GACAAGGTCTCCCTATTTAGAAATTAGGATCTTTCTGTGTTTGTTTCTGTATACTAGGATGAAAGTGTGT	cystic fibrosis transmembrane conductance regulator homolog
6	Mm.149403	Cyb561	0.39338	1.12235	0.267204	0.980829	0.807923	-1.95933	-2.00283	-1.64614	-1.80181	-1.57052	-1.66902	ggctgaagagcaagccctctccatggacttcaagacactcacggagggagacagccccagtccccagtga	cytochrome b-561
6	Mm.307586	Cyp2c65	0.455961	1.15289	0.181657	0.592644	1.00397	-1.52927	-1.2625	-1.1607	-1.35703	-1.229	-1.05277	GGAATTCCTTACCTTCTTAGACATCTTAAATGAAAATGTGGAGATTCTGAGTTCCCCTTGGATTCAGATT	cytochrome P450, family 2, subfamily c, polypeptide 65
6	Mm.29119	Cyp2c70	-0.365934	1.55984	0.303682	-0.00809721	0.261123	-2.16031	-2.59149	-1.83556	-2.06805	-2.20503	-2.26613	CCCCACTCCTTTACCAATTGTTGGAAATATTTTGCAAGTATATGTTAAAAATATTAGCAAATCTATGGGC	cytochrome P450, family 2, subfamily c, polypeptide 70
6	Mm.12838	Cyp2j5	-0.047628	1.39786	-0.0976385	-0.110542	1.62329	-2.17846	-2.39725	-1.99392	-2.38491	-2.43019	-1.79777	AAAGAAATGTTTACCCACCTGGACCAAAATTTTGTGAATCGCTTTATGACACCGGTTAGAGAACGAATCA	cytochrome P450, family 2, subfamily j, polypeptide 5 (Cyp2j5)
6	Mm.57029	Cyp7a1	-0.481838	1.24432	0.604798	1.03014	0.868089	-2.28493	-2.76268	-1.73481	-2.04355	-1.8913	-2.11202	CTGTGCTCTGAAGTTCGGATCCAATCCTCTTGAATTCCTAAGAGCAAAGCAAAGGAAACATGGCCACGTT	cytochrome P450, family 7, subfamily a, polypeptide 1 (Cyp7a1)
6	Mm.287554	Tec	2.26323	1.20213	-0.463315	-0.280993	0.476693	-2.0463	-1.54228	-1.68202	-2.10249	-1.94423	-1.75489	ccctttgagaagaacaccaattacgaagtggtaaccatggtgactcgtggccaccgcctccaccggccaa	cytoplasmic tyrosine kinase, Dscr28C related (Drosophila)
6	Mm.5341	Defb1	-0.114019	0.90937	0.503905	0.488157	0.763863	-2.0952	-2.30151	-1.6864	-1.91384	-2.0013	-1.93428	TTCTCCCAGATGGAGCCAGGTGTTGGCATTCTCACAAGTCTTGGACGAAGAACAGATCAATACAAATGCC	defensin beta 1 (Defb1)
6	Mm.290584	Defcr-rs2	0.0312525	0.728239	0	0.226313	1.18717	-2.1089	-2.18838	-1.83437	-2.22317	-2.06627	-1.99031	cacaatgccctagatgcccgtcatgcccatcttgcccgagatgcccgaggtgcccgaggtgcaaatgcaa	defensin related cryptdin, related sequence 2 (Defcr-rs2)
6	Mm.285710	Dhrs10	-0.268754	1.01218	0.0126584	0.0912487	0.237059	-1.7865	-2.00408	-1.23561	-1.83463	-1.7083	-1.69524	CCTTCTGTACAGGGCTTGAGCTTCTCGTGACCGGGGGTGCAGAACTGGGGTATGGACGCAAGGCTAGTAA	dehydrogenase/reductase (SDR family) member 10
6	Mm.148342	Dio1	0.370459	1.31819	0.335455	1.15399	0.731546	-1.60637	-1.47292	-1.30579	-1.46978	-1.25671	-1.40511	CTGGCCCCCAACTGCACCGTGGTCTGCCTCTCAGGACAGAAGTGCAACATCTGGGATTTCATTCAAGGCA	deiodinase, iodothyronine, type I (Dio1)
6	Mm.21389	Dio2	0.397026	0.904456	0.808125	0.671915	0.754266	-2.07802	-1.94562	-1.80813	-1.66172	-1.72814	-1.74203	cagcttcctcctagatgcctacaaacaggttaaactgggtgaagatgctcccaattccagtgttttaaat	deiodinase, iodothyronine, type II
6	Mm.55143	Dkk3	0.147135	0.755522	0.684063	0.355291	0.701622	-2.09991	-2.1512	-1.94367	-1.84662	-2.00752	-1.95262	GCCGGGCCCAGCTCTCAACTACCCTCAGGAGGAAGCTACGCTCAATGAGATGTTTCGAGAGGTGGAGGAG	dickkopf homolog 3 (Xenopus laevis) (Dkk3)
6	Mm.275974	Dpys	-0.870828	2.09864	0.562933	0.0995296	0.99239	-2.28536	-2.65603	-1.81812	-2.11668	-2.2871	-1.99519	AAGGCGTTAACTCTTTCAAGATGTTTATGGCCTACAAAGGTCTGTACATGGTGCAAGACGAGCAGCTGTA	dihydropyrimidinase (Dpys)
6	Mm.234769	Dpp3	0.411067	0.8258	0.869128	0.639782	0.8258	-1.90352	-1.68144	-1.49844	-1.49983	-1.62972	-1.57116	AAGAACCTCCTCCAACTCGGGCCCATCCTCGGGAAACCGCTCACAGAAGGAGCGGATGAGACCAGCGGCT	dipeptidylpeptidase 3
6	Mm.289682	Dab1	-0.81093	0.980829	0.071459	0.532805	0.699301	-2.21942		-1.70909	-2.15316	-1.96826	-1.82916	CCAGGTGATGCCTTTCTCCCGTCGTCGTCCCAGACGCTTCCGGGGAGTGCAGATGTGTTTGGCTCTATGT	disabled homolog 1 (Drosophila)
6	Mm.22583	D10Ertd610e	-0.92999	1.5265	-0.142316	0.0251902	1.31493	-2.24461	-2.75635	-1.91006	-2.34952	-2.30462	-1.98759	CGCCTGGGCTCCGCAGCCCGAATCCTATTCTATTGCCGTCAGTGAGGGGAGCATGTCAGCGTCTGCTGTC	DNA segment, Chr 10, ERATO Doi 610, expressed
6	Mm.255150	D12Ertd748e	0.283575	1.81279	0	0.358858	0.999104	-1.8362	-1.52309	-1.27114	-1.75893	-1.49109	-1.26339	AGGCAGTCCTATGAAGTTTCTGTCTTAACTGCGGTAAATCCGCAGGAGTTACTAAACCAAGGAGATTTAA	DNA segment, Chr 12, ERATO Doi 748, expressed
6	Mm.235074	D8Ertd594e	0.224863	0.692932	0.708307	0.556907	0.768745	-1.82561	-1.77953	-1.6362	-1.49277	-1.6792	-1.52285	GATTCAGACTCGGGAGGAGCATCCCAACCTCTCCTTGAGGATAAAGGCCTGAGCGATTGCCCTGGGGAGC	DNA segment, Chr 8, ERATO Doi 594, expressed
6	Mm.29301	D0H8S2298E	0.6507	1.14265	0.0231076	-0.0981714	0.385351	-1.99868	-1.92862	-1.86139	-2.05201	-2.1406	-1.88426	gaggctcgtcactggaggacataggaataactgtggacactgtacttaacgtggaagagaaagagcagag	DNA segment, Human S2298E
6	Mm.250841	Ddit4l	-0.241577	1.35851	0.347501	0.683973	1.08173	-1.28573	-1.31957	-0.717131	-1.10534	-0.957503	-0.830876	ACCCGGCCAGCATTTCAGAGTTGTTGGACGGTGGCTATCACCCTGGGAGTCTGCTAAGTGATTTCGACTA	DNA-damage-inducible transcript 4-like
6	Mm.41075	Drd4	-0.224881	1.00145	0.358063	0.829279	1.2164	-1.59899	-2.06865	-1.44986	-1.51493	-1.26579	-1.151	ACATCACGCGGGCGCTGTGTCCGGCTTGCTTCGTGTCTCCGCGCCTGGTCAGTGCCGTCACCTGGCTAGG	dopamine receptor 4 (Drd4)
6	Mm.352661	Dnahc5	1.26067	1.2587	0.308301	-0.260283	0.510826	-2.65005	-2.23655	-2.00126	-2.63737	-2.88812	-2.49747	AGGAAGCCAAGAGGGCCCGTCTGGATGGGCGGCATGACTATCTGTTTGCAATTGTAGCTTCCTGTTTGGA	dynein, axonemal, heavy chain 5
6	Mm.31817	Dyx1c1	-0.530628	1.10448	-0.0118345	0.34484	0.597543	-2.41455	-2.82779	-2.16082	-2.54436	-2.42602	-2.38872	GAAGACAGAGTCCCTGCGCCTCGCTCCGCTGGCAGTATTCAAATCAGCTTTACCCCTCGAGTGTTCCCAA	dyslexia susceptibility 1 candidate 1 homolog (human)
6	Mm.17917	Efhd2	0.616018	2.63505	-0.271934	0.0960738	0.558949	-1.3326	-1.14044	-1.24122	-1.54301	-1.43586	-1.18994	TGGGCAGCGCGGACGACGAGCTGAGCGCCAAGCTGCTGCGGCGCGCGGACCTCAACCAGGGCATCGGCGA	EF hand domain containing 2 (Efhd2)
6			-0.513262	1.28458	0.0704517	0.289505	0.301725	-2.14999	-2.56601	-1.79694	-2.21897	-2.11361	-2.12506	GTAAGTCACAACTGGGTAAGAGTGTCAATCAAGGACAGCACTTGGTACCTATGATAGACAAATACTCCTG	eighth exon (C-terminus) (1 is 2nd base in codon); Mouse gene fragment for delta-immunoglobulin encoding one of two alternate C-termini (exon 8?)
6	Mm.23592	Evc	0.153834	0.752336	0.385308	0.764797	0.810191	-0.647358	-0.618648	-0.354374	-0.588893	-0.420096	-0.372036	CTGGTCCCCGCGGTGCTACTGGGTGGCGTTCTCGGCCTAGGCCTTGGCTTGTGGCTTGGCTGTCGCGCGA	Ellis van Creveld gene homolog (human) (Evc)
6	Mm.83949	Elovl4	-0.119801	1.89873	0.114192	0.91306	-0.175891	-1.66622	-1.6652	-1.21492	-1.50425	-1.12979	-1.7565	AGCCGTTCCAAATGCGCTTAGTACTCATAATCTATAATTTTGGCATGGTTTTGCTTAACCTTTTCATCTT	elongation of very long chain fatty acids (FEN1/Elo2, SUR4/Elo3, yeast)-like 4
6	Mm.236438	Efs	0.367937	0.669386	0.586865	0.839374	0.9196	-1.61584	-1.41462	-1.31262	-1.38426	-1.20468	-1.2199	GAGCACAGGTGGGGGCTGCAGGCACAATGCTGGCCCAAACTCTGCGGGCCACTGTGCTTGCTGTCAAGGG	embryonal Fyn-associated substrate (Efs)
6	Mm.257266	Epha7	-0.37949	0.824483	0.378797	0.157903	0.49758	-2.78481	-2.97033	-2.73909	-2.80834	-2.77914	-2.7445	atagcaaggctgaccaagaaggggatgaagaactctactttcattctttagtaacaaatgagcacctgtc	Eph receptor A7
6	Mm.271976	Ephb6	0.321669	1.4622	0.0523213	0.102041	0.562713	-0.748453	-0.6414	-0.351759	-0.815866	-0.754055	-0.570258	CAGAGTGGTGGCGGGCATGGTGTGCAGTCTGTGGCTCCTGGTTCTAGGGTCATCAGTTCTAGCTCTGGAA	Eph receptor B6 (Ephb6)
6	Mm.331159	Efna3	-0.13815	0.876812	0.0472529	0.693147	0.383725	-1.801	-1.88149	-1.50599	-1.89086	-1.49469	-1.69029	GAGGATGAAGGTGTTCGTCTGCTGCGCCTCCACATCGCACTCCGGGGAGAAGCCGGTCCCCACTCTCCCC	ephrin A3
6	Mm.2561	Esr2	-0.081678	1.6666	0.542666	0.542666	0.462624	-2.30208	-2.38695		-2.08165	-2.13793	-2.1213	AAAAACTCACCATCAAGCCTTACTTCCCCTGCTTCTTATAACTGTAGCCAGTCCATCCTACCCTTGGAGC	estrogen receptor 2 (beta)
6	Mm.293142	Etohi2	0.0317487	0.7193	-0.1814	0.192257	0.411591	-1.94218	-1.98565	-1.64927	-2.05601	-1.84111	-1.85095	AACGACCCCAAGTCGCAGCTGCAGCAGTGTTGTCTGACCCTGAGGACAGAAGGGAAAGAGCCTGACATCC	ethanol induced 2
6	Mm.275788	Exosc3	-0.627764	1.11204	-0.412245	0.173272	0.849227	-1.99443	-2.33431	-1.5651	-2.22252	-1.91727	-1.76059	CCACCGACTCCGGTCCCGCGGACAGTACTTCAGCCATGGCAGGCGTCACCATCGCAGCTTCCGGTATCTA	exosome component 3
6	Mm.30978	Extl1	0.283887	0.905628	0.62456	0.198602	0.576784	-1.42431	-1.40174	-1.27741	-1.22946	-1.38904	-1.29077	TCTGTGGACCGCTTACTTCTCCTCGGTGGAAAAAGTTATCCATACCACCCTAGAGGTTATTCAGGACCGG	exostoses (multiple)-like 1 (Extl1)
6	Mm.41787	Nme4	-0.537143	2.47948	-0.441833	0.266352	0.281167	-1.28507	-1.23038		-1.38915	-0.988187	-1.10155	TGGGCTGTGGTGTCCCAAAGGCTCCTAGCACTTGCAGTTGCAAGGGTTGGGAGGTATCCATTGTAGGAGC	expressed in non-metastatic cells 4, protein
6	Mm.21583	AI462438	-0.405145	0.742517	-0.651122	-0.538539	0.280772	-1.35651	-1.61316	-1.26769	-1.70061	-1.6782	-1.34965	CAAGGTGGCTGTTTTCACTTGGCATGGCTGTTCTCTGCAGTTGAGTGGCCGGACTGAGGTGGCTTATGTC	expressed sequence AI462438
6	Mm.45274	AV071179	0.241326	1.43279	0.55436	0.505767	0.737998	-1.75607	-1.75729	-1.49397	-1.6057	-1.60081	-1.56456	CAACCTGATCAAGGCACATTCGAAAGTGTGGCATAACTACGACAAAAACTTCCGCCCTCATCAGAAGGGT	expressed sequence AV071179 (AV071179)
6	Mm.244319	AW049604	-0.330242	1.77777	0.880664	-0.0253178	0.70557	-2.17846	-2.4691	-1.86273	-1.8914	-2.28386	-2.15728	GGCCTGCTTGTGTGGACGCTCGAATTATCAAGACAAAGCAGTGGTGTGACATGCTTCCTTGCCTGGAGGG	expressed sequence AW049604
6	Mm.41450	AW209491	0.210089	0.802935	-0.0382655	0.429908	0.503719	-0.905154	-0.845059	-0.629997	-0.926769	-0.764505	-0.716229	CAAGGAACTGATCAAAAGAGCAGAATCACTTTCTCGGTCCCGAAAAGGTGGCATAGAAGGTGGCGCAAAG	expressed sequence AW209491
6	Mm.243024	AW538196	-0.0186341	0.770108	-0.170697	0.079806	1.13685	-1.71109	-1.78757	-1.5387	-1.72112	-1.72077	-1.42419	CGCCTGGACCAGGCTGTCCTTGACCTGAAGAGATGTGTGAGCCTAGAACCCAAGAACAAAGTTTTCCAGG	expressed sequence AW538196
6	Mm.287740	AW556797	0.0571584	0.904456	-0.104544	0.117783	0.544801	-2.38441	-2.16572	-1.92812	-2.20071	-2.15296	-1.97303	CTGTGGCGGCTGGTGTGGCAGCGGAGGCCGTGGCTAGTTGGATAGGGCTGGGGCCGGTCGCACCCTTTGT	expressed sequence AW556797
6	Mm.142716	Fabp6	0.036105	1.24008	0.448637	0.66896	0.360345	-1.89911	-1.86048	-1.62825	-1.79481	-1.59793	-1.8014	TTCAGTGGCAAATATGAATTTGAGAGTGAGAAGAATTACGATGAGTTCATGAAGCGCCTGGGTCTTCCAG	fatty acid binding protein 6, ileal (gastrotropin) (Fabp6)
6	Mm.196475	Fbxw7	-0.187599	0.855055	-0.134606	0.00935461	0.409217	-2.05668	-2.66488	-1.86508	-2.1598	-2.14499	-1.94526	TTATTCTGATTCTAAACGAAAAGAATGGGAATGACAGTAACAAACAAGATTTCCCCACTGGATATTGCGA	F-box and WD-40 domain protein 7, archipelago homolog (Drosophila) (Fbxw7)
6	Mm.22119	Fcgr2b	0.168137	0.680747	-0.143643	0.696662	0.23713	-2.14472	-2.33511	-2.06916	-2.5848	-1.98709	-2.23421	tccagaggaagtaggtgagtacagacagccctctgggggctcagtgcctgtcagcccagggcctccatct	Fc receptor, IgG, low affinity IIb
6	Mm.276715	Fgfr4	0.451823	1.39294	0.612585	0.313589	0.305756	-0.959853	-0.820698	-0.464358	-0.746687	-0.867023	-0.85366	CTCTGAAGAGGTAATGCCCATTCCCGCCTCGTGCCCTCTCTATGCCCGCTCCCATGACCTAGGGATATGA	fibroblast growth factor receptor 4
6	Mm.10929	Fmo2	-0.218254	0.81093	-0.194156	0.405465	0.395613	-2.54382	-2.67945	-2.29898	-2.68168	-2.45505	-2.4556	atattcagtttcaggtactgaacgtggagggaagtggatttctctgcctccactcagcccacagtcgagt	flavin containing monooxygenase 2
6	Mm.7997	Foxd2	-0.599621	1.04629	0.937246	0.681313	0.890068	-2.60548	-3.06466	-2.20697	-2.21233	-2.2887	-2.25954	CCTGCCTTCCTAGGCGCAGAGCTGGGTTGCGCCAAGGCTTTCTACCCCGCGTCCTTGAGTCCCCCCGCAG	forkhead box D2 (Foxd2)
6	Mm.24214	Foxk1	0.227027	1.23056	0.343258	0.663029	0.533143	-1.94018	-1.766	-1.54986	-1.75663	-1.64518	-1.67467	ctgcttccgcacccccttcgggcctctgtcctcacggagtgctccagcttcacacacctcacatgcataa	forkhead box K1 (Foxk1), transcript variant 2
6	Mm.240062	Foxp4	0.0628673	1.13484	0	0.263538	0.730605	-2.17149	-2.23134	-2.04805	-2.21862	-2.05448	-2.01111	ACATGTCCTAAGGGCAGGGTGGGCGGGCAGGGCAGGCCAAGACCCTGCCGCCCAGTGGACCCCGGCCTAC	forkhead box P4
6	Mm.331856	Fhl3	0.81093	0.860138	0.0775091	0.181499	0.768371	-1.46883	-1.11681	-1.18334	-1.51168	-1.38424	-1.21227	GACAGTGAGCTGCTCTGCAATGACTGCTACTGCAGTGCGTTTTCCTCGCAGTGCTCCGCTTGTGGGGAGA	four and a half LIM domains 3 (Fhl3)
6	Mm.3451	Fmr1	-0.459837	0.877595	-0.175049	0.239074	0.61143	-2.17061	-2.49111	-2.02318	-2.3126	-2.08706	-1.99737	acttcaggaactaattctgaagcatcaaatgcttctgaaacagaatctgaccacagagacgaactcagtg	fragile X mental retardation syndrome 1 homolog (Fmr1)
6	Mm.290046	Fut2	-0.494296	0.797507	0.0124225	-0.349557	0.200898	-2.63641	-2.87357	-2.39569	-2.66436	-2.97479	-2.72737	GTCAGAGAAGGAATTACAGGCGGTTCAAATGTCCTCACCAAACGCGGCAAGAACAGACATGCAGCAGAGT	fucosyltransferase 2 (Fut2)
6	Mm.69751	Gpatc1	0.0451604	1.37948	0.0503418	0.139289	0.701266	-1.96621	-2.02245	-1.8043	-1.95607	-1.97948	-1.77296	GGAAGGTACAAGCGCTTCCACGGAGCCTTTAGTGGTGGTTTCTCTGCTGGTTACTTCAATACCGTCGGCT	G patch domain containing 1 (Gpatc1)
6	Mm.196678	Gpr74	-0.81093	0.980829	0.916291	0.826679	0.925769	-2.81763	-3.42617	-2.44563	-2.50568	-2.75256	-2.83707	gtctcaaaacccaggtggggaaaatttgggatgtggaaaaagtgcagacaatccacacaggaatccttga	G protein-coupled receptor 74
6	Mm.279400	Gprk5	0.174023	0.887789	0.0870114	0.0483965	0.448598	-2.12333	-2.32598	-2.09608	-2.32518	-2.37813	-2.17153	ACAGAGATTACTACAGTCTATGTGACAAGCAACCAATTGGGAGACTGCTTTTTCGACAGTTCTGTGAAAC	G protein-coupled receptor kinase 5 (Gprk5)
6		Gprc2a-rs2	-0.280302	1.72475	0.102857	0.654926	0.253781	-2.43944	-2.46953	-2.24951	-2.52639	-2.6612	-2.43054	agaaatctgtgagctttttggcctatgaagagcccctgggaatggcactcaccatcacatccctgtgctt	G protein-coupled receptor, family C, group 2, member A, related sequence 2
6		Gprc2a-rs3	-0.461035	2.05896	-0.122015	-0.0993725	0.528241	-2.22715	-2.47849	-1.83155	-2.37119	-2.29962	-2.08331	tcatggtggctatggaagtgttttgtatcttggcttccaatatagcactccttggattgatttttacccc	G protein-coupled receptor, family C, group 2, member A, related sequence 3
6	Mm.273114	Gabra5	0.48007	1.10295	0.150039	0.592995	1.01705	-1.38625	-1.20549	-0.992901	-1.38645	-1.24354	-1.04225	ATGGCTATGACAACAGACTGCGGCCTGGGCTGGGAGAGCGAATCACGCAGGTGCGAACAGACATCTATGT	gamma-aminobutyric acid (GABA-A) receptor, subunit alpha 5
6	Mm.26859	Gjb5	-0.116864	0.352623	-0.0451204	-0.0223058	-0.738268	-2.21554	-2.54858	-2.26352	-2.29602	-2.34501	-2.99274	TCTACCTCTTCCACGCATTCTATCCCAGATATACCCTCCCTTCTATGGTCAAGTGCCATGCGGAGCCGTG	gap junction membrane channel protein beta 5 (Gjb5)
6	Mm.86870	Gsdm	0.572069	1.18806	0.396654	0.303996	0.610909	-2.44218	-2.01271	-1.81757	-2.19437	-2.18601	-2.12544	AGCTCCCCCTCAGATCCGACAGACAGTGGCAACTTTAGCTTTAAGAATATGCTGGATGCTCGAGTAGAGG	gasdermin (Gsdm)
6		Gm1549	0.203228	0.865738	0.376892	0.608693	0.642595	-2.03829	-1.95516	-1.75399	-1.89153	-1.9347	-1.77172	ATGGTCAGCATGGAAAAGGTGAGACACGGGAATGGAATGCCGAGATTTCTCAGTAGCAGGCCAGAAGATG	gene model 1549, (NCBI)
6	Mm.218957	Greb1-pending	-0.646627	1.39944	0.486728	0.441833	0.566395	-1.9463	-2.37364	-1.41256	-1.80894	-1.80745	-1.8515	ATGGGCAATTCCTATGCTGGCCAGCTAAAGAGCACACGGTTTGAAGAGGTCCTCCACAACTCCATCGAGG	gene regulated by estrogen in breast cancer protein (Greb1)
6	Mm.2514	Grca	0.0546041	0.71335	-0.37284	-0.595983	0.0101524	-2.76963		-2.11965	-2.73638	-2.76862	-2.50637	GGAACGAGAGCATCTGCAAGGTCTTTGTGTCCACCTACTACACGCTGGCCCTGGCCACCTGCTTCACGGT	gene rich cluster, A gene (Grca)
6	Mm.261906	Grcc9	0.290083	0.808077	0.143101	0.467597	0.873062	-2.16462	-1.98096	-1.91611	-2.12257	-1.89762	-1.80415	GGCGAAAGAAGAGGTGAGATACGGACTAGGTGTGGGGAGATCACTACTCTTGGCAATGGTTTGGGCTGGA	gene rich cluster, C9 gene
6	Mm.2080	Gtl3	0.244147	0.761043	-0.147942	0.350678	0.688653	-1.53854	-1.54202	-1.2579	-1.65337	-1.55504	-1.31103	GCGGGCGGCAGTTGCTGTGGTTTCGGTGCTGAGGTGGCTCGGTGCTCCCGAGGCTTACGGATCTGCGTCA	gene trap locus 3
6	Mm.272533	Gtf2h2	0.408641	2.40366	0.11223	0.19147	0.711014	-1.51553	-1.37947	-1.2685	-1.56917	-1.42265	-1.29571	actgtgatgtctttgttcatgactctctccattgttgtcctggctgtattcataagatcccaactccttc	general transcription factor II H, polypeptide 2 (Gtf2h2)
6	Mm.220358	Gck	0.852317	1.03389	0.0762645	0.105598	0.868324	-0.642482	-0.401559	-0.300017	-0.674372	-0.518015	-0.350057	aatcagaggagggcagcggcaggggagccgcactggtctctgcggtggcctgcaagaaggcttgcatgct	glucokinase
6	Mm.342617	Gcnt2	0.346228	1.01764	0.160851	-0.0710959	0.426164	-1.62357	-1.55907	-1.57179	-1.54417	-1.74531	-1.48773	CCTCTACCAGCAGCTCAACAGCTCCAGCGAAAGGACGTCTGTCACCATCTGTGATTACGGCTTGCAAAAT	glucosaminyl (N-acetyl) transferase 2, I-branching enzyme
6	Mm.57057	Grid2	-0.538185	1.13625	1.46349	-0.174962	0.906585	-2.27334	-2.61161	-2.49328	-1.80458	-2.41838	-2.00258	GGCTGTGGCCTCACCCGGAGCAACAGAAATGATGACTATACTCTTTCAGTTCGTCCACCTGTCTACTTGA	glutamate receptor, ionotropic, delta 2 (Grid2)
6	Mm.40190	Grik2	1.48292	1.12953	-0.532805	1.12953	0.208545	-0.113581	-0.642207	-0.100059	-0.648571	0.0758784	-0.1599	ggagagcaaagaggccagtgctctaggggtgcagaatattggtggtatcttcattgtcctggcagccggc	glutamate receptor, ionotropic, kainate 2 (beta 2) (Grik2)
6	Mm.236214	Grin3b	-0.270183	1.0808	0.139356	0.844624	0.280648	-1.81423	-2.15104	-1.46325	-1.82309	-1.64203	-1.76491	GGCCACCCCTTCCCCGCGGCTGCCGCACAACCTGAGTCTGGAGCTAGTGGCCGTCGCGTCCCCAACCCGG	glutamate receptor, ionotropic, NMDA3B
6		Gpx2-ps1	-0.0785903	1.56425	-0.0235305	0.170626	0.899878	-2.21113	-2.52478	-1.9551	-2.3788	-2.28992	-2.03401	tggggagaagttagacttcaatacgttccgaggcagggctgtgctgattgagaatgtggcgtcactctga	glutathione peroxidase 2, pseudogene 1
6	Mm.215168	Glra4	0.524417	1.14824	0.384188	0.736912	0.805065	-1.63394	-1.42536	-1.1082	-1.41453	-1.22414	-1.22165	ATCATAAGAGAGAGCCGCTTCTATTTTCGTGGCTATGGCCTAGGACACTGCTTACAAGCAAGGGATGGAG	glycine receptor, alpha 4 subunit
6	Mm.219621	Glycam1	0.244061	1.08497	0.861139	0.804587	1.09045	-2.06257	-1.97879	-1.61507	-1.74635	-1.77425	-1.61699	GATGCCATTCCAGCTGCCCAGTCCACTCCCACCAGCTACACCAGTGAGGAGAGTACTTCCAGTAAGGACC	glycosylation dependent cell adhesion molecule 1
6	Mm.22302	Gzmm	0.465634	1.15512	0.320566	0.0862844	0.997764	-1.66844	-1.46155	-1.43622	-1.56445	-1.66506	-1.24703	GCCCAGCAAGAATGTCAAACCACTAGCTCTGCCAAGAAAGCCCCGATCCAAGCCGGCAGAAGGTACCTGG	granzyme M (lymphocyte met-ase 1) (Gzmm)
6	Mm.281298	Gadd45g	0.917514	0.140649	0.416291	0.480156	0.284872	-1.20181	-0.849278	-1.1053	-1.06581	-1.06935	-1.10931	GCCCAGGACTCTGCCAGTGTCCGGAGAGGCTGCTAGCACAGGAAGGCCTAGGCGAGGACGTTGGCCCCAG	growth arrest and DNA-damage-inducible 45 gamma
6	Mm.40338	Gas7	-0.0870114	1.05242	-0.133531	0.0800427	0.510826	-2.60914	-2.9248	-2.37134	-2.70609	-2.55018	-2.4785	atggggaaaaaaatgtccaacatggagaacagctttgatgatgggtctcacctctctccccagaacctgg	growth arrest specific 7
6	Mm.354720	Gnao	0.574883	0.741937	-0.0312525	0.00383878	0.860941	-2.66754	-2.45597	-2.24978	-2.65727	-2.79629	-2.36178	catctgctttcctgaatacacaggccccagtgccttcacagaagctgtggctcacatccaagggcagtat	guanine nucleotide binding protein, alpha o
6	Mm.323562	Hmx3	0.475992	1.12137	0.920486	0.316541	0.518007	-2.0365	-1.89576	-1.65053	-1.77444	-1.92654	-1.88147	agccaccgccccaacctcccgcgcccaaggaatccccgttctccatcaggaacctgctcaacggagacca	H6 homeo box 3
6	Mm.13849	Hspb1	1.33891	0.414173	0.538146	0.292408	0.336576	0.847663	1.3423	0.810999	0.879291	0.814582	0.79093	tactttcgaggcccgcgcccaaattgggggcccagaagctgggaagtctgaacagtctggagccaagtag	heat shock protein 1
6	Mm.13849	Hspb1	1.17934	0.220663	0.339628	0.132425	0.249346	0.638896	0.994941	0.583747	0.785372	0.56497	0.626266	tactttcgaggcccgcgcccaaattgggggcccagaagctgggaagtctgaacagtctggagccaagtag	heat shock protein 1
6	Mm.13849	Hspb1	0.93601	0.22229	0.291055	0.17864	0.370729	-1.52216	-1.15238	-1.42374	-1.39425	-1.49698	-1.43898	cttcacccggaaatacacgctccctccaggtgtggaccccaccctagtgtcctctttccctatcccctga	heat shock protein 1
6	Mm.89204	Hsf4	0.039414	0.949891	0.139325	0.356549	0.517087	-2.00717	-2.08289	-1.69554	-1.97668	-1.90898	-1.84983	aaccctgtacaacgtcaccgagagcaacgcctcctacttggatcctggagccagtccctcctctccctga	heat shock transcription factor 4
6	Mm.349450	Herc2	0.545896	1.24482	-0.162519	0.10436	1.05243	-0.900721	-0.766546	-0.526239	-1.03124	-0.971803	-0.50992	TGACTGAGAACGGAAGAGGACGTGTACTGAACATCTTGTGGAAGCCAAGTGCCCTGTGGGGAGCCGCCCT	hect (homologous to the E6-AP (UBE3A) carboxyl terminus) domain and RCC1 (CHC1)-like domain (RLD) 2
6		Hhex-rs3	0.180126	0.955849	-0.136041	0.35448	0.267748	-2.14713	-2.05832	-1.74179	-2.18186	-2.09389	-2.06049	atacctctccccacctgagaagaagcatcgggccaacatgtcgcagcttagggagagacaggtcaaaacc	hematopoietically expressed homeobox, related sequence 3
6	Mm.196110	Hba-a1	0.390866	1.76978	0.0631789	0.786479	0.0215062	-3.04199	-2.83961	-2.31265	-3.03718	-2.71733	-3.30702	cgcggtacatgcctctctggacaaattccttgcctctgtgagcaccgtgctgacctccaagtaccgttaa	hemoglobin alpha, adult chain 1 (Hba-a1)
6	Mm.2168	Hc	0.248623	0.763215	0.595819	0.978811	0.89839	-2.32423	-2.42838	-2.23571	-2.28829	-2.19352	-2.26259	agccaaacgggagactgtcttaactttcatagaccccgaaggatcagaagttgacattgtagaagaaaat	hemolytic complement
6	Mm.336061	Hs6st2	0.594301	0.720705	0.635643	0.826495	0.468164	-1.72565	-1.43635	-1.31694	-1.41397	-1.3719	-1.53173	CTGCAGGCGTTCAGCTCCCCGGTGCCGGATCCGTACCGCTCGGAGGATGAGAGTTCGGCCAGGTTTGTAC	heparan sulfate 6-O-sulfotransferase 2 (Hs6st2)
6	Mm.43587	Hpca	0.391479	1.24379	-0.0425596	0.307025	0.362905	-2.37243	-2.534	-2.12646	-2.83419	-2.48293	-2.89946	aaatgcccgaggatgagtcgaccccggaaaagaggactgagaaaatcttccgccaaatggacacaaacaa	hippocalcin (Hpca)
6			0.775064	0.563094	0.413562	0.247241	0.00607905	-2.66259	-2.76906	-2.6538	-2.79266	-2.80152	-3.0584	aagaagaaagggtttctcccctcctttcgggggcaataaatctttctctttccccctctctctctgtgtg	homeobox protein; Mouse homeobox protein (Hox-2.6) gene, 3' end
6		Ctla-8	-0.0358604	2.15979	-0.480627	-0.0836369	0.488664	-1.86493	-1.87905	-1.27445	-2.07795	-1.93024	-1.65787	ccgggtggagaagatgctggtgggcgtgggctgcacctgcgtttcctctattgtccgccatgcgtcctaa	homologous to the ORF13 of Herpesvirus Saimiri; or Rattus rattus (clone 2.6) CTLA-8 mRNA sequence, complete cds
6	Mm.248353	Hcfc1	-0.368806	0.541461	-0.731432	-0.448582	-0.0218905	-0.468429	-0.612673	-0.358465	-0.819196	-0.681594	-0.468997	TGTGTCTCCCGCAAACTTGCCAGCGGTGCTTCTGCAGCCCCGCTGGAAACGGGTGGTGGGCTGGTCGGGT	host cell factor C1 (Hcfc1)
6	Mm.26634	Hao1	-0.262364	1.91239	0.0918075	-0.367725	0.592051		-2.18334	-1.32101	-2.27004	-2.28956	-2.00261	GACGTTAGCTGATAACATCCAAGCATTTTCTAGATGGAAGCTCTATCCACGGATGCTTCGCAACGTTGCT	hydroxyacid oxidase 1, liver (Hao1)
6	Mm.14435	Hsd3b6	0.165514	1.70856	-0.00153965	0.100425	0.528514	-0.896544	-0.890173	-0.845858	-1.02127	-1.00824	-0.766856	AAAGATCTGGAGGAGATCAGGGTCCTGGACAAGTTCTTCAGACCAGAAACCAGGGAGCAATTCTTCAACC	hydroxysteroid dehydrogenase-6, delta<5>-3-beta (Hsd3b6)
6	Mm.131973	Hcn1	-0.542666	1.19237	0.186586	0.495321	1.01238	-2.57722	-2.79344	-2.18008	-2.55004	-2.24002	-2.33054	AATCATGCTTATAATGATGGTTGGAAATTTGGTCATCATACCAGTTGGAATCACGTTCTTCACAGAGCAG	hyperpolarization-activated, cyclic nucleotide-gated K+ 1 (Hcn1)
6	Mm.10096	Hcrt	0.19822	1.10245	-0.167054	0.223144	0.528363	-1.51862	-1.39084	-1.20571	-1.57044	-1.44581	-1.24694	ACATCCCTGCTCTGGTCGCGGCTGTCCGACCGTAACTACCACCGCTTTAGCACCCCGGGGAGGGTCCGGA	hypocretin (Hcrt)
6	Mm.335300	Hcrtr2	0.212561	0.854789	0.738171	0.781254	0.931957	-2.22851	-2.10514	-1.72924	-1.91523	-1.72071	-1.837	CTGCCTTCCAGCTACCCTCGTTGTTGACATCACTGAGACTTGGTTCTTTGGACAGTCCCTCTGTAAGGTC	hypocretin (orexin) receptor 2
6			-0.411099	1.91273	-0.218939	0.141226	0.0704899	-2.1648	-2.83759	-2.04978	-2.55963	-2.44096	-2.60013	GCCCGGCTGCTTCCCGTCCCTTGGTCCGGGCGGGCGGTTTTCCCGCCGCCCTCTCGACACTTTGCACCGA	hypothetical protein (evidence: decoder) putative; adult male testis cDNA, RIKEN full-length enriched library, clone:4930565G20 product:hypothetical protein, full insert sequence
6			-0.00873368	1.0692	-0.110203	0.354934	1.00127	-2.38983	-2.45547	-2.07409	-2.6654	-2.33024	-2.07708	ATGGCGCGGGCGGGTCTGTCCAGGAGGTCGCTAAGGCACCCTCAGCTCGCTGCGATCCGTCTCCGTTGGT	hypothetical protein (evidence: decoder,NCBI CDS Predictor,Longest-ORF) putative; 10, 11 days embryo whole body cDNA, RIKEN full-length enriched library, clone:2810403G11 product:hypothetical protein, full insert sequence
6	Mm.236557	B930025B03	-0.227784	0.760286	0.105361	-0.0281709	0.177681	-2.28938	-2.11426	-1.83619	-2.19709	-2.15031	-2.15675	CAGGGAAGAAAGAACATGTCGTGTTCCTTGTTGTGCAGAAGGCTCGAAGACAGATAAGAGGGGCAAAGGT	hypothetical protein B930025B03
6			0.0584108	0.850247	0.220132	-0.287682	0.460323	-2.27088	-2.34205	-2.02663	-2.2641	-2.55619	-2.19591	CATGACCAAGGCAACTCTTATAAAAGAAAGCTTTTACTTAGGGCTTGCTTGGAGTTTTGGAGGGTTATCA	hypothetical protein LOC280639
6	Mm.42043	AJ242955	0.211797	0.917316	0.283829	0.871186	0.695708	-1.52513	-1.44608	-1.16611	-1.45788	-1.09436	-1.25218	AGTAGACGGTGTGCCAAATCAGTTAGCTGGCTTTGCCTTTTGCGTTGGTTGCTTTGGCGCTGCTTCGCTG	hypothetical protein, P4(21)n gene
6	Mm.246497	Igh-4	-0.038786	1.07941	-0.0219789	1.26357	0.377915	-2.37715	-2.59134	-2.19728	-2.49507	-2.16754	-2.48601	ggcctgggcaggatctggaatggattggatacattaatcctagcactggttatactgagtacatcagaag	immunoglobulin heavy chain 4 (serum IgG1)
6	Mm.246497	Igh-4	0.276924	0.987374	-0.857728	-0.884066	0.38758	-1.35184	-1.45142	-1.16151	-1.63508	-1.69163	-1.19149	ctctgtgttacatgagggcctgcacaaccaccatactgagaagagcctctcccactctcctggtaaatga	immunoglobulin heavy chain 4 (serum IgG1)
6	Mm.246497	Igh-4	0.311013	1.17196	-0.857941	-0.897162	0.468393	-1.64473	-1.62175	-1.29323	-1.96043	-1.99122	-1.40619	ctgctctgtgttacatgagggcctgcacaaccaccatactgagaagaacctctcccactctcctggtaaa	immunoglobulin heavy chain 4 (serum IgG1)
6			-0.436881	0.884875	-0.335785	-0.108803	0.610811	-2.27929	-2.36379	-2.00959	-2.3682	-2.36296	-2.0285	atcacttgcactgtctctaacttttcattagccacctatggtgtacactggtttcgccagcctccaggaa	immunoglobulin heavy chain Fd fragment VH domain
6	Mm.214530	Igsf9	-0.190044	1.0527	0	0.778354	1.11135	-2.58214	-2.704	-2.00342	-2.72686	-2.14567	-2.07548	CGCTTACAGTCTCGAGTGCGCATCCTGGTAGACGGGAGCCTGTGGCTACAAGCCACTCAGCCTGATGACG	immunoglobulin superfamily, member 9 (Igsf9)
6	Mm.8042	Inhba	1.24152	0.635678	0.734075	0.250043	0.210932	-0.529604	-0.0668168	-0.291328	-0.243923	-0.462513	-0.503328	GGGGAGAACGGGTATGTGGAGATAGAGGACGACATTGGCAGGAGGGCCGAAATGAATGAACTCATGGAGC	inhibin beta-A (Inhba)
6			-0.235236	0.70462	0.127987	0.20137	-0.00772205	-1.99711	-2.16545	-1.88447	-1.87058	-1.78379	-1.92004	GAGCTGTCACTCTTAAAGCCCATCGTAGAGACAGGTTCATTAACTTTATTTTTGAGGAAACTGTATATTG	inhibitor of DNA binding 2 (MGD|MGI:96397) putative; 10, 11 days embryo whole body cDNA, RIKEN full-length enriched library, clone:2810434H03 product:inhibitor of DNA binding 2, full insert sequence
6	Mm.333496	Itpr2	0.223276	0.787129	0.155761	0.125787	0.39903	-0.601647	-0.543693	-0.614499	-0.621273	-0.655172	-0.474277	GGACATCGTGTCTCTGTACGCGGAGGGCTCGGTCAATGGCTTCATCAGCACCCTGGGGTTGGTGGATGAC	inositol 1,4,5-triphosphate receptor 2 (Itpr2)
6	Mm.46269	Ins1	0.265703	0.758874	0.508649	0.556505	0.578078	-2.48529	-2.57207	-2.21522	-2.34331	-2.27962	-2.42362	agaccttggcgttggaggtggcccggcagaagcgtggcattgtggatcagtgctgcaccagcatctgctc	insulin I (Ins1)
6	Mm.347448	Insl3	0.152444	1.37429	-0.118977	0.709716	0.787589	-1.40824	-1.41847	-1.05221	-1.57727	-1.25584	-1.14663	CTTGTGGAGACCCGGGACGGGAGCTGCTGCAGTGGCTAGAGCAGAGACATCTCCTGCACTCTCTGGTGGC	insulin-like 3 (Insl3)
6	Mm.470	Irebf1-pending	1.57634	1.00097	0.299243	0.536085	-0.177681	-2.34673	-1.98252	-2.08564	-2.59034	-2.28403	-2.72897	ATGATGGAAAGAATTAGTAAGAAGCAGATCGATACAAGTGAACGATTTTATATGATTCCCAAAGCATTGT	interferon response element binding factor 1 (Irebf1)
6	Mm.15534	Il1a	0.753366	1.28952	-0.764606	-0.374067	-0.0209067	-2.1818	-2.11023	-1.54959	-2.45756	-2.59956	-2.20085	caccaaagaacaaagtcgggtgcacctggcacggggactgccctctatgacagacttccagatatcataa	interleukin 1 alpha (Il1a)
6	Mm.275683	Ica1	0.0923733	1.40626	-0.557602	0.0549158	0.315517	-2.23289	-2.30751	-1.9917	-2.71417	-2.31114	-2.2898	tccagacctctacaagcaaatggagaagttcaggaagctgatttcacaatatcgtggcagagtggagtga	islet cell autoantigen 1
6	Mm.119714	Jam4	-0.609064	0.847298	0.138999	0.567106	0.541916	-2.24232	-2.49973	-1.93729	-2.21501	-2.03524	-2.16912	CTCAGAGGCTCACTTCAACTGCACCGTGACTCACGGCTGGAAGCTTCTCATGTGGACTCTTAACCAAATG	junction adhesion molecule 4
6	Mm.143833	Klk21	0.541916	1.0898	0.338975	0.405465	0.338975	-2.97273	-2.98952	-2.55781	-2.89206	-2.79349	-2.97027	ggcagcattacacccacgaaatggcaaatcccaaatgatctccagtgtgggttcatcaagcccctgccta	kallikrein 21
6	Mm.193443	Klk27	-0.705726	0.849082	-0.356675	-0.338975	0.182322	-2.31021	-2.71668	-2.4742	-2.64423	-2.44755	-2.35404	gggctctatcccatgcgctaaacccaatgcgccaggcgtcttcacaaaacttattaagtttacctcctgg	kallikrein 27 (Klk27)
6	Mm.5193	Klk9	-0.468501	1.28552	-0.229271	0.724602	-0.0540672	-2.10721	-2.18762	-1.89096	-2.31512	-2.14233	-2.22999	ccactgctattacgaagagaacaaggtttccctaggaaaaaacaacctatacgaagaggaaccctctgct	kallikrein 9
6	Mm.196822	Krtap16-9	0.517943	1.21109	0.184304	0.675129	0.339868	-2.37268	-2.4026	-2.09173	-2.37265	-2.2507	-2.40789	tggaggctatggatgtggctgccgccgcccttcatgctgtggaagatatgggttctccaacttctactga	keratin associated protein 16-9
6	Mm.19889	Krt1-16	1.58871	1.98365	-0.424883	1.05494	-0.528067	0.0444705		-0.0844501	0.185744	0.292385	-0.304151	ccggtccatcctcaaggagcaaggttcaaccagcttcagccagagccaaagtcagagttccagggactaa	keratin complex 1, acidic, gene 16 (Krt1-16)
6	Mm.28178	Krt1-3	-0.0534887	1.24229	-0.337514	0.768371	0.718856	-2.58445	-2.39924	-1.85818	-2.47236	-2.05253	-2.02287	tggaccctgtgtcacaaacccttgtgtcacacgctcccgatgtggaccctgcaattcctttggctgctaa	keratin complex 1, acidic, gene 3
6	Mm.25292	Krt2-16	-0.269664	1.29597	0.0744326	0.674798	0.972843	-1.97375	-2.17367	-1.64283	-1.96228	-1.67441	-1.58131	GGCTTCCGGGGCTTGGGTGGTTTTGGTAGTCGGAGCGTCATCAACTTTGGATCATCCTCACCCCGGATAG	keratin complex 2, basic, gene 16
6	Mm.157460	Krt2-19	0.115832	1.04916	0.212561	-0.141079	0.799165	-2.63917	-2.69253	-2.24763	-2.70811	-2.68427	-2.5249	ctcccgaggaggagtcgtatgtggggacctgtgtgtgtcaggttccaggccagtgatcggcagtgcctgc	keratin complex 2, basic, gene 19
6	Mm.22657	Krt2-5	-0.113329	1.18413	-0.0550598	0.965081	0.778669	-2.49038	-2.98239	-2.3035	-3.15933	-2.46084	-2.5683	CAGCCGGAGCCTGTACAATGTGGGGGGCTCCAAAAGGATATCCTACAGTTCTGGCGGAGGCAGCTTCAGG	keratin complex 2, basic, gene 5
6		Slm1	-0.153755	1.62453	-0.283731	0.114346	0.532443	-1.35254	-1.10635	-0.400947	-1.24604	-1.1005	-0.912144	GGGCCGAGGTATTAGAGGCAGAGGGATCAGAATAACTCCCACAGCTCCATCAAGGGGCCGTGGCGGTGCT	KH domain protein; similar to mammalian Sam68; SLM-1 (Slm1) mRNA, complete cds
6	Mm.218561	Keg1	-0.13815	1.41413	-0.175891	0.591364	0.880162	-2.16992	-2.43539	-2.03802	-2.3281	-1.99549	-1.84551	GATTCAAAGTTCACAGTCAGACCTGGGCAAAGTGATAGAAAGTCTTGGAGCCACTAACTTGGGCAAGGTC	kidney expressed gene 1
6		Klra11	0.0673522	1.04386	0.543086	1.2644	0.76623	-3.04751	-2.75613	-2.46539	-2.5151	-2.32343	-2.48241	aagtcttcaggtttgaacagccaggtgagacttgaggggactcagagatctagaaaagctggcctaagag	killer cell lectin-like receptor subfamily A, member 11
6	Mm.197620	Klra4	-0.517943	1.0402	0.101096	0.244197	0.110666	-2.66303	-3.05739	-2.17133	-2.79443	-2.51116	-2.79746	gttgcagaacgagatgaggctcaaggagacacggaagcctgaaaaagctcgcctcagagttccctggcag	killer cell lectin-like receptor, subfamily A, member 4 (Klra4)
6	Mm.276408	Kif1a	0.774937	0.0765401	0.310155	0.420503	-0.120628	-1.85472	-1.5416	-1.8792	-1.86204	-1.68875	-2.04693	CCTGCTGTATGCCCAAGGTCTTGGCGATATCACTGACATGACCAATGCCCTGGTGGGCATGAGCCCCTCA	kinesin family member 1A (Kif1a)
6	Mm.67677	Kif2b	-0.00457667	0.667712	-0.764099	-0.49497	-0.0172716	-1.03984	-1.16717	-0.994952	-1.36124	-1.23723	-1.03206	CGGCTGAGGGAGTCAACGGTGATGTGGATTTTTGCATTGCGCAGTCTTTGTCTGTTTTGGAGCAGAAAAT	kinesin family member 2B
6	Mm.294983	Kntc2	-0.316912	1.69686	0.609497	-0.334006	0.540025	-2.36403	-2.45647	-1.9451	-2.0984	-2.5122	-2.14298	CCTTTGGAAAGCTGAGTACACACAAACCGACATCGGAAAGAAAAGTCTCAATATTTGGGAAAAGGACTAG	kinetochore associated 2 (Kntc2)
6	Mm.221319	Kremen2	-0.537954	0.713915	-0.507183	-0.258903	0.585351	-0.892685	-1.09612	-1.01716	-1.31267	-1.15255	-0.807788	ATGGACCTTGATGTGATGGGTGGTGTTTGGTTTCAGGGTTCTTTGCGCCTCTTTTGGGGATGGTCCTGGA	kringle containing transmembrane protein 2
6	Mm.150312	Kcnip1	-0.146603	1.0116	-0.04652	0.0765401	-0.0706176			-1.19731	-1.50853	-1.39061	-1.51421	GAGAACTGCAAGTCTTGTACCGGGGATTCAAAAACGAGTGCCCTAGCGGTGTGGTCAATGAAGAAACATT	Kv channel-interacting protein 1 (Kcnip1)
6	Mm.27217	Kmo	-0.246037	0.791073	0.0676202	-0.369097	0.510826	-1.95732	-2.09422	-1.69839	-1.9516	-2.20456	-1.76836	ATGGCATCGTCTGATACTCAGGGGAAAAGAGTGGCTGTTATTGGCGGTGGTTTGGTTGGAGCACTGAATG	kynurenine 3-monooxygenase (kynurenine 3-hydroxylase)
6		L1Md-Gf251	1.92369	1.21924	-0.667829	0.16508	0.221433	-2.17047		-1.94086	-2.6317	-2.23104	-2.29344	atgaagacagctattcatgctttatttattttcttctggctacagatggactggaagagccaaggcgagc	L1 repeat, Gf subfamily, member251
6	Mm.5074	Lalba	0.712565	2.16849	-0.108634	0.137201	1.19214	-2.24825	-2.07416	-1.59569	-2.36488	-2.30559	-1.72103	GACATAGATGGCTATCAAGGCATCTCTTTGCTTGAATGGGCCTGTGTTTTATTTCATACCAGTGGCTACG	lactalbumin, alpha (Lalba)
6	Mm.4339	Lama5	0.332542	1.64799	0.195006	0.555478	0.949826	-1.01287	-0.862231	-0.446057	-0.993148	-0.88139	-0.666554	CTGCTGGCTGGACTGGCGCTGGTAGGCGAGGCGCGCACTCCCGGGGGCGATGGCTTCAGCCTGCACCCGC	laminin, alpha 5
6	Mm.287014	Lamb3	0.0678226	0.898591	-0.21441	-0.0357181	0.902156	-2.43823	-2.83648	-2.63273	-2.74254	-2.58096	-2.41753	cctgccactcctgcttccaggcctatgacacagacctccaggagcaagctcgacgccttcacagtctccg	laminin, beta 3
6	Mm.180124	Lmod1	0.213259	1.20233	0.805451	0.489284	0.616514	-1.98265	-1.72189	-1.36791	-1.47708	-1.56775	-1.54107	CCAGACGGGAGCATCCCGGTGGGGCTGCGGCAGAGGAATCAAACGGACAAACAGCCCTCGGGCTCATTCA	leiomodin 1 (smooth muscle)
6	Mm.39640	Lrrn2	-0.0196085	1.16739	0	0.193585	0.558228	-1.20056	-1.2283	-1.16444	-1.29606	-1.17343	-1.04746	GTGCCCAAGCGGGCATTGGAGCAGGTGCCTGGGCTCAAGTTCCTAGACCTGAACAAAAACCCACTGCAGC	leucine rich repeat protein 2, neuronal
6	Mm.312170	Lars	-0.0522995	1.72708	0.477144	0.180196	0.673854	-2.29765	-2.34353	-1.99594	-1.99173	-2.07115	-1.90609	GCAGCAAGGGCAAATACTTTGTCACCTTCCCATATCCATACATGAATGGACGCCTTCATTTGGGACACAC	leucyl-tRNA synthetase
6	Mm.245151	Ltc4s	0.631272	0.897448	-0.17833	0.41871	0.837248	-2.10123	-1.80281	-1.93971	-2.08419	-1.86766	-1.70953	ACGAAGTGGCTCTTCTGGCTACCGTCACCCTCGTGGGAGTTCTGTTGCAAGCCTACTTCTCCCTACAGGT	leukotriene C4 synthase (Ltc4s)
6	Mm.165735	Lsm2	-0.140618	0.739581	-0.281365	-0.187659	0.500891	-1.1447	-1.24696	-0.949136	-1.33156	-1.26193	-0.984319	GGACTTTGTGAGGGTGCGGTTGGGAAGCGGTCTCAGCTGGGAGGTGGTCGACTCAGAGAGTGGGTTCTAG	LSM2 homolog, U6 small nuclear RNA associated (S. cerevisiae)
6	Mm.103741	Ly6i	-0.916291	0.976273	0.00904984	0.475669	0.475669	-2.63543	-3.03149	-2.15744	-2.54931	-2.40437	-2.48981	agaaagtaaagagccgttcttgccatcctttctgccctgatgaaattgaaaagaagtttatcctggatcc	lymphocyte antigen 6 complex, locus I
6	Mm.2326	Mif	0.747473	0.337348	0.209057	-0.1122	0.282454	-1.05867	-0.883794	-1.00343	-0.989959	-1.1867	-1.00674	AAGCCCGCACAGTACATCGCAGTGCACGTGGTCCCGGACCAGCTCATGACTTTTAGCGGCACGAACGATC	macrophage migration inhibitory factor (Mif)
6	Mm.126220	Mro	0.163325	1.16365	0.442409	0.473023	0.656182	-2.05623	-2.0518	-1.84074	-1.91781	-2.0406	-1.8631	CTGGTTCGTGGGCTGTATGATCCTGTGAGTTCTGAAGTTATCCATGAGAGTGTGAAGACTCTGACCATCA	Maestro
6	Mm.347469	Mup1	-0.0694285	0.746572	0.173133	0.0677726	1.17207	-2.01821	-1.96386	-1.62158	-2.08935	-2.10978	-1.72925	GAATCAGAAACTGGAGATAGGTACAGAGTACAGGGTCCAGAATCCATCCAGATCAAAATCCCTTACGAAC	major urinary protein 1
6	Mm.350587	Mlycd	0.316721	1.37009	-0.0363676	0.139762	0.507248	-0.916911	-0.805928	-0.369378	-1.03029	-0.859561	-0.767916	TGGTGGAGGGGCCGCACGTCCGGGAAATGAACGGAGTGCTCAAAAGCATGCTGTCTGAGTGGTTCTCCTC	malonyl-CoA decarboxylase
6		Mrgprd	-0.2127	1.05022	0.808302	0.978859	0.562985	-1.62789	-1.662	-1.16432	-1.21706	-1.14138	-1.3065	TGTGTGGGGGGGATGGCAGGCAACTCATTGGTGATTTGGCTCCTGAGCTGCAATGGCATGCAGAGGTCTC	MAS-related GPR, member D
6			-0.565314	0.71562	0.0335227	-0.334202	0.566088		-2.94653	-2.03615	-2.44494	-2.61628	-2.39436	cctggggataattgggtctggcaacttgggctcacctgcattaaccttcatagcattaagaagaaactaa	maternal effect gene (MGD|MGI:1345193) putative; adult male testis cDNA, RIKEN full-length enriched library, clone:4933411P06 product:maternal effect gene, full insert sequence
6	Mm.289351	Mei1	0.389465	1.1944	0.728239	0.436718	0.65678	-2.39785	-2.03527	-1.69509	-2.0228	-2.04012	-2.01986	AGCACAATGGCAATTTGCAGGTCCATCGGACATTATCTGTGGAACTGAACCAAGTATTGAAGGCTCTCAG	meiosis defective 1
6	Mm.149071	Mre11a	0.403277	1.21943	-0.200853	0.574031	0.463837	-1.71582	-1.61996	-1.50388	-1.85077	-1.52258	-1.55394	acatctagcaaacggatgtcccagagccagacagccaaaggggtagactttgaatcagatgaggatgatg	meiotic recombination 11 homolog A (S. cerevisiae)
6	Mm.116944	Mell1	-0.0889475	1.9244	0.281011	-0.611469	1.08253	-2.74293	-2.99361	-2.35129	-2.69731	-2.9663	-2.61268	cttctacagcatagggaagcagctgcccctcttaactagcctgctacacttctcctgggatgagaggacg	mel transforming oncogene-like 1 (Mell1)
6	Mm.329309	Mep1b	-0.768371	2.40968	-0.472906	0.220241	0.871839	-1.82682	-2.28724	-1.62686	-2.06972	-1.839	-1.68387	AGATGGCCACATACCATTCCATATGTTCTAGAGGACAGCTTGGAAATGAATGCTAAAGGAGTTATCCTCA	meprin 1 beta (Mep1b)
6	Mm.272397	Mtf1	0.0786923	1.22824	-0.0822381	-0.232692	0.487755	-1.80935	-1.80586	-1.85455	-1.87802	-1.95231	-1.62585	GGGCTTAGAGCCTTCTGTAGTCTTGCCTGTCAACAACACATCCGCTTCCTGTTTCGTTGTGACTGCTTTC	metal response element binding transcription factor 1
6	Mm.20472	Mata2-pending	-0.587787	1.7148	0.34924	0.471986	0.732063	-2.63233	-3.18461	-1.89223	-2.39768	-2.43631	-2.27095	AAGACAAGGGCGGCTCCCGGAAGGATGTGCTCGGTTGGAAGGTGAGGCAAGTGGACGACGGGTGGCGAGT	metastasis associated 2 (Mata2)
6	Mm.1287	Mapt	0.0745331	1.08864	0.143894	0.0634218	0.778669	-0.317433	-0.221164	-0.316758	-0.361332	-0.285329	-0.115331	caaggtgcagataattaataagaagctggatcttagcaacgtccagtccaagtgtggctcgaaggataat	microtubule-associated protein tau
6	Mm.23828	Mcm10	-0.0123458	1.45375	0.399311	0.646846	0.420686	-1.70023	-1.72291	-1.16343	-1.49905	-1.39832	-1.44935	GCGCCTGCCCCCCGCTTGTGGTCCTCGCCGCGCGTTGGTTGCGGTGCTTTCCTACGTGCCTGTCTCCCTG	minichromosome maintenance deficient 10 (S. cerevisiae)
6	Mm.282694	Mrpl55	0.573081	2.29966	0.206955	0.198013	1.01491	-2.14865	-2.01741	-1.62052	-2.10503	-2.11407	-1.85013	CTCTTGGTCAAGCAGGACGGCTCCACTATCCATATCCGATACCGGGAGCCACGACGCATGCTGGCGATGC	mitochondrial ribosomal protein L55
6	Mm.46656	Mrps35	1.22733	1.52869	-0.312223	-0.312223	-0.0804216	-1.76544	-1.83127	-1.27486	-1.99524	-2.01767	-1.93131	CTGTGCAGCGCTGAAAGATTTCTGCACTGAGTGGCCAGCTGCACTCGACAGTGATGAGAAATGTGAGGAG	mitochondrial ribosomal protein S35
6	Mm.274601	Mrps5	-0.0800427	0.967926	0.16508	0.370679	0.808077	-1.54025	-1.48344	-1.0911	-1.50668	-1.30574	-1.15585	TACTTGCCTTTGTGACAGTGCGAAGGTGGCTTTGTGACGGTGCGAGGGTGGCTTTTGCAGTAATTTTATT	mitochondrial ribosomal protein S5
6			0.0259755	0.74444	-0.17185	0.111918	-0.203599	-2.4075	-2.49467	-2.13974	-2.65584	-2.35267	-2.54345	acactttgagaaacggcggaaccctgcggcaggtctgatccaggggcaggtgaggtgtgcaggccactga	Mouse DNA sequence from clone RP23-401L17 on chromosome 2, complete sequence
6	Mm.326970		0.454255	0.523248	0.470004	0.916291	0.512075	-3.10669	-2.8067	-2.69393	-2.76069	-2.58129	-2.90135	ggggaaatctggcagctggcaactcatctttggatctggaacccaactgacagttatgcctgacatccag	mRNA for partial T cell receptor (hybridoma HCQ.1; 117 bp)
6	Mm.214641		1.18958	0.315853	0.0281709	0.150061	0.04652	-2.9931	-2.65091	-2.85408	-3.05231	-2.94912	-3.049	gagcgcatcgcaggaatgaagactccccacgaccacagcactcctatcccaaaaggcatgtggacacacg	mRNA similar to H2B histone family, member J (cDNA clone MGC:29103 IMAGE:5003093), complete cds
6	Mm.57145	Muc5ac	-0.241162	1.98959	0.635726	0.387447	0.321695	-2.74882	-2.93709	-2.09104	-2.4635	-2.51754	-2.59471	CACCCCCTGCGACAACTCTATCTACATCTACCACGCCACCTGTCACTGGGCGGGATCGGTGCAATGTGTT	mucin 5, subtypes A and C, tracheobronchial/gastric
6	Mm.27697	Mus81	0.162519	1.52989	0.405465	0.395613	0.640305	-2.35171	-2.05777	-1.56988	-2.00015	-1.93932	-1.92393	ATGGCGGAGCCGGTCCGCCTGGGCCGGAAGCGTCCGCTGCCCGTTTGCCCCAACCCGCTCTTCGTTCGTT	MUS81 endonuclease homolog (yeast) (Mus81)
6	Mm.180333	Mutyh	-0.467023	1.20472	0.359656	0.627613	0.795892	-1.97388	-2.06278	-1.47085	-1.66881	-1.63037	-1.58431	GTGTCCGGGCCATTGGTGCCGATCCCACCAGCACCCTTGTCTCTCATCACCTCTGGAACTTAGCCCAGCA	mutY homolog (E. coli)
[truncated: 17,801 more rows]
