# Supplementary material for: Transcriptional Analysis of Fracture Healing and the Induction of Embryonic Stem Cell–Related Genes
Source: PLoS One. 2009 May 5;4(5):e5393. doi: 10.1371/journal.pone.0005393 (PMC2673045; doi:10.1371/journal.pone.0005393)
Supplement: Table S4 — Expression Characteristics of Known Genes Associated With Skeletal Disorders During Fracture Healing [37]. The list of skeletal disorders as summarized in Superti-Furga and Unger, 2007, was compared to those expressed genes seen in fracture healing. The observed list is arranged based on the classification scheme presented by Superti-Furga and Unger, 2007. The listing of the data was sorted based on association with: temporal cluster; Cluster group (Up, down or variable); Specific developmental ontologies (neurogenesis N, vasculogenesis V or skeletogenesis S; a simplified pathological classification: Brachydactylies BD; CF cranial facial; Dysostosis DP; epiphyseal or epiphyseal dysplasias EM; Generalized or multi-tissue dysplasias GDP; limb length differences LL; mineralization defects M; Polydactyly or Syndactyly; PS, synostoses SYN; or Vertebra or rib VR. (0.13 MB XLS) [file pone.0005393.s005.xls]

## Sheet: Sheet1
Classification	Disorder	MIM no.	Gene Symbol	Gene Name	Cluster	Unigene (murine)	Cluster Group	Biological Ontology	Grouped Phenotype
34	Brachydactylies (with or without extraskeletal manifestations) (Pseudohypoparathyroidism, Type Ia, Included)	103580	GNAS1	Guanine nucleotide binding protein of adenylate cyclase - subunit	2	Mm.125770	U	SN	BD
34	Brachydactylies (with or without extraskeletal manifestations) (Brachydactyly type A1)	112500	IHH	Indian Hedgehog	3	Mm.2543	U	SN	BD
34	Brachydactylies (with or without extraskeletal manifestations) (Brachydactyly type C)	113100	GDF5	Growth and differentiation factor 5	5	Mm.4744	U	SNVG	BD
34	Brachydactylies (with or without extraskeletal manifestations) (Pseudohypoparathyroidism, Type Ia, Included)	103580	GNAS1	Guanine nucleotide binding protein of adenylate cyclase - subunit	5	Mm.125770	U	SNVG	BD
34	Brachydactylies (with or without extraskeletal manifestations) (Brachydactyly type A2)	112600	BMPR1B	Bone Morphogenetic Protein Receptor, 1B	7	Mm.39089	U	SG	BD
34	Brachydactylies (with or without extraskeletal manifestations) (Brachydactyly type B)	113000	ROR2	Receptor tyrosine kinase-like orphan Receptor 2	7	Mm.88922	U	SG	BD
34	Brachydactylies (with or without extraskeletal manifestations)	103580	GNAS1	Guanine nucleotide binding protein of adenylate cyclase - subunit	17	Mm.125770	U	NV	BD
34	Brachydactylies (with or without extraskeletal manifestations) ( Hand-Foot-Genital, Brachydactyly type D, Brachydactyly type E)	140000	HOXA13	Homeobox A13	17	Mm.57227	U	NV	BD
34	Brachydactylies (with or without extraskeletal manifestations) (Albright hereditary osteodystrophy (AHO))	103580	GNAS1	Guanine nucleotide binding protein of adenylate cyclase - subunit	21	Mm.125770	U	SNV	BD
34	Brachydactylies (with or without extraskeletal manifestations) (Pulmonic Stenosis, Brachytelephalangism, And Calcification Of Cartilages)	245150	MGP	Matrix Gla protein	35	Mm.26816	Umx	SN	BD
30	Craniosynostosis syndromes and other cranial ossification disorder (Crouzon-like craniosynostosis with acanthosis nigricans )		FGFR3	Fibroblast growth factor receptor 3	7	Mn.6904	U	SG	CF
30	Craniosynostosis syndromes and other cranial ossification disorder (SEMD)	218600	RECQL4	RECQ Protein-like 4	13	Mm.18373	D		CF
30	Craniosynostosis syndromes and other cranial ossification disorder (Crouzon-like craniosynostosis with acanthosis nigricans, Craniosynostosis Muenke type)	602849	FGFR3	Fibroblast growth factor receptor 3	15	Mn.6904	U	V	CF
30	Craniosynostosis syndromes and other cranial ossification disorder	168500	ALX4	Aristaless-like 4	19	Mm.6208	U	NVM	CF
30	Craniosynostosis syndromes and other cranial ossification disorder (Craniosynostosis with cutis gyrata, Lacrimo-Auriculo-Dento-Digital syndrome (LADD), Spondylocostal dysostosis type 2 (SCD2))	101200	FGFR2	Fibroblast growth factor receptor 2	20	Mn.16340	U	SNV	CF
30	Cleidocranial dysplasia group ( Cleidocranial dysplasia)		RUNX2	Runt related transcription factor 2	21	Mm.4509	U	SNV	CF
31	Dysostoses with predominant craniofacial involvement (Mandibulo-facial dysostosis)	154500	TCOF1		25	Mm.2215	V		CF
6	Frontometaphyseal dysplasia (Otopalatodigital syndrome type 1 &2(OPD1&2)	305620	FLNA	Filamin A	29	Mn.295533	U	N	CF
30	Craniosynostosis syndromes and other cranial ossification disorder (Craniosynostosis Parietal foramina)	604757	MSX2	MSX2	29	Mm.1763	U	N	CF
30	Cleidocranial dysplasia group ( Cleidocranial dysplasia)		RUNX2	Runt related transcription factor 2	32	Mm.4509	U	SN	CF
30	Craniosynostosis syndromes and other cranial ossification disorder (Craniosynostosis with cutis gyrata (Beare-Stevenson) (FGFR2-related))	101200	FGFR2	Fibroblast growth factor receptor 2	35	Mn.265716	U	SN	CF
30	Craniosynostosis syndromes and other cranial ossification disorder (Crouzon-like craniosynostosis with acanthosis nigricans)		FGFR3	Fibroblast growth factor receptor 3	35	Mn.6904	U	SN	CF
30	Cleidocranial dysplasia group ( Cleidocranial dysplasia)		RUNX2	Runt related transcription factor 2	35	Mm.4509	U	SN	CF
30	Craniosynostosis syndromes and other cranial ossification disorder (Cleft palate, hydrophthalmos, cardiac malformation, and contractures of elbows and knees were present in some)	101400	TWIST1	TWIST	35	Mm.3280	U	SN	CF
4	Sulphation disorders group Dysplasia	603005	PAPSS2	PAPS-Synthetase 2	14	Mm.203916	D		DP
17	Bent bones dysplasias	601559	LIFR	Leukemia inhibitory factor receptor	17	Mm.149720	U	NV	DP
26	Lysosomal storage diseases with skeletal involvement (Dysostosis Multiplex Group) (Mucopolysaccharidosis type 6)	253200	ARSB	Arylsulfatase B	17	Mm.30017	Um	NV	DP
26	Lysosomal storage diseases with skeletal involvement (Dysostosis Multiplex Group) ( Fucosidosis)	230000	FUCA	alpha-Fucosidase	17	Mn.290126	Um	NV	DP
26	Lysosomal storage diseases with skeletal involvement (Dysostosis Multiplex Group) (Mucopolysaccharidosis type 2)	309900	IDS	Iduronate-2-sulfatase	17	Mm.233083	Um	NV	DP
26	Lysosomal storage diseases with skeletal involvement (Dysostosis Multiplex Group) (alpha-Mannosidosis)	248500	MANA	alpha-Mannosidase	17	Mm.228619	Um	NV	DP
17	Bent bones dysplasias (autosomal recessive disorder)	601559	LIFR	Leukemia inhibitory factor receptor	20	Mm.149720	U	SNV	DP
26	Lysosomal storage diseases with skeletal involvement (Dysostosis Multiplex Group) (Mucopolysaccharidosis type 4B, GMI Gangliosidosis)	253010	GLBI	beta-Galactosidase	20	Mm.290516	U	SNV	DP
26	Lysosomal storage diseases with skeletal involvement (Dysostosis Multiplex Group) (Mucopolysaccharidosis type 3D)	252940	GNS	N-Acetylglucosamine 6-sulfatase	20	Mm.207683	U	SNV	DP
26	Lysosomal storage diseases with skeletal involvement (Dysostosis Multiplex Group) (Mucopolysaccharidosis type 7)	253220	GUSB	beta-Glucuronidase	20	Mm.3317	U	SNV	DP
26	Lysosomal storage diseases with skeletal involvement (Dysostosis Multiplex Group) (Mucopolysaccharidosis type 3B)	252920	NAGLU	N-Ac-beta-D-glucosaminidase	20	Mm.95452	U	SNV	DP
26	Lysosomal storage diseases with skeletal involvement (Dysostosis Multiplex Group) (Galactosialidosis, several forms)	256540	PPGB	beta-Galactosidase protective protein	20	Mm.7046	U	SNV	DP
26	Lysosomal storage diseases with skeletal involvement (Dysostosis Multiplex Group) (beta-Mannosidosis)	248510	MANB	beta-Mannosidase	21	Mm.280536	Um	SNV	DP
6	Filamin group (Atelosteogenesis type 1 &3 (AO1 &3), Spondylo-carpal-tarsal dysplasia)	108720	FLNB	Filamin B	21	Mn.28095		SNV	DP
26	Lysosomal storage diseases with skeletal involvement (Dysostosis Multiplex Group) (Mucopolysaccharidosis type 7)	253220	GUSB	beta-Glucuronidase	29	Mm.3317	Um	N	DP
	Radio-ulnar synostosis with amegakaryocytic thrombocytopenia	605432	HOXA11	Homeobox A11	35	Mm.26954	U	SN	DP
26	Lysosomal storage diseases with skeletal involvement (Dysostosis Multiplex Group) ( Sialidosis, several forms)	256550	NEU1	Neuraminidase (sialidase)	42	Mm.8856	D		DP
2	Type 2 collagen group (Achondrogenesis type 2,, Multiple other Cartilage Related Syndrome )	200610	COL2A1	Type 2 collagen	1	Mm.2423	U	S	EM
8	Multiple epiphyseal dysplasia and pseudoachondroplasia group (Multiple epiphyseal dysplasia (MED) type 6 (EDM6))	120210	COL9A1	Collagen 9 alpha-1 chain	1	Mm.154662	U	S	EM
8	Multiple epiphyseal dysplasia and pseudoachondroplasia group (Multiple epiphyseal dysplasia (MED) type 2 (EDM2))	600204	COL9A2	Collagen 9 alpha-2 chain	1	Mm.269384	U	S	EM
8	Multiple epiphyseal dysplasia and pseudoachondroplasia group (Multiple epiphyseal dysplasia (MED) type 3 (EDM3))	600969	COL9A3	Collagen 9 alpha-3 chain	1	Mm.141312	U	S	EM
9	Metaphyseal dysplasias (Metaphyseal dysplasia, Schmid type (MCS))	156500	COL10A1	Collagen 10 alpha-1 chain	1	Mm.212657	U	S	EM
11	Spondylo-epi(-meta)physeal dysplasias (SE(M)D) (Spondyloepiphyseal Dysplasia, Kimberley Type)	608361	AGC1	Aggrecan core protein	1	Mm.1451	U	S	EM
9	Metaphyseal dysplasias	156400	PTHR1	PTH/PTHrP receptor 1	4	Mm.3542	U	S	EM
9	Metaphyseal dysplasias ( Metaphyseal anadysplasia)	309645	MMP13	Matrix metalloproteinase 13	4	Mm.5022	U	S	EM
11	Spondylo-epi(-meta)physeal dysplasias (SE(M)D) (Metatropic dysplasia (various forms))	602111	MMP13	Matrix metalloproteinase 13	4	Mm.5022	U	S	EM
8	Multiple epiphyseal dysplasia and pseudoachondroplasia group (Multiple epiphyseal dysplasia (MED) type 3 (EDM3))	600969	COL9A3	Collagen 9 alpha-3 chain	4	Mm.141312	U	S	EM
8	Multiple epiphyseal dysplasia and pseudoachondroplasia group (Multiple epiphyseal dysplasia (MED) type 6 (EDM6))	120210	COL9A1	Collagen 9 alpha-1 chain	6	Mm.154662	U	N	EM
4	Sulphation disorders group (SEMD Omani type)	608637	CHST3	Chondroitin 6-sulfotransferase	15	Mm.12866	U	V	EM
11	Spondylo-epi(-meta)physeal dysplasias (SE(M)D) (Epiphyseal Dysplasia, Multiple, With Early-Onset Diabetes Mellitus)	226980	EIF2AK3	Translation initiation factor 2-alpha kinase-3	35	Mm.3374	U	SN	EM
8	Multiple epiphyseal dysplasia and pseudoachondroplasia group (Pseudoachondroplasia (PSACH), Multiple epiphyseal dysplasia (MED) type 1(EDM1))	177170	COMP	COMP	35	Mm.45071	U	SN	EM
28	Disorganized development of skeletal components group (Fibrous dysplasia, polyostotic form, Progressive osseous heteroplasia)	174800	GNAS1	Guanine nucleotide-binding protein, alpha-stimulating activity subunit 1	2	Mm.125770	U		GDP
3	Type 11 collagen group (Arthroophthalmopathy, Hereditary Progressive; Aom)	604841	COL11A1	Type 11 collagen alpha-1 chain	3	Mm.209715	U	SN	GDP
17	Bent bones dysplasias (Campomelic dysplasia (CD))	114290	SOX9	SRY-box 9	5	Mm.286407	U	SNVG	GDP
28	Disorganized development of skeletal components group ( Multiple cartilaginous exostoses 2)	133701	EXT2	Exostosin-2	5	Mm.297992	U	SNVG	GDP
28	Disorganized development of skeletal components group (Fibrous dysplasia, polyostotic form, Progressive osseous heteroplasia)	174800	GNAS1	Guanine nucleotide-binding protein, alpha-stimulating activity subunit 1	5	Mm.125770	U	SNVG	GDP
28	Disorganized development of skeletal components group (Osteoglophonic dysplasia, FGFR1-related)	166250	FGFR1	Fibroblast growth factor receptor 1	7	Mn.265716	U	SG	GDP
1	FGFR3 (Thanatophoric dysplasia type 1 &2(TD1&2) SADDAN (severe achondroplasia-developmental delay-acanthosis nigricans) Achondroplasia, Hypochondroplasia)	187601	FGFR3	Fibroblast growth factor receptor3	7	Mn.6904	U	SG	GDP
15	Acromesomelic dysplasias (Acromesomelic dysplasia with genital anomalies)	609441	BMPR1B	Bone morphogenetic protein receptor 1B	7	Mm.39089	U	SG	GDP
16	Mesomelic and rhizo-mesomelic dysplasias (Costovertebral segmentation defect with Mesomelia)	268310	ROR2	Receptor tyrosine kinase-like orphan receptor 2	7	Mm.86922	U	SG	GDP
36	Polydactyly-Syndactyly-Triphalangism group (Lacrimo-Auriculo-Dento-Digital syndrome (LADD))		FGFR3	Fibroblast growth factor receptor 3	7	Mn.6904	U	SG	GDP
1	FGFR3 (Thanatophoric dysplasia type 1 &2(TD1&2) SADDAN (severe achondroplasia-developmental delay-acanthosis nigricans), Achondroplasia, Hypochondroplasia)	134934	FGFR3	Fibroblast growth factor receptor 3	15	Mn.6904	U	V	GDP
28	Disorganized development of skeletal components group (Osteoglophonic dysplasia)	166250	FGFR1	Fibroblast growth factor receptor 1	15	Mn.265716	U	V	GDP
28	Fibrous dysplasia, polyostotic form, Progressive osseous heteroplasia	174800	GNAS1	Guanine nucleotide-binding protein, alpha-stimulating activity subunit 1	17	Mm.125770	U	NV	GDP
28	Disorganized development of skeletal components group (Multiple cartilaginous exostoses 1)	133700	EXT1	Exostosin-1	20	Mm.1424	U	SNV	GDP
4	Sulphation disorders group (Achondrogenesis type 1B (ACG1B), Atelosteogenesis type 2 (AO2), Diastrophic dysplasia (DTD), MED, autosomal recessive type (rMED; EDM4))	600972	DTDST	SLC26A2 sulfate transporter	20	Mm.24803	U	SNV	GDP
27	Osteolysis group (Infantile systemic hyalinosis)	236490	CMG2	Capillary morphogenesis gene 2	21	Mn.24842	U	SNV	GDP
28	Disorganized development of skeletal components group (Fibrous dysplasia, polyostotic form, Progressive osseous heteroplasia)	166350	GNAS1	Guanine nucleotide-binding protein, alpha-stimulating activity subunit 1	21	Mm.125770	U	SNV	GDP
35	Limb hypoplasia-reduction defects group ( Ankyloblepharon-Ectodermal dysplasia-Cleft lip/palate (AEC) , Ectrodactyly-ectodermal dysplasia cleft-palate syndrome type 3 (EEC3) ,Limb-mammary syndrome (including ADULT syndrome), Split Hand-Foot malformatio	106260	P63 (TP63)	Tumor Protein p63	21	Mm.20894	U	SNV	GDP
1	FGFR3 (Thanatophoric dysplasia type 1 &2(TD1&2) SADDAN (severe achondroplasia-developmental delay-acanthosis nigricans) ,Achondroplasia , Hypochondroplasia)	187600	FGFR3	Fibroblast growth factor receptor 3	21	Mn.16340		SNV	GDP
20	Chondrodysplasia punctata (CDP) Group (Desmosterolosis)	215140	LBR	Lamin B receptor, 3-beta-hydroxysterol delta (14)-reductase	22	Mm.4538	D		GDP
28	Disorganized development of skeletal components group (Fibrodysplasia ossificans progressiva (FOP))	135100	ACVR1	Activin A (BMP type 1) receptor	29	Mm.689	U	N	GDP
6	Filamin group (Atelosteogenesis type 1 &3 (AO1 &3), Larsen syndrome, Spondylo-carpal-tarsal dysplasia)	108720	FLNB	Filamin B	29	Mn.28095	U	N	GDP
18	Slender bone dysplasia Group (Dolichospondylic Dysplasia)	273750	CUL7	Cullin 7	29	Mm.39503	U		GDP
28	Disorganized development of skeletal components group (Osteoglophonic dysplasia, FGFR1-related)	166250	FGFR1	Fibroblast growth factor receptor 1	32	Mn.265716	U	SN	GDP
5	Prelecan (Dyssegmental dysplasia, myotonic chondrodystrophy)	224410	PLC (HSPG2)	Perlecan	32	Mm.7257	U	SN	GDP
3	Type 11 collagen group (Arthroophthalmopathy, Hereditary Progressive; AOM)	154780	COL11A1	Type 11 collagen alpha-1 chain	35	Mm.209715	U	SN	GDP
3	Type 11 collagen group (Otospondylomegaepiphyseal dysplasia (OSMED), recessive type and Otospondylomegaepiphyseal dysplasia (OSMED), dominant type )	215150	COL11A2	Type 11 collagen alpha-2 chain	35	Mm.20230	U	SN	GDP
20	Chondrodysplasia punctata (CDP) Group	302960	EBP	Emopamil-binding protein	36	Mm.22758	D		GDP
14	Acromelic dysplasias (Acrocapitofemoral dysplasia)	607778	IHH	Indian hedgehog	3	Mm.2543	U	SN	LL
14	Acromelic dysplasias (Spherophakia-Brachymorphia Syndrome, Mesodermal Dysmorphodystrophy, Congenital)	608328	FBN1	Fibrillin 1	5	Mm.297992	U	SNVG	LL
14	Acromelic dysplasias (Angel-shaped phalangoepiphyseal dysplasia (ASPED))	105835	GDF5	Growth and differentiation factor 5	5	Mm.4744	U	SNVG	LL
15	Acromesomelic dysplasias (Fibular hypoplasia and complex brachydactyly (Du Pan))	200700	GDF5	Growth and differentiation factor 5	5	Mm.4744	U	SNVG	LL
35	Limb hypoplasia-reduction defects group (Split Hand-Foot malformation, isolated form, type 3 (SHFM3))	600095	Dactylin	Dactylin	9	Mm.254739	V		LL
16	Mesomelic and rhizo-mesomelic dysplasias (Dyschondrosteosis (Leri-Weill))	127300	SHOX	Short stature - homeobox gene	15	Mm.39093	U	V	LL
35	Limb hypoplasia-reduction defects grou ( Split Hand-Foot malformation, isolated form, type 3 (SHFM3))	600095	Dactylin	Dactylin	17	Mm.254739	U	NV	LL
35	Limb hypoplasia-reduction defects grou (Acheiropodia)	200500	LMBR1	Putative receptor protein	17	Mm.41572	U	NV	LL
14	Acromelic dysplasias (Trichorhinophalangeal dysplasia type 2)		EXT1	Exostosin 1	20	Mm.1424	U	SNV	LL
16	Mesomelic and rhizo-mesomelic dysplasias (homozygous dyschondrosteosis)	249700	SHOX	Short stature - homeobox gene	20	Mm.39093	U	SNV	LL
35	Limb hypoplasia-reduction defects group (Ulnar-mammary syndrome)	181450	TBX3	T-box gene 3	20	Mm.347535	U	SNV	LL
35	Limb hypoplasia-reduction defects group (Heart-Hand Syndrome, Atriodigital Dysplasia)	142900	TBX5	T-box gene 5	20	Mm.103636	U	SNV	LL
14	Acromelic dysplasias (Mesodermal Dysmorphodystrophy, Congenital, recessive type)	277600	ADAMTS10	Metalloproteinase with thrombospondin-like repeats	20	Mm.29304	U	SNV	LL
14	Acromelic dysplasias (Trichorhinophalangeal dysplasia types 1/3 and type 2 )	190350	TRPS1	Zinc finger transcription factor	29	Mm.30466	U	N	LL
15	Acromesomelic dysplasias (Acromesomelic dysplasia type Maroteaux)	602875	NPR2	Natriuretic peptide receptor 2	30	Mm.103477	U	VM	LL
21	Neonatal osteosclerotic dysplasias	215045	PTHR1	PTH/PTHrP receptor 1	4	Mm.3542	U	S	M
22	Increased bone density group (without modification of bone shape) (Pyknodysostosis)	265800	CTSK	Cathepsin K	4	Mm.272085	U	S	M
25	Defective mineralization group (skeletal dusplasia)	600002	PTHR1	PTH/PTHrP receptor 1	4	Mm.3542	U	S	M
24	Decreased bone density group (Osteogenesis imperfecta type 3&4)	166210	P3H1/LEPRE1	Prolyl 3-Hydroxylase 1 (Leprecan)	4	Mm.27961	U	S	M
25	Defective mineralization group ( Hypophosphatemic rickets)	307800	PHEX	X-linked hypophosphatemia membrane protease	5	Mm.347477	U	SNVG	M
22	Increased bone density group (without modification of bone shape) (Osteopoikilosis , Melorheostosis with osteopoikilosis)	155950	LEMD3	LEM domain-containing 3	9	Mm.209730	V		M
22	Increased bone density group (without modification of bone shape) (Osteopetrosis, intermediate or severe)	166600	CLCN7	Chloride channel pump	15	Mm.270587	U	V	M
22	Increased bone density group (without modification of bone shape) (Osteopetrosis, late-onset form type )	166600	LRP5	Low density lipoprotein receptor-related protein 5	17	27458	U	NV	M
24	Decreased bone density group (Osteoporosis-pseudoglioma syndrome)	609220	LRP5	LDL-receptor related protein 5	17	27458	U	NV	M
23	Increased bone density group with metaphyseal and/or diaphyseal involvement (Craniometaphyseal dysplasia, autosomal dominant type)	123000	ANKH	Homolog of mouse ANK (ankylosis) gene	18	Mm.26526	U	SNG	M
23	Increased bone density group with metaphyseal and/or diaphyseal involvement (Oculodentoosseous dysplasia (ODOD) mild type)	164200	GJA1	Gap junction protein alpha-1	20	Mn.4504	U	SNV	M
25	Defective mineralization group (Hypophosphatemic rickets with hypercalciuria)		SLC34A3	Sodium-phosphate cotransporter	20	Mm.34665	U	SNV	M
24	Decreased bone density group (Osteogenesis imperfecta type 2,3,7)	166210	CRTAP	Cartilage-associated protein	20	Mm.20904	U	SNV	M
21	Neonatal osteosclerotic dysplasias (Osteopetrosis with renal tubular acidosis)	602398	DHCR24	3-beta-hydroxysterol delta-24-reductase	23	Mn.133370	D		M
22	Increased bone density group (without modification of bone shape) (Osteopetrosis, intermediate or severe)	166600	CLCN7	Chloride channel pump	28	Mm.270587	V		M
27	Osteolysis group	248370	LMNA	Lamin A/C	30	Mm.243014	U	VM	M
27	Osteolysis group (Familial expansile osteolysis)	174810	TNFRSF11A	RANK	32	Mm.6251	U	SN	M
22	Increased bone density group (without modification of bone shape)	259730	CA1	Carbonic anhydrase 1	34	Mm.273195	D		M
24	Decreased bone density group ( Osteogenesis imperfecta type 3&4)	166210	P3H1/LEPRE1	Prolyl 3-Hydroxylase 1 (Leprecan)	35	Mm.27961	U	SN	M
27	Osteolysis group (hereditary multicentric)	259600	MMP2	Matrix metalloproteinase 2	35	Mm.29564	U	SN	M
24	Decreased bone density group (Osteogenesis Imperfecta with pterygia)	259450	PLOD2	Procollagen lysyl hydroxylase 2	35	Mm.79983	U	SN	M
23	Increased bone density group with metaphyseal and/or diaphyseal involvement ( Osteoectasia with hyperphosphatasia)	239000	OPG	Osteoprotegerin	36	Mm.15383	D		M
23	Increased bone density group with metaphyseal and/or diaphyseal involvement ( Endosteal hyperostosis)	239100	SOST	Sclerostin	36	Mm.265602	D		M
23	Increased bone density group with metaphyseal and/or diaphyseal involvement (Trichodentoosseous dysplasia)	190320	DLX3	Distal-less homeobox 3	38	Mm.5194	D		M
27	Osteolysis group (Progeria, Hutchinson-Gilford type)	176670	LMNA	Lamin A/C	42	Mm.243014	D		M
36	Polydactyly-Syndactyly-Triphalangism group (Preaxial Polydactyly type 1 and type 2, PPD1 &2)	174400	SHH	Sonic Hedgehog	8	mm.57202	D		PS
36	Polydactyly-Syndactyly-Triphalangism group (Preaxial Polydactyly type 4 (PPD4), Greig Cephalopolysyndactyly syndrome)	174700	GLI3	Gli-Kruppel Family Member 3	9	Mm.5098	V		PS
36	Polydactyly-Syndactyly-Triphalangism group (Lacrimo-Auriculo-Dento-Digital syndrome (LADD))		FGFR3	Fibroblast growth factor receptor 3	15	Mn.6904	U	V	PS
36	Polydactyly-Syndactyly-Triphalangism group ( Synpolydactyly)	186000	HOXD13	Homeobox D13	17	Mm.57227	U	NV	PS
36	Polydactyly-Syndactyly-Triphalangism group (Lacrimo-Auriculo-Dento-Digital syndrome (LADD))	101200	FGFR2	Fibroblast growth factor receptor 2	20	Mn.16340	U	SNV	PS
36	Polydactyly-Syndactyly-Triphalangism group (Lacrimo-Auriculo-Dento-Digital syndrome (LADD))	101200	FGFR2	Fibroblast growth factor receptor 2	21	Mn.16340	U	SNV	PS
36	Polydactyly-Syndactyly-Triphalangism group (Fibulin1 - associated complex synpolydactyly)	608180	FBLN1	Fibulin 1	35	Mm.271644	U	SN	PS
36	Polydactyly-Syndactyly-Triphalangism group (Lacrimo-Auriculo-Dento-Digital syndrome (LADD))		FGFR3	Fibroblast growth factor receptor 3	35	Mn.6904	U	SN	PS
37	Defects in joint formation and synostoses ( Multiple synostoses syndrome type 2)	186500	GDF5	Growth and Differentiation Factor 5	5	Mm.4744	U	SNVG	SYN
37	Defects in joint formation and synostoses ( Proximal symphalangism type 2)	185800	GDF5	Growth and Differentiation Factor 5	5	Mm.4744	U	SNVG	SYN
37	Defects in joint formation and synostoses (Multiple synostoses syndrome type 1)	185800	NOG	Noggin	17	Mm.39094	U	NV	SYN
32	Dysostoses with predominant vertebral and costal involvement (Spondylocostal dysostosis type 3 (SCD3))	609713	LFNG	Lunatic fringe	3	Mm.12834	U	SN	VR
32	Dysostoses with predominant vertebral and costal involvement ( Spondylocostal dysostosis type 1 (SCD1))	277300	Dll3	Delta-like 3	5	Mm.12896	U	SNVG	VR
7	Short-rib dysplasia (with or without polydactyly) group		EVC2	EvC gene 2	6	Mm.23592	U	N	VR
32	Dysostoses with predominant vertebral and costal involvement	176450	HLXB9	Homeobox gene HB9	16	Mm.103760	U	N	VR
32	Dysostoses with predominant vertebral and costal involvement (Spondylocostal dysostosis type 2 (SCD2))	608681	MESP2	Mesoderm posterior (expressed in) 2	20	Mn.1404	U	SNV	VR
32	Dysostoses with predominant vertebral and costal involvement (Spondylocostal dysostosis type 1 (SCD1)	277300	Dll3	Delta-like 3	36	Mm.12896	D		VR
4	Sulphation disorders group (3-Prime-@Phosphoadenosine 5-Prime-Phosphosulfate Synthase 2; Papss2)	603005	PAPSS2	PAPS-Synthetase 2	35	Mm.203916	Umx	SN
7	Short-rib dysplasia (with or without polydactyly) group (Chondroectodermal dysplasia)	225500	EVC1	EvC gene 1	NC	Mm.23375
8	Multiple epiphyseal dysplasia and pseudoachondroplasia group (Multiple epiphyseal dysplasia (MED) type 5 (EDM5))	607078	MATN3	Matrilin 3	NC	Mm.42226
9	Metaphyseal dysplasias (Cartilage-hair-hypoplasia (CHH; metaphyseal dysplasia, McKusick type))	250250	RMRP	RNA component of RNAse H	NC
9	Metaphyseal dysplasias ( Metaphyseal dysplasia with pancreatic insufficiency and cyclic neutropenia)	260400	SBDS	SBDS gene, function still unclear	NC	Mm.280484
11	Spondylo-epi(-meta)physeal dysplasias (SE(M)D) (SEMD, MATN3-Related)	608728	MATN3	Matrilin 3	NC	Mm.42226
11	Spondylo-epi(-meta)physeal dysplasias (SE(M)D) (Progressive pseudorheumatoid dysplasia (PPRD))	242900	SMARCAL1	SWI/SNF-related regulator of chromatin subfamily A-like protein 1	NC	Mm.274232
20	Chondrodysplasia punctata (CDP) Group (Rhizomelic CDP type 2)	222765	DHPAT	Dihydroxyacetonephosphate acyltransferase (DHAPAT)	NC	Mm.29114
20	Chondrodysplasia punctata (CDP) Group (CHILD (congenital hemidysplasia, icthyosis, limb defects))	308050	NSDHL	NAD(P)H steroid dehydrogenase-like protein	NC	Mm.38792
20	Chondrodysplasia punctata (CDP) Group (Rhizomelic CDP type 1)	215100	PEX7	Peroxysomal PTS2 receptor	NC	Mm.2440
21	Neonatal osteosclerotic dysplasias (Infantile Cortical Hyperostosis, Prenatal Cortical Hyperostosis, Lethal, Included)	114000	COL1A1	Collagen 1, alpha-1 chain	NC	Mm.277735
22	Increased bone density group (without modification of bone shape) (Osteopetrosis with ectodermal dysplasia and immune defect (OLEDAID))	300301	IKBKG (NEMO)	Inhibitor of kappa light polypeptide gene enhancer, kinase of	NC	Mm.12967
22	Increased bone density group (without modification of bone shape) (Osteopetrosis, severe neonatal or infantile forms)	259700	TCIRG1	Subunit of ATPase proton pump	NC	Mm.271689
23	Increased bone density group with metaphyseal and/or diaphyseal involvement (Diaphyseal dysplasia)	131300	TGFbeta1	Transforming growth factor beta 1	NC	Mm.248380
24	Decreased bone density group (Osteogenesis imperfecta type 1-4)	166200	COL1A1	Collagen 1, alpha-1 chain	NC	Mm.277735
24	Decreased bone density group ( Osteogenesis imperfecta type 1,-6)	166240	COL1A2	Collagen 1, alpha-2 chain	NC	Mm.277792
25	Defective mineralization group (Hypophosphatasia, perinatal lethal and infantile forms)	241500	ALPL	Alkaline phosphatase, tisssue non-specific (TNSALP)	NC	Mm.195224
26	Lysosomal storage diseases with skeletal involvement (Dysostosis Multiplex Group) (Mucopolysaccharidosis type 4A)	253000	GALNS	Galactosamine-6-sulfate sulfatase	NC	Mm.34702
26	Lysosomal storage diseases with skeletal involvement (Dysostosis Multiplex Group) (Mucolipidosis II (I-cell disease), Mucolipidosis III (Pseudo-Hurler polydystrophy)	252500	GNPTA	N-Acetylglucosamine 1-phosphotransferase	NC	Mm.18353
26	Lysosomal storage diseases with skeletal involvement (Dysostosis Multiplex Group) (Mucopolysaccharidosis type 1H/1S)	607014	IDA	alpha-1-Iduronidase	NC	Mm.3054
28	Disorganized development of skeletal components group (Cherubism)	118400	SH3BP2	SH3 domain-binding protein 2	NC	Mm.5012
30	Craniosynostosis syndromes and other cranial ossification disorder (adrenal hyperlasia)	201750	POR	Cytochrome P450 oxidoreductase	NC	Mm.3863
31	Dysostoses with predominant craniofacial involvement (acrofacial (acrodental) dysostosis)	193530	EVC1	EvC gene 1	NC	Mm.23375
33	Patellar dysostoses (Nail-patella syndrome)	161200	LMX1B	LIM homeobox transcription factor 1	NC	Mm.57111
33	Patellar dysostoses (Ischiopubic patellar dysplasia)	147891	TBX4	T-box gene 4	NC	Mm.275336
34	Brachydactylies (with or without extraskeletal manifestations) (microcephaly-oculo-digito-esophageal-duodenal syndrome)	164280	MYCN	nMYC oncogene	NC	Mm.16469
35	Limb hypoplasia-reduction defects group (Ectrodactyly-ectodermal dysplasia-macular dystrophy syndrome (EEM))	225280	CDH3	Cadherin 3	NC	Mm.4658
36	Polydactyly-Syndactyly-Triphalangism group (Renal-Ear-Anal-Radial syndrome)	107480	SALL1	SAL-like 1	NC	Mm.214361
9	Metaphyseal dysplasias (Chronic infantile neurologic cutaneous articular syndrome (CINCA)/neonatal onset multisystem inflammatory disease (NOMID))	607115	CIAS1	Cryopyrin	ND
11	Spondylo-epi(-meta)physeal dysplasias (SE(M)D) (Immuno-osseous dysplasia)	223800	DYM	Dymeclin	ND
11	Spondylo-epi(-meta)physeal dysplasias (SE(M)D) (Dyssegmental dysplasia)	313400	SEDL	Sedlin	ND
11	Spondylo-epi(-meta)physeal dysplasias (SE(M)D) (Progressive Pseudorheumatoid Arthropathy Of Childhood)	208230	WISP3	WNT1-inducible signaling pathway protein 3	ND
18	Slender bone dysplasia Group (Kenny-Caffey dysplasia type 1)	244460	TBCE	tubulin-specific chaperone E	ND
20	Chondrodysplasia punctata (CDP) Group (Rhizomelic CDP type 3)	600121	AGPS	Alkylglycerone-phosphate synthase (AGPS)	ND
20	Chondrodysplasia punctata (CDP) Group (CDP X-linked recessive, brachytelephalangic type (CDPX1))	302950	ARSE	Arylsulfatase E	ND
22	Increased bone density group (without modification of bone shape)		GL(OSTM1)	Osteopetrosis associated transmembrane protein	ND
25	Defective mineralization group (Neonatal hyperparathyroidism, severe form)	239200	CASR	Calcium-sensing receptor	ND
26	Lysosomal storage diseases with skeletal involvement (Dysostosis Multiplex Group) (Aspartylglucosaminuria)	208400	AGA	Aspartyl-glucosaminidase	ND
26	Lysosomal storage diseases with skeletal involvement (Dysostosis Multiplex Group) (Mucopolysaccharidosis type 3A)	252900	HSS	Heparan sulfate sulfatase	ND
26	Lysosomal storage diseases with skeletal involvement (Dysostosis Multiplex Group) (Sialic acid storage disease SIASD)	269920	SLC17A5	Sialin (sialic acid transporter)	ND
26	Lysosomal storage diseases with skeletal involvement (Dysostosis Multiplex Group) (Multiple sulfatase deficiency)	272200	SUMF1	Sulfatase-modifying factor-1	ND
27	Osteolysis group (Mandibuloacral dysplasia type B)	608612	ZMPSTE24	Zinc metalloproteinase	ND
28	Disorganized development of skeletal components group (Gnathodiaphyseal dysplasia)	166260	TMEM16E	Transmembrane protein 16E	ND
30	Craniosynostosis syndromes and other cranial ossification disorder (Craniofrontonasal syndrome)	304110	EFNB1	Ephrin B1	ND
34	Brachydactylies (with or without extraskeletal manifestations) (Rubinstein-Taybi syndrome; Broad Thumbs And Great Toes, Characteristic Facies, And Mental Retardation)	180849	CREBBP	CREB-Binding Protein	ND
35	Limb hypoplasia-reduction defects group (Long Bone Deficiencies Associated With Cleft Lip-Palate)	268300	ESCO2	Homolog of Establishment of Cohesion-2	ND
35	Limb hypoplasia-reduction defects group (Faconi Anemia)	122470	NIPBL	Nipped-B-like	ND
36	Polydactyly-Syndactyly-Triphalangism group (Syndactyly type 3)	186100	CX43	Connexin 43	ND
25	Defective mineralization group (Hypophosphatemic rickets)	193100	FGF23	Fibroblast growth factor 23	UE	Mn.34793	U
31	Dysostoses with predominant craniofacial involvement (Oral-facial-digital syndrome type I (OFD1)	311200	CXORF5		UE	Mm.252830	U
35	Limb hypoplasia-reduction defects group (Acrorenoocular Syndrome)	607323	SALL4	SAL-like 4	UE	Mm.25691	U
35	Limb hypoplasia-reduction defects group (Tetra-amelia)	273395	WNT3	Wingless-type MMTV integration site family, member 3	UE	Mm.5188	U
36	Polydactyly-Syndactyly-Triphalangism group (Lacrimo-Auriculo-Dento-Digital syndrome (LADD))		FGF10	Fibroblast growth factor 10	UE	Mm.31732	U
