# Supplementary material for: Transcriptional Analysis of Fracture Healing and the Induction of Embryonic Stem Cell–Related Genes
Source: PLoS One. 2009 May 5;4(5):e5393. doi: 10.1371/journal.pone.0005393 (PMC2673045; doi:10.1371/journal.pone.0005393)
Supplement: Table S5 — Summary of the Expression of FGF Morphogenetic Family and Receptors Across the Time Course of Fracture Healing. The FGF morphogens and the FGF receptor are summarized based on clusters in which they are associated. Expressed genes are arranged by numeric cluster from the CAGED analysis. Unigene number, short letter gene name and gene name are denoted. Two sets of values are presented: Log ratio intensity values based on normalization to Day 0 no fracture: Log ratio intensity values based on normalization to the in spike alien sequence control. The sequence of each oligonucleotide is presented for assessments of nature of splice variants. Groupings of clusters are arranged by their temporal profiles in a similar manner as described for Table 3. Clusters showing continuous increases in gene expression are indicated by C: Clusters showing a biphasic pattern in gene expression are indicated by B: Clusters showing increased gene expression at middle time points 5 and 10 days post fracture are indicated by M: Clusters showing increased gene expression at late points 14 and 21 days post fracture are indicated by L. Clusters showing decreased gene expression throughout the post fracture period are indicated by D. (0.03 MB XLS) [file pone.0005393.s006.xls]

## Sheet: Sheet1
Cluster	Unigene_ID	Gene_Symbol	log(day3/day0)	log(day5/day0)	log(day10/day0)	log(day14/day0)	log(day21/day0)	log(day0/Alien)	log(day3/Alien)	log(day5/Alien)	log(day10/Alien)	log(day14/Alien)	log(day21/Alien)	Sequence
Receptors
29	Mm.276715	Fgfr4	1.51925	0.923603	1.22485	1.18919	1.62491	-0.187875	0.230522	-0.000954756	0.172513	0.0190525	0.368809	tacttttaagcagctggtggaagctctggacaaggtcctgctggctgtctctgaagaggctggaagctga	fibroblast growth factor receptor 4				C
32	Mm.265716	Fgfr1	0.961146	0.78158	1.40444	1.41226	1.51339	-0.691977	-0.331603	-0.412865	-0.140254	-0.108749	-0.0935325	gttacctgaggagccctgtctgcctcgacaccccacccagcttgccaacagtggactcaaacggcgctga	fibroblast growth factor receptor 1				C
35	Mm.265716	Fgfr1	1.57842	1.87543	1.55872	1.72988	1.79297	-2.05313	-1.37602	-1.25051	-1.38554	-1.24819	-1.2986	cagagcatcaactggctgcgggatggggtgcagctggtggagagcaaccgtacccgcatcacaggggagg	fibroblast growth factor receptor 1 (Fgfr1)				C
Ligands
4	Mm.7996	Fgf12	1.79176	1.33911	2.52237	2.89316	2.74605	-1.60607	-0.894672	-1.01333	-0.566356	-0.37174	-0.400494	GCCCCAGCAAAGACGGGCGCTCCCTGTGTGAGAGGCACGTCCTCGGGGTGTTCAGCAAAGTGCGCTTCTG	fibroblast growth factor 12				C
25	Mm.348043	Fgf20	0.361071	0.299111	-0.0694035	0.210031	0.839054	-1.39776	-1.31302	-1.30182	-1.53826	-1.32867	-1.11912	ATGGCTCCCTTGACCGAAGTCGGGGCTTTCTTGGGCGGCCTGGAGGGCTTGGGCCAGCAGGTGGGGTCGC	fibroblast growth factor 20 (Fgf20)				C
29	Mm.57094	Fgf2	0.964022	0.811753	0.768048	1.12661	1.10231	-1.22075	-0.787003	-0.93559	-0.88925	-0.85361	-0.829257	AAGGACCCCAAGCGGCTCTACTGCAAGAACGGCGGCTTCTTCCTGCGCATCCATCCCGACGGCCGCGTGG	fibroblast growth factor 2 (Fgf2)				C
35	Mm.4956	Fgf4	1.78099	1.45027	1.09861	1.73796	0.839101	-2.23404	-1.59279	-1.74806	-1.98977	-1.62821	-2.16358	GACCGCCGCACCCAACGGCACGCGGCACGCAGAATTGGGGCACGGCTGGGACGGCTTGGTGGCCCGCTCG	fibroblast growth factor 4 (Fgf4)				C
Receptors
20	Mm.16340	Fgfr2	0.760055	0.253396	1.15136	1.43125	1.55268	-1.26855	-1.15353	-1.3241	-0.795478	-0.674619	-0.7135	tccagaccccatgccttatgaaccctgtctgcctcagtatccacacataaacggcagtgttaaaacatga	fibroblast growth factor receptor 2				B
21	Mm.16340	Fgfr2	0.508491	0.115513	0.799091	0.874415	1.03853	-0.809259	-0.749967	-0.843533	-0.554983	-0.565727	-0.419325	ACCAAATACCAAATCTCCCAACCAGAAGCGTACGTGGTTGCCCCCGGGGAATCGCTAGAGTTGCAGTGCA	fibroblast growth factor receptor 2 (Fgfr2), transcript variant 1				B
21	Mm.276715	Fgfr4	1.21155	0.510826	0.565808	0.761415	0.475424	-2.07114	-1.56504	-1.99441	-1.91524	-1.78249	-2.09236	CTGAAACACGTCGTCATCAACGGCAGCAGCTTCGGCGCCGACGGTTTCCCCTACGTACAAGTCCTGAAGA	fibroblast growth factor receptor 4 (Fgfr4)				B
Ligands
17	Mm.154768	Fgf16	0.36983	0.256375	0.136381	0.263417	0.803291	-1.68456	-1.58065	-1.68752	-1.77025	-1.62544	-1.42643	TCTCTGGGGAACGTGCCCTTAGCTGACTCCCCGGGTTTCCTGAACGAGCGCCTGGGCCAGATCGAGGGGA	fibroblast growth factor 16 (Fgf16)				B
20	Mm.269011	Fgf11	0.56407	0.583873	0.677399	1.15186	1.55732	-1.88707	-1.70871	-1.60063	-1.64171	-1.27744	-1.1888	ATGTCCTGTATGCCTCTGCTCTCTACCGTCAGCGTCGTTCTGGCCGGGCCTGGTACCTAGGCCTGGACAA	fibroblast growth factor 11 (Fgf11)				B
38	Mm.7996	Fgf12	0.744139	0.0755441	0.826679	2.04957	1.87782	-1.31724	-1.02808	-1.30396	-1.08066	-0.58189	-0.580316	GTGGGGCCGCCCTCTCGAAAGTCCCAAAGTGTCGCGCGGACGCGGCTGAGGCGTGGCCGAGCCCGGGGCC	fibroblast growth factor 12				B
Receptors
6	Mm.276715	Fgfr4	0.451823	1.39294	0.612585	0.313589	0.305756	-0.959853	-0.820698	-0.464358	-0.746687	-0.867023	-0.85366	CTCTGAAGAGGTAATGCCCATTCCCGCCTCGTGCCCTCTCTATGCCCGCTCCCATGACCTAGGGATATGA	fibroblast growth factor receptor 4				M
7	Mm.265716	Fgfr1	1.05187	1.08018	0.972231	1.25472	1.37308	0.242182	0.486427	0.502546	0.569109	0.511199	0.702758	cagagcatcaactggctgcgggatggggtgcagctggtggagagcaaccgtacccgcatcacaggggagg	fibroblast growth factor receptor 1				M
7	Mm.265716	Fgfr1	0.688736	1.1846	0.910287	1.11779	1.17241	-1.5749	-1.39735	-1.12709	-1.26509	-1.21154	-1.20275	cagagcatcaactggctgcgggatggggtgcagctggtggagagcaaccgtacccgcatcacaggggagg	fibroblast growth factor receptor 1				M
7	Mm.6904	Fgfr3	0.532357	1.63614	2.21279	1.66326	1.8107	-2.13193	-2.01706	-1.48359	-1.27081	-1.45747	-1.54859	gtgtgcgtgtaacagatgctccatcctcaggagatgacgaagatggggaggacgtggctgaagacacagg	fibroblast growth factor receptor 3 (Fgfr3)				M
7	Mm.6904	Fgfr3	0.532357	1.63614	2.21279	1.66326	1.8107	-2.13193	-2.01706	-1.48359	-1.27081	-1.45747	-1.54859	gtgtgcgtgtaacagatgctccatcctcaggagatgacgaagatggggaggacgtggctgaagacacagg	fibroblast growth factor receptor 3 (Fgfr3)				M
7	Mm.35691	Fgfrl1	0.981405	1.35469	1.4102	0.791803	1.34873	-1.63683	-1.30154	-1.23526	-1.06259	-1.31671	-1.10638	GCAGGTGGCCCGCCTGGGCCGCACTGTGCGGCTACAGTGCCCAGTGGAGGGGGACCCACCACCGTTGACC	fibroblast growth factor receptor-like 1 (Fgfrl1)				M
Ligands
46	Mm.143736	Fgf21	-1.3198	1.96163	0.00778214	-0.281452	-0.14792	-2.02895	-2.51576	-1.08719	-1.99993	-2.10447	-2.08171	AGCCTTGAAGCCAGGGGTCATTCAAATCCTGGGTGTCAAAGCCTCTAGGTTTCTTTGCCAACAGCCAGAT	fibroblast growth factor 21 (Fgf21)				M
53	Mm.4947	Fgf3	-0.304822	3.01976	1.12187	0.396273	0.716404	-1.19036	-1.30531	-0.345554	-1.00569	-1.02681	-0.834169	GGCCATGAACAAGAGAGGACGGCTGTATGCTTCGGATCACTACAACGCAGAGTGTGAGTTTGTGGAACGG	fibroblast growth factor 3 (Fgf3)				M
Receptors
15	Mm.265716	Fgfr1	-0.182322	0.434941	0.503104	0.963859	0.93408	-1.82163	-1.82791	-1.71933	-1.68312	-1.43584	-1.52408	GCTGACCCTGTTCAATGTGACAGAGGCCCAGAGCGGGGAGTATGTGTGTAAGGTTTCCAATTATATTGGT	fibroblast growth factor receptor 1				L
25	Mm.6904	Fgfr3	-0.144134	0.709167	-0.308593	0.265521	0.661182	-0.44329	-0.481639	-0.132252	-0.656952	-0.396442	-0.140673	CTCCGCCTGGCCAATGTGTCGGAGCGGGACGGGGGCGAGTACCTCTGTCGAGCCACCAATTTCATAGGCG	fibroblast growth factor receptor 3				L
Ligand
3	Mm.32472	Fgf14	-0.350202	-0.545511	0.238927	1.90701	0.422367	-1.65134	-1.9048	-1.88965	-1.59883	-1.11931	-1.60324	CTGCTGGGTTGCTTTTCGCCCAAATCAATGTGGTTTCTTTGGAACATTTTCAGCAAAGGAACGCATATGC	fibroblast growth factor 14				L
5	Mm.330557	Fgf7	0.798741	0.292344	1.05076	0.370596	0.496708	-1.11177	-0.649468	-0.841085	-0.573511	-0.877616	-0.750592	GGATACTGACACGGATCCTGCCAACTCTGCTCTACAGATCATGCTTCCACCTCGTCTGTCTAGTGGGCAC	fibroblast growth factor 7 (Fgf7)				L
5	Mm.7996	Fgf12	0.102654	0.516216	-0.0993725	0.948208	0.228534	-0.703417	-0.694175	-0.521212	-0.732713	-0.332142	-0.555991	tccaaggtgtgaaagccagcctttatgtggccatgaatggagaaggctatctctacagctcagatgtttt	fibroblast growth factor 12				L
5	Mm.154211	Fgf22	-0.08183	-0.121361	-0.528844	0.944462	-0.00357782	-2.31785	-2.48411	-2.55112	-2.7645	-2.23608	-2.46037	ccgtgtgggcactgtggtgatcaaagctgtgtactcaggcttctatgtggccatgaatcgcaggggccgc	fibroblast growth factor 22 (Fgf22)				L
18	Mm.241282	Fgf1	-0.136317	-0.368118	0.14781	0.497283	0.932094	-1.63775	-1.75068	-1.80504	-1.65146	-1.52948	-1.35767	gggggccacttcttgaggatccttcctgatggcaccgtggatgggacaagggacaggagcgaccagcaca	fibroblast growth factor 1				L
41	Mm.241282	Fgf1	-0.641651	-0.935789	-0.0521495	0.472288	0.636706	-1.14905	-1.47749	-1.76403	-1.2767	-1.1	-0.929939	CTGCAGCTCAGTGCGGAAAGTGCGGGCGAAGTGTATATAAAGGGTACGGAGACCGGCCAGTACTTGGCCA	fibroblast growth factor 1 (Fgf1)				L
41	Mm.4012	Fgf8	-1.09861	-0.0787809	-0.434286	0.405465	0.250051	-2.10688	-2.25617	-2.11607	-2.34784	-1.90361	-2.011	ggggaagctaattgccaagagcaacggcaaaggcaaggactgcgtattcacagagatcgtgctggagaac	fibroblast growth factor 8				L
41	Mm.241282	Fgf1	-0.641651	-0.935789	-0.0521495	0.472288	0.636706	-1.14905	-1.47749	-1.76403	-1.2767	-1.1	-0.929939	CTGCAGCTCAGTGCGGAAAGTGCGGGCGAAGTGTATATAAAGGGTACGGAGACCGGCCAGTACTTGGCCA	fibroblast growth factor 1 (Fgf1)				L
Down
8	Mm.35691	Fgfrl1	-0.0745331	-0.269795	-1.18031	-0.302151	-0.04405	-1.4866	-1.60222	-1.67544	-1.98678	-1.64535	-1.58351	tgaggtaggcatatgggggccaaggcaacaggttgggagaattgagaacaatggaggaagagtatcttag	fibroblast growth factor receptor-like 1				D
8	Mm.3904	Fgf15	-0.330242	-1.06784	0	0.00778214	0.0155042	-1.72177	-1.72709	-2.05425	-1.75574	-1.7477	-1.65447	GAGGACCAAAACGAACGAAATTTGTTGGAATTCCGCGCGGTCGCTCTGAAGACGATTGCCATCAAGGACG	fibroblast growth factor 15 (Fgf15)				D
8	Mm.5055	Fgf5	-0.102415	-1.16492	-0.825415	-0.06631	-0.430102	-2.2484	-2.33232	-2.85378	-2.66093	-2.24732	-2.88829	gcagatctacccggatggcaaagtcaatggctcccacgaagccagtgtgttaagccaaatttacggatga	fibroblast growth factor 5				D
8	Mm.154211	Fgf22	-0.0892311	-0.514899	-0.844254	0.447262	0.157629	-2.3592	-2.28898	-2.42428	-2.61503	-2.0153	-2.2094	tggcagggtccctgcaagtgaagccagcgctcagggggatacacagaactggcagtttgcatccatctag	fibroblast growth factor 22				D
14	Mm.12814	Fgf17	0.288861	-0.744517	-0.958346	-0.743753	0.0639487	-0.159413	-0.404335	-0.554268	-0.6556	-0.5698	-0.159492	GAGAATCACCCGTCTCCTAATTTTAACCAGTACGTGAGGGACCAGGGCGCTATGACCGACCAGCTGAGCA	fibroblast growth factor 17 (Fgf17)				D
36	Mm.4012	Fgf8	-0.678758	0	-0.461346	-0.752866	-0.210989	-2.44521	-2.50081	-2.67427	-2.47267	-2.4905	-2.32943	ggggaagctaattgccaagagcaacggcaaaggcaaggactgcgtattcacagagatcgtgctggagaac	fibroblast growth factor 8				D
36	Mm.32472	Fgf14	-1.3173	-0.287682	-0.423484	-0.705123	-0.175204	-2.52097	-3.07627	-2.57533	-2.6278	-2.66398	-2.59521	gccctctgccagcaggaggcggagcagccccagcaagaaccgcgggcttttcaatggcaacctggtggat	fibroblast growth factor 14 (Fgf14), transcript variant 1				D
36	Mm.3403	Fgf6	-1.22973	-0.596297	-0.727633	-0.123893	-0.131113	-1.60631	-1.94489	-1.57398	-1.91177	-1.50409	-1.6573	TCTTGTCCAGGTCTCGAGCTGGGCTAGCTGGAGAGATTTCGGGTGTGAATTGGGAAAGCGGCTATTTGGT	fibroblast growth factor 6				D
44	Mm.8846	Fgf9	-0.332803	-1.61682	-1.67398	0.288601	0.184158	-1.79067	-1.96916	-2.6555	-2.38364	-1.67919	-1.80051	AACGTACCGGTGTTGCCGGTGGACAGTCCGGTGTTGCTAAATGACCACCTGGGTCAGTCCGAAGCAGGGG	fibroblast growth factor 9 (Fgf9)				D
54	Mm.7995	Fgf13	-3.87512	-3.35118	-3.02513	-2.92179	-2.73947	-0.632102	-1.83634	-1.62174	-1.4685	-1.50477	-1.40285	AGCCCCAGCAAAGGCAAGACCAGCTGCGACAAAAACAAGTTAAACGTCTTTTCCCGGGTCAAACTCTTTG	fibroblast growth factor 13 (Fgf13)				D
54	Mm.4012	Fgf8	-3.82622	-4.60638	-4.14208	-2.59756	-2.25934	-1.49276	-2.64064	-2.71948	-2.66892	-2.11326	-1.83895	ccgaggagggatctaaggaacagagagacagtgtcctgcctaaagtcacacagcgacatgtgagggagca	fibroblast growth factor 8				D
54	Mm.4012	Fgf8	-3.82622	-4.60638	-4.14208	-2.59756	-2.25934	-1.49276	-2.64064	-2.71948	-2.66892	-2.11326	-1.83895	ccgaggagggatctaaggaacagagagacagtgtcctgcctaaagtcacacagcgacatgtgagggagca	fibroblast growth factor 8				D
