# Supplementary material for: Transcriptional Analysis of Fracture Healing and the Induction of Embryonic Stem Cell–Related Genes
Source: PLoS One. 2009 May 5;4(5):e5393. doi: 10.1371/journal.pone.0005393 (PMC2673045; doi:10.1371/journal.pone.0005393)
Supplement: Table S6 — Tabular Summaries of the Expressed Genes across the Time Course of Fracture Healing Showing Overlap With Those Preferentially Expressed in ESC, Embryonic MSCs or Post Natal MSCs. The overlap of those genes showing differential expression during the time course of fracture healing to three published gene sets of those showing preferential expression in ESCs and MSCs [35], [59], [60]. Expressed genes are arranged by numeric cluster from the CAGED analysis. Unigene number, short letter gene name and gene name are denoted. Two sets of values are presented: Log ratio intensity values based on normalization to Day 0 no fracture: Log ratio intensity values based on normalization to the in spike alien sequence control. The sequence of each oligonucleotide is presented for assessments of nature of splice variants. ESC: Expressed genes overlapping between those preferential to ESC and showing altered expression in fracture healing. MSC: Expressed genes overlapping between those preferential to post natal MSCs and showing altered expression in fracture healing. EMSC: Expressed genes overlapping between those preferential to embryonic MSCs and showing altered expression in fracture healing. (0.35 MB XLS) [file pone.0005393.s007.xls]

## Sheet: PartA_ESC
ESC
Cluster	Unigene_ID	Gene_Symbol	log(day3/day0)	log(day5/day0)	log(day10/day0)	log(day14/day0)	log(day21/day0)	log(day0/Alien)	log(day3/Alien)	log(day5/Alien)	log(day10/Alien)	log(day14/Alien)	log(day21/Alien)	Sequence	Gene_Desc
1	Mm.46561	Lect1	2.29578	2.83845	4.65243	2.53709	1.6208	-2.74977	-1.74107	-1.36325	-0.57647	-1.63403	-1.90286	cactgggaggctactatccatggccttacaattaccaaggatgccgctcggcctgcagagtcgtcatgcc	leukocyte cell derived chemotaxin 1
1	Mm.46561	Lect1	2.23061	3.09545	4.72135	2.88573	1.75882	-2.64463	-1.80974	-1.44328	-0.675756	-1.56022	-2.04879	ctactatccatggccttacaattaccaaggatgccgctcggcctgcagagtcgtcatgccatgcagctgg	leukocyte cell derived chemotaxin 1 (Lect1)
2	Mm.4606	Bcat1	1.31933	0.665034	1.05113	0.712119	2.35884	-1.48831	-0.908072	-1.27618	-1.03401	-1.17066	-0.954405	CACTACGCTGTGGAACTGTTTGAAGGCTTGAAAGCCTTTCGGGGAGTTGATAACAAGATCCGATTGTTCC	branched chain aminotransferase 1, cytosolic (Bcat1)
2	Mm.41529	Punc	-0.385125	1.12267	1.28074	0.749735	3.96673	-1.07589	-1.76796	-0.701005	-0.567548	-0.780192	-0.512212	GACATCTCTGTGTATAGAATTCTTCCTGGCTGTATGTACACTTCATGCTCACATCTCCTTTCCTTCCATT	putative neuronal cell adhesion molecule
3	Mm.18875	Fancl	0.195388	-0.3775	-0.316452	2.36404	0.461801	-1.59592	-1.69253	-1.78559	-1.84165	-1.39962	-1.47138	cgtcttctttggtgactgtccctattgtagtaagccaattaccttgaaaatgtctgggagaaaaccttga	Fanconi anemia, complementation group L (Fancl)
3	Mm.246820	Gnal	-0.813511	-0.480366	-0.287682	2.69299	0.10742	-1.66684	-2.07653	-2.06346	-1.83621	-1.28973	-1.98036	GCATCTGGAATAACAGGTGGTTGCGAACCATTTCTATCATCCTATTCTTGAACAAACAAGACATGCTGGC	guanine nucleotide binding protein, alpha stimulating, olfactory type
3	Mm.266264	Slc25a29	0.312872	-0.524524	0.0831775	2.21576	0.730699	-1.9622	-1.94925	-2.2487	-2.0388	-1.6365	-1.72485	CCTGGGCTCGCCACTAATGGGACTCACCTTCATCAATGCACTGGTGTTTGGGGTGCAAGGTAACACCCTC	solute carrier family 25 (mitochondrial carrier, palmitoylcarnitine transporter), member 29
4	Mm.335639	Mest	2.44556	2.63482	2.80739	2.37937	1.65682	-1.81262	-0.653662	-0.566179	-0.451386	-0.71917	-1.01341	TGACCCTGAGGTTCCATCGAGTGATCGCCCTTGATTTCTTAGGCTTTGGCTTCAGTGACAAGCCGAGACC	mesoderm specific transcript (Mest)
4	Mm.295263	Dcamkl1	2.6355	1.85318	1.79852	1.17132	1.48222	-1.37683	-0.232609	-0.635345	-0.624673	-0.893668	-0.739041	GCGGAAGCAGAGGGACCTGTACCGCCCCCTCTCGTCGGATGATTTGGACTCAGTAGGAGACTCAGTGTAA	double cortin and calcium/calmodulin-dependent protein kinase-like 1
4	Mm.295263	Dcamkl1	1.83923	1.46634	3.56777	1.33281	2.84115	-1.85841	-1.13373	-1.25536	-0.945723	-1.36493	-1.03555	CTTTTCGATGCCCCCCTCCACATTGTAGAAGGAACCACTTTATTTGTCATGATCAATAAATGTGTGAATT	double cortin and calcium/calmodulin-dependent protein kinase-like 1
4	Mm.19155	Sfrp2	2.71698	1.68217	2.15441	1.5112	1.95816	-0.836662	0.27154	-0.162793	0.00537973	-0.298382	-0.015318	AGACCATCCAGCCGTGTCACTCGCTCTGCGTGCAGGTGAAGGACCGCTGCGCCCCGGTCATGTCCGCCTT	secreted frizzled-related sequence protein 2 (Sfrp2)
5	Mm.40573	Htr1d	-0.311213	-1.15851	-0.424541	1.19551	0.899878	-1.61009	-1.62782		-1.80302	-1.34537	-1.25864	TGGATCATCTCTATTTGTATCTCCATCCCTCCGCTCTTCTGGCGGCAGGCCACGGCTCACGAGGAGATGT	5-hydroxytryptamine (serotonin) receptor 1D (Htr1d)
5	Mm.18651	Aass	0.493326	0.52702	0.00254777	0.81093	0.227217	-1.67427	-1.30596	-2.07255	-1.61923	-1.38548	-1.45027	CATCAAGGGCATCACCAAACTGGGCTACAAGGTCTTGATACAGCCTTCCAACAGACGGGCCATCCATGAC	aminoadipate-semialdehyde synthase (Aass)
5	Mm.177181	Bicd1	-0.0311552	-1.51023	0.0361485	0.655643	0.339972	-1.87638	-1.94005	-2.68561	-1.91345	-1.73644	-1.76497	CAGAAACTAGTGTCCACATTGAAGCAGAACCAGGTTGAATACGAAGGCTTAAAGCATGAAATTAAGCGAT	bicaudal D homolog 1 (Drosophila)
5	Mm.259632	Cadps2	0.0727594	-0.0384663	0.414855	2.15876	1.05029	-1.57951	-1.52958	-1.60531	-1.4942	-1.09495	-1.13807	GACCCAAGGAGATTTCAACACTACCCACCCTCGGCCTGTCGTCAAAGTGAAGCTCTTCACAGAAAGCACG	Ca2+-dependent activator protein for secretion 2
5	Mm.277665	Calb1	0.140452	-0.835028	0.543615	0.30343	0.76214	-1.63865	-1.46807	-2.08313	-1.45612	-1.64017	-1.36666	ACCTGCAGTCATCTCTGATCACAGCCTCACAGTTTTTTGAGATCTGGCTTCATTTCGACGCTGACGGAAG	calbindin-28K (Calb1)
5	Mm.44827	Chst7	0.742409	0.0234844	0.155564	0.470004	1.72241	-1.41746	-1.11473	-1.34114	-1.375	-1.18851	-0.86823	CGCGCGGACGTGGGACTCGTCGAGGACAAAGCCTGCGAAAGTACCTGCCCGCCCGTTTCGCTCCGCGCCC	carbohydrate (N-acetylglucosamino) sulfotransferase 7 (Chst7)
5	Mm.6780	Cer1	0.0307717	-0.826679	-0.272178	0.262965	1.08814	-1.91717	-1.94456	-2.27283	-2.23088	-1.89286	-1.60277	GGAAGAAACCTGAGACCGAATTTTACCCCCCAAGGGATGTGGAAAGCGATCATGTCTCATCGGGGATGCA	cerberus 1 homolog (Xenopus laevis) (Cer1)
5	Mm.16753	Chek1	0.317689	-0.110979	-0.251915	0.89248	0.122441	-2.1958	-2.30747	-2.42358	-2.48753	-2.10623	-2.42435	aagagaccttcgagaagttgggctatcagtggaagaagagttgtatgaatcaggttactgtatcaacaac	checkpoint kinase 1 homolog (S. pombe)
5	Mm.4137	Chga	0.205599	0.19671	0.383486	0.801221	-0.0558805	-1.86838	-1.70649	-2.09884	-1.83137	-1.50962	-1.99829	ATGCGCTCCACCGCGGTTCTGGCGCTTCTGCTGTGCGCCGGGCAAGTTTTTGCCCTTCCTGTGAACAGCC	chromogranin A (Chga)
5	Mm.66222	Cxadr	0.170171	-0.59652	0.0887008	0.703241	0.346771	-1.45918	-1.40265	-1.76053	-1.5176	-1.40796	-1.3602	GGCACCCGCTAAGGTAGCTGCCCCTAATCTCAGTCGAATGGGAGCGGTTCCTGTGATGATGATTCCTGCA	coxsackievirus and adenovirus receptor
5	Mm.226905	Ctbp2	0.500993	0.107014	1.01016	0.234873	0.481182	-0.836546	-0.683919	-0.759171	-0.539312	-0.823819	-0.687541	AAGAGACAGCAGATTCGACAGTCTGCCACATTCTCAATCTGTATCGGCGGAACACATGGCTCTACCAGGC	C-terminal binding protein 2
5	Mm.28301	Cth	0.590868	-0.538997	0.214775	1.14276	0.713766	-2.29043	-2.10126	-2.54483	-2.30719	-2.01101	-2.13179	ATGCAGAAGGACGCCTCTTTGAGCGGCTTCCTGCCTAGTTTCCAGCATTTCGCCACTCAGGCCATCCACG	cystathionase (cystathionine gamma-lyase)
5	Mm.290110	Dnajb6	0.241326	0.29397	0.714702	0.314275	0.683931	-2.21937	-1.91401	-1.88738	-1.81683	-1.86494	-1.77178	TGAGGACTTGGAACCTAGTGAAGAACTAGACCAGCCCTGTTTTGAGGAGTCAGTAGAAGACGCCCTGAGT	DnaJ (Hsp40) homolog, subfamily B, member 6
5	Mm.200692	Eomes	-0.0526437	-0.60134	0.97238	1.3595	1.4077	-1.91327	-1.94539	-2.35179	-1.49743	-1.50808	-1.22556	CCAGAGGCTGGACTTAGACAAAGCGTCCAAGAAGTTTCCGGGCAGTCTCCCGTGCCAGGCGGGGAGCGCA	eomesodermin homolog (Xenopus laevis)
5	Mm.23122	Fancg	0.0978729	-0.734305	1.81829	-0.432024	0.248623	-1.41516	-1.53733	-1.82078	-1.38818	-1.63648	-1.35102	GGAACTGCTGGTTGAGGCCTTGAGTGCCACCCATAGTTCTGAAACATTCAAAAGTCTCATTGAAGTAGAA	Fanconi anemia, complementation group G (Fancg)
5	Mm.42260	Foxa3	-0.217866	0.527823	1.05093	0.431576	0.733588	-1.16491	-1.27493	-1.0318	-0.697974	-0.980439	-0.866136	ATGCTGGGCTCAGTGAAGATGGAGGCTCATGACCTGGCCGAGTGGAGCTACTACCCGGAGGCGGGCGAGG	forkhead box A3 (Foxa3)
5	Mm.8004	Gabrb3	0.581356	-1.31219	0.399034	0.623467	0.707467	-1.84337	-1.48685	-2.41423	-1.60124	-1.42508	-1.39755	TGAAAGGCTACGACATTCGCCTGAGACCCGACTTCGGGGGTCCCCCAGTCTGCGTGGGGATGAACATCGA	gamma-aminobutyric acid (GABA-A) receptor, subunit beta 3 (Gabrb3)
5	Mm.116997	Hmmr	-0.120018	-0.580669	0.107145	0.625429	0.764914	-1.94484	-2.05904	-2.52391	-1.97684	-1.74397	-1.64341	GGCTAAGGTACTTGAGCTTCGTGACAGCGTCAGAAGTGAATGGCTGATACGCACGCACCTTCACGTTCAG	hyaluronan mediated motility receptor (RHAMM)
5	Mm.158868	Lrrn1	0.74398	0.0576128	0.179249	1.80227	0.802487	-1.27181	-0.977315	-1.23136	-1.27576	-0.914572	-0.991378	GCACTGGGAAAGCAGCTTGCCAGGTGGTGCTGGGCTTGCTGATAACTTCATTAACTGAATCTTCCATACT	leucine rich repeat protein 1, neuronal (Lrrn1)
5	Mm.22108	Mlf1ip	-0.920725	-0.920725	-0.30554	1.5274	-0.252896	-2.29161	-2.77188	-3.01045	-2.51904	-1.98649	-2.46337	GAAGTTTGAGATACTCGGGGAACCCGGGTGCAAAACATTCAAAGAACACTTTGAGAAGCACATATTCCAG	myeloid leukemia factor 1 interacting protein
5	Mm.336204	Pgk1	0.0775436	0.380576	1.1139	-0.0391027	0.610684	-1.83571	-1.7865	-1.79937	-1.3812	-1.88092	-1.57052	TGGATGAGGTGGTGAAAGCCACTTCTAGGGGTTGCATCACTATCATAGGTGGTGGAGACACTGCCACTTG	phosphoglycerate kinase 1 (Pgk1)
5	Mm.246804	Pitx2	0.405465	0.732888	0.483427	1.55672	0.578737	-0.465013	-0.125111	-0.110345	-0.45595	-0.369726	0.071959	CTCCAAAGACTCCGAAATCAAAAAGGTCGAGTTCACGGACTCTCCCAAGAGCCGGAAAGAGTCGGCCAGC	paired-like homeodomain transcription factor 2
5	Mm.317186	Ppap2a	0.587787	-0.0224729	1.70677	0.537143	-0.0809691	0.127636	0.162166	0.418424	-0.571431	-0.168404	0.368949	GGCGCCTGAGGCACAGATCGCGGCCAGTACGGTCGTGAAGGAAAGTCGGAAGCATTGCTCGGTTGGCAGG	phosphatidic acid phosphatase 2a
5	Mm.17031	Pou5f1	-0.575364	0.415828	0.340927	0.763528	1.1977	-1.82848		-1.87142	-1.82112	-1.41676	-1.3935	TGCGGAGGGATGGCATACTGTGGACCTCAGGTTGGACTGGGCCTAGTCCCCCAAGTTGGCGTGGAGACTT	POU domain, class 5, transcription factor 1 (Pou5f1)
5	Mm.260433	Ptpn2	0.417286	-0.134041	1.40733	-0.158122	0.322015	-1.24681	-1.20502	-1.38174	-1.05149	-1.42421	-1.13811	ctcagaaggtgcagcagatgaaacagaggctaaatgaaactgaacgaaaaagaaaaaggccaagattgac	protein tyrosine phosphatase, non-receptor type 2 (Ptpn2)
5	Mm.41529	Punc	-0.310155	-0.162519	0.321048	1.60227	0.960991	-1.58771	-1.61665	-1.59809	-1.44003	-1.10999	-1.23287	CCTGATCACATGGGAGAAGAACAGAGTTCCCATTGACACGGACGATGAGAGGTACACACTACTGCCCAAG	putative neuronal cell adhesion molecule (Punc)
5	Mm.4480	Rbbp6	0.0923733	0.564213	-0.0840831	0.99683	0.80734	-2.85775	-2.96436	-2.77029	-2.97835	-2.44661	-2.61315	tgatggaatacaaaaagattcaaaaggagcgtaggcgctcattttccaggtctaaatctccctatagtgg	retinoblastoma binding protein 6
5	Mm.44069	Rnf12	0.294564	-0.0204658	0.0693611	1.27694	0.746924	-2.2522	-1.86146	-1.99044	-2.02152	-1.72371	-1.68502	GGAGAGCAGTGAGCCGGACTAATCCAAACAGCGGTGATTTCAGATTCAGTTTAGAGATAAATGTTAACCG	ring finger protein 12 (Rnf12)
5	Mm.144114	Scnn1a	0.348307	1.08931	1.1956	0.693147	0.682676	-2.53636	-2.24416	-2.21546	-2.14232	-2.2447	-2.38359	AAGAGCTGGACCGCATCACGGAACAGACGCTTTTTGACCTGTACAAATACAACTCTTCCTACACTCGCCA	sodium channel, nonvoltage-gated, type I, alpha polypeptide
5	Mm.250738	Slc13a3	0.981467	0.294039	0.688032	1.70196	1.14025	-1.77769	-1.35517	-1.60728	-1.56822	-1.26426	-1.2738	CATCCTCTTCCCCTTCATGGGCATTCTGCCCTCCAGCAAGGTCTGCCCCCAGTACTTCCTCGACACCAAC	solute carrier family 13 (sodium-dependent dicarboxylate transporter), member 3 (Slc13a3)
5	Mm.4541	Sox2	0.166809	0.0706899	0.0344322	0.937716	0.597996	-1.53555	-1.46428	-1.47644	-1.58095	-1.21787	-1.26051	ATGAAGAAGGATAAGTACACGCTTCCCGGAGGCTTGCTGGCCCCCGGCGGGAACAGCATGGCGAGCGGGG	SRY-box containing gene 2 (Sox2)
5	Mm.26032	Syngr3	0.262717	0.0535842	-0.00229621	0.368078	1.46828	-1.53122	-1.32637	-1.52227	-1.58435	-1.40409	-0.993328	GGGCCGTGCGGGAGCTGCCTTTGATCCCGTGAGCTTTGCGCGGCGGCCCCAGACCCTGTTGCGGGTCGTG	synaptogyrin 3 (Syngr3)
5	Mm.242646	Usp9x	0.255264	-0.423433	0.780754	0.0395874	0.66816	-0.999239	-1.02676	-1.26327	-0.915717	-1.12113	-0.857276	GCCCCCCCTCCAACAGAATCAGACTTCATCGCCTGATTCGTCCAATGAAAATTCCCCTGCAACTCCTCCT	ubiquitin specific protease 9, X chromosome (Usp9x)
5	Mm.52109	Myb	-0.341603	-0.650752	-0.520054	0.705861	0.344594	-1.34845	-1.65482	-1.65528	-1.67335	-1.35727	-1.26946	CAGGAGAGCCTAGCCTGAGGGTGACCAGGCGAGTGCTGAGCGAGGCATCGCTCGGCCCACACTCACCCCA	myeloblastosis oncogene
5	Mm.23423	Zbtb3	-0.0845574	-0.627764	0.0653828	0.359374	0.910871	-2.25049	-2.30394	-2.57986	-2.25758	-2.06023	-1.89551	GTTCGAGAGGGAAAAGCGCAGGAAGTTCCGGGTCTGGGGCGTGAAGGCATCACCCGGGAAAGCTTGGGCG	zinc finger and BTB domain containing 3
6	Mm.20912	Cdc6	-0.339868	1.68765	-0.781701	0.209491	1.19161	-2.38512	-2.9124	-2.09503	-2.82317	-2.42926	-2.0912	TGCAGGGAAGGAGCTAAAGTATTATAGAAATAAATGGAGACAGACTTCTGGCATCATACAAGTTTGTGTG	cell division cycle 6 homolog (S. cerevisiae) (Cdc6)
6	Mm.4757	Crabp2	-0.0208651	1.03676	-0.320669	0.235457	-0.191211	-2.17622	-2.1039	-2.01979	-2.31236	-2.02243	-2.26942	CTGACCAATGATGGAGAGCTGATCCTGACAATGACAGCAGATGACGTTGTGTGCACCAGGGTCTACGTCC	cellular retinoic acid binding protein II
6	Mm.86421	Cldn6	0	1.01611	-0.00554018	-0.21489	0.252541	-2.43391	-2.11086	-1.8615	-2.16061	-2.33537	-2.05546	GCAGCCTCAGGCCTTTTGCTGCTGGGTGGAGGGCTACTATGCTGCGCCTGCTCTTCTGGAGGGACCCAGG	claudin 6 (Cldn6)
6	Mm.30049	C1qbp	0.098192	0.712794	0.362215	0.339868	-0.074108	-1.89988	-1.92782	-1.68667	-1.78093	-1.76833	-2.0797	AGGATGAGATTGGACACGAAGATGAGGCCGAGAGTGATATTTTCTCTATCAAGGAAGTTAGCTTTCAGGC	complement component 1, q subcomponent binding protein (C1qbp)
6	Mm.22417	Cse1l	-0.277732	1.80295	0.382708	-0.0766111	0.573096	-2.07032	-2.08949	-1.81551	-1.83636	-2.05144	-1.80393	ATGGAGCTCAGCGATGCGAATTTACAGACACTAACAGAGTATTTAAAGAAAACCCTGGATCCTGATCCTG	chromosome segregation 1-like (S. cerevisiae) (Cse1l)
6	Mm.234769	Dpp3	0.411067	0.8258	0.869128	0.639782	0.8258	-1.90352	-1.68144	-1.49844	-1.49983	-1.62972	-1.57116	AAGAACCTCCTCCAACTCGGGCCCATCCTCGGGAAACCGCTCACAGAAGGAGCGGATGAGACCAGCGGCT	dipeptidylpeptidase 3
6	Mm.236438	Efs	0.367937	0.669386	0.586865	0.839374	0.9196	-1.61584	-1.41462	-1.31262	-1.38426	-1.20468	-1.2199	GAGCACAGGTGGGGGCTGCAGGCACAATGCTGGCCCAAACTCTGCGGGCCACTGTGCTTGCTGTCAAGGG	embryonal Fyn-associated substrate (Efs)
6	Mm.276715	Fgfr4	0.451823	1.39294	0.612585	0.313589	0.305756	-0.959853	-0.820698	-0.464358	-0.746687	-0.867023	-0.85366	CTCTGAAGAGGTAATGCCCATTCCCGCCTCGTGCCCTCTCTATGCCCGCTCCCATGACCTAGGGATATGA	fibroblast growth factor receptor 4
6	Mm.273114	Gabra5	0.48007	1.10295	0.150039	0.592995	1.01705	-1.38625	-1.20549	-0.992901	-1.38645	-1.24354	-1.04225	ATGGCTATGACAACAGACTGCGGCCTGGGCTGGGAGAGCGAATCACGCAGGTGCGAACAGACATCTATGT	gamma-aminobutyric acid (GABA-A) receptor, subunit alpha 5
6	Mm.276408	Kif1a	0.774937	0.0765401	0.310155	0.420503	-0.120628	-1.85472	-1.5416	-1.8792	-1.86204	-1.68875	-2.04693	CCTGCTGTATGCCCAAGGTCTTGGCGATATCACTGACATGACCAATGCCCTGGTGGGCATGAGCCCCTCA	kinesin family member 1A (Kif1a)
6	Mm.294983	Kntc2	-0.316912	1.69686	0.609497	-0.334006	0.540025	-2.36403	-2.45647	-1.9451	-2.0984	-2.5122	-2.14298	CCTTTGGAAAGCTGAGTACACACAAACCGACATCGGAAAGAAAAGTCTCAATATTTGGGAAAAGGACTAG	kinetochore associated 2 (Kntc2)
6	Mm.312170	Lars	-0.0522995	1.72708	0.477144	0.180196	0.673854	-2.29765	-2.34353	-1.99594	-1.99173	-2.07115	-1.90609	GCAGCAAGGGCAAATACTTTGTCACCTTCCCATATCCATACATGAATGGACGCCTTCATTTGGGACACAC	leucyl-tRNA synthetase
6	Mm.23828	Mcm10	-0.0123458	1.45375	0.399311	0.646846	0.420686	-1.70023	-1.72291	-1.16343	-1.49905	-1.39832	-1.44935	GCGCCTGCCCCCCGCTTGTGGTCCTCGCCGCGCGTTGGTTGCGGTGCTTTCCTACGTGCCTGTCTCCCTG	minichromosome maintenance deficient 10 (S. cerevisiae)
6	Mm.149071	Mre11a	0.403277	1.21943	-0.200853	0.574031	0.463837	-1.71582	-1.61996	-1.50388	-1.85077	-1.52258	-1.55394	acatctagcaaacggatgtcccagagccagacagccaaaggggtagactttgaatcagatgaggatgatg	meiotic recombination 11 homolog A (S. cerevisiae)
6	Mm.71004	Nap1l3	-0.101783	1.07962	0.0472529	0.473023	0.338774	-1.72545	-1.82264	-1.38189	-1.75487	-1.71521	-1.69526	CAGAACCTGGTGCCCATGGGGTTGCTGAAGAGGCGATGGCTAGCACAGCTTGTGATTCTGGGGATGAATC	nucleosome assembly protein 1-like 3
6	Mm.221688	Phip	0.00904984	0.883016	0	1.21841	-0.00455582	-2.94251	-2.84517	-2.41196	-2.95677	-2.38248	-3.10228	gaaggacaactttctataatgaggatgactccgaggaagaacagagacagctgttgttcgaggacacctc	pleckstrin homology domain interacting protein
6	Mm.35784	Sox3	-0.0756027	0.958122	-0.422601	-0.365032	-0.0548766	-2.05946	-2.17052	-1.87171	-2.33245	-2.33371	-2.22885	ATGAGCCTGGGCCCCATGGGCTCCGTGGTGAAGTCGGAGCCCAGCTCTCCGCCGCCCGCCATCCGTTCGC	SRY-box containing gene 3 (Sox3)
6	Mm.27674	Tnni3	0.471714	0.81831	-0.419258	-0.156894	0.396598	-1.42372	-1.3865	-1.25696	-1.55714	-1.54246	-1.33092	GCCTGCGCCTGCTCCTGTCCGACGCCGCTCCTCTGCCAACTACCGAGCCTATGCCACCGAGCCACACGCC	troponin I, cardiac (Tnni3)
7	Mm.261006	Bcl2l12	1.57444	1.71512	0.29324	0.872013	1.06844	0.33592	0.688195	0.561009	0.689703	0.868224	0.932831	attggtgcaggagcaactgaagtccccgcccagttcaggtaagcagcagaggagccctggtgaggggtga	BCL2-like 12 (proline rich)
7	Mm.237825	Bmpr1a	0.710049	1.67699	0.920826	0.856589	0.803326	-1.81701	-1.50969	-1.55412	-1.38871	-1.43633	-1.49633	cttgcggccaatcgtgtctaaccgctggaacagcgatgaagtaagttggagccaagtccctgtaaagtga	bone morphogenetic protein receptor, type 1A (Bmpr1a)
7	Mm.335584	Crlf1	1.17813	1.54045	0.996019	0.867501	1.22916	-2.03449	-1.63283	-1.44307	-1.70553	-1.77616	-1.66393	CTCGCTGTGGTCGCCTCTGTTGCTCTGTGTCCTCGGGGTGCCTCGGGGCGGATCGGGAGCCCACACAGCT	cytokine receptor-like factor 1 (Crlf1)
7	Mm.330894	Dnmt3b	0.693147	1.44692	0.594707	0.957113	1.10553	-2.8256	-2.621	-2.52482	-2.67406	-2.44337	-2.41701	ttttccctgtagtcatgaatggcaaggacgacgttttgtggtgcactgagctcgaaaggatcttcggctt	DNA methyltransferase 3B
7	Mm.265716	Fgfr1	1.05187	1.08018	0.972231	1.25472	1.37308	0.242182	0.486427	0.502546	0.569109	0.511199	0.702758	cagagcatcaactggctgcgggatggggtgcagctggtggagagcaaccgtacccgcatcacaggggagg	fibroblast growth factor receptor 1
7	Mm.265716	Fgfr1	0.688736	1.1846	0.910287	1.11779	1.17241	-1.5749	-1.39735	-1.12709	-1.26509	-1.21154	-1.20275	cagagcatcaactggctgcgggatggggtgcagctggtggagagcaaccgtacccgcatcacaggggagg	fibroblast growth factor receptor 1
7	Mm.222320	Gpm6b	0.396206	1.24118	0.678057	0.798565	1.12027	-2.1598	-2.03681	-2.0174	-1.85338	-1.87794	-1.73885	ccttgcgaaagcaggcattgcaaatagattcaggatgccacacctgagcctgggaagatgggactgctaa	glycoprotein m6b
7	Mm.6904	Fgfr3	0.532357	1.63614	2.21279	1.66326	1.8107	-2.13193	-2.01706	-1.48359	-1.27081	-1.45747	-1.54859	gtgtgcgtgtaacagatgctccatcctcaggagatgacgaagatggggaggacgtggctgaagacacagg	fibroblast growth factor receptor 3 (Fgfr3)
7	Mm.7386	Mfap2	0.722706	1.15338	1.32855	1.12565	1.32146	-1.90647	-1.62499	-1.41149	-1.25514	-1.42029	-1.36804	AGGGGACCTGGAGACTGAGCCTACCGAGCCTGGCCCTCTTGACTGCCGCGAAGAACAGTACCCGTGTACC	microfibrillar-associated protein 2 (Mfap2)
7	Mm.328072	Pvrl3	0.293761	1.11873	1.33628	1.58973	1.32338	-2.44228	-2.58206	-2.04614	-2.1324	-2.07604	-2.25311	tgaagaacgaattccttctctccctcagaaagaccttcttggccaggtacgtgctctcgaagacacttaa	poliovirus receptor-related 3 (Pvrl3)
7	Mm.57252	Ror1	0.711275	1.24927	0.995958	1.09861	1.34267	-1.88131	-1.57837	-1.47333	-1.53386	-1.41355	-1.37755	GTCCTGGAACACTTCAAGTGAAATAGACAAAGGTTCTTACTTAACCCTTGATGAGCCGATGAATAACATC	receptor tyrosine kinase-like orphan receptor 1 (Ror1)
7	Mm.27407	Recql	0.550046	1.75786	1.02962	0.287682	1.24319	-2.85964	-2.75769	-2.48021	-2.56232	-2.90622	-2.59116	acaagtggattcgaagggggaagaacaaagctcaggctctcatgcagccgacacagccgccaatgtctag	RecQ protein-like
7	Mm.88818	Syt6	-0.157378	1.20372	0.901229	1.45387	1.31659	-1.55086	-1.55031	-0.962863	-1.14003	-0.843891	-0.94415	ATCCCAGCCGAGGTGCAGATGTCGGTCAAAGAGCACATCATGCGCCACACAAAGCTGCAGCGACAGACCA	synaptotagmin 6 (Syt6)
8	Mm.277408	Anapc1	0.0171531	-0.0174524	-0.68282	-0.18163	1.32567	-1.86207	-1.8367	-1.9539	-2.23257	-1.80136	-1.44447	AAGATCTATAAGAGCCATGAACTAGAGAAATGCATATGTATATTACAGAGTTCATGTATGAACATGCATA	anaphase promoting complex subunit 1 (Anapc1)
8	Mm.333500	Arntl2	-0.249942	0.0829969	-1.11803	-0.0442333	0.0560895	-2.14354	-2.2579	-2.07085	-2.62319	-2.14607	-2.19155	GCCTTGTGGCTATGGGACGGTTGCATCCATACATTGTCCCTCAAAAGAGTGGCAAGATCAACGTGAGACC	aryl hydrocarbon receptor nuclear translocator-like 2
8	Mm.281490	Bmp2k	0.353324	-0.718616	-0.566583	-0.40634	0.256138	-0.331783	-0.297059	-0.570697	-0.664034	-0.587122	-0.26034	TTTGTAAAAGGGAAATCACGATTATGAAAGAGTTATCTGGCCACAAAAATATTGTCGGTTATTTGGACTG	BMP2 inducible kinase (Bmp2k)
8	Mm.42192	Cib2	-0.336472	-0.796944	-0.608318	0.125577	0.218707	-0.869778	-0.952958	-1.43561	-1.14211	-0.887132	-0.82438	CAAGCAGACCATCTTCACTGAAGAGCAGCTGGACAACTACCAGGACTGCACTTTCTTCAATAAGAAGGAC	calcium and integrin binding family member 2 (Cib2)
8	Mm.270676	Cdca7	-0.110001	-0.940007	0.513946	-0.0398459	0.329753	-0.920211	-0.803594	-1.28986	-0.915038	-0.862222	-0.779857	GTTGTGACAGCTTTGCTTCTGATAATTTTGCAAACACAAGACTGCAGTTGAACAGGGAAGGCTGCAGGAC	cell division cycle associated 7
8	Mm.303231	Cxcl12	-0.471968	-0.669827	-0.904765	-0.428057	0.546624	1.50914	1.23919	1.19607	1.04318	1.26414	1.71724	CATCAGTGACGGTAAACCAGTCAGCCTGAGCTACCGATGCCCCTGCCGGTTCTTCGAGAGCCACATCGCC	chemokine (C-X-C motif) ligand 12 (Cxcl12), transcript variant 1
8	Mm.44513	Cckbr	-0.295029	-0.542865	-0.809453	-0.144694	0.77306	-0.468289	-0.680361	-0.734622	-0.890944	-0.740184	-0.185962	AGTGGGGCCTCGAATACTGCAGTGCATGCATCTCTGGCCCAGTGAACGTGTCCAACAAATGTGGTCCGTG	cholecystokinin B receptor (Cckbr)
8	Mm.274222	Chaf1b	-0.242781	-0.815721	-0.23358	-0.674211	0.197369	-0.780373	-0.927035	-1.15248	-1.15548	-1.09796	-0.763467	CCTGGAAGATCCACAGGCTGGCATCCGCGGGGGTGGACACCGCCGTCAGGATCTGGAAGTTGGAGAGGGG	chromatin assembly factor 1, subunit B (p60)
8	Mm.299742	Gdf3	0.183478	-0.330242	-0.940007	-0.359656	0.746392	-2.36501	-2.3335	-2.50581	-2.99137	-2.44296	-2.03259	AGACATCCGAGTTTCAAGACTCTGACCTTTTGCAGTTTCTGGGATTAGAGAAAGCGCCTTCACCTCACAG	growth differentiation factor 3 (Gdf3)
8	Mm.392	Indo	-0.327422	-0.83226	-0.354821	0.0319516	0.587065	-1.63824	-1.67746	-1.97275	-1.78929	-1.73103	-1.31567	ACATCCACTGGTGGAGCTGCCCGACGCATACAGCCCCTGGGTCCTTGTGGCTAGAAATCTGCCTGTGCTG	indoleamine-pyrrole 2,3 dioxygenase (Indo)
8	Mm.253721	Mastl	0.401554	-0.738664	-0.304211	-0.0628226	0.249491	-0.776074	-0.604071	-1.10339	-0.993902	-0.803576	-0.709086	ATCAGAAGGAGCCGACTTCTTATTCGAGCAAACTGCTAAAATCATGTTTTGAAACCCTTTCATCCAATCC	microtubule associated serine/threonine kinase-like (Mastl)
8	Mm.357323	Myef2	-0.18759	-0.831516	-0.4569	-0.0636453	0.0763651	-0.571479	-0.669324	-0.933018	-0.771576	-0.662437	-0.573837	GAAGAATTTGTAAAGAAAGCATTAGAAACTATGAACAAATATGACCTTAGTGGAAGGCCTTTGAATATTA	myelin basic protein expression factor 2, repressor
8	Mm.272346	Nola3	-0.535827	-1.34993	-0.156004	-0.0930904	-0.156004	-2.00005	-2.28085	-2.56804	-2.11583	-2.02454	-2.06763	ATGTTTCTCCAATATTACCTCAACGAGCAGGGCGATCGCGTTTATACGCTGAAGAAATTTGACCCTATGG	nucleolar protein family A, member 3 (Nola3)
8	Mm.253287	Pask	0.0701394	-0.329992	-0.702753	-0.202797	0.32659	-1.20474	-1.25043	-1.3831	-1.63838	-1.40454	-1.15447	CAGCGGCCCAGGCTACCTTTGAGCCCAGCAAGCCACTCTCCATAGCCCACAAACACCTGAGCAGGAAGAA	PAS domain containing serine/threonine kinase (Pask)
8	Mm.30789	Pigw	-0.247541	-0.77382	-0.141938	0.114206	0.465979	-1.00095	-1.09016	-1.34133	-1.14435	-0.978107	-0.89131	AAACACCTGGAGCACACGATTCCTCATGGACTTTGTTGTCTTGATAGTCCCCCTAGTGATCACTCTGACT	phosphatidylinositol glycan, class W
8	Mm.22347	Pnn	0.228936	-0.936197	0.577825	-0.3344	0.237153	-0.783182	-0.782246	-1.27048	-0.917713	-1.03414	-0.722772	AGACCTGGAAGGGGCAGTCAGTAGGCTGGGTGGGGAGCGTCGGACAAGAAGAGAATCACGCCAGGAGAGC	pinin (Pnn)
8	Mm.3794	Plk4	-0.636452	-1.11542	-0.293253	0.0990909	0.477786	-1.64246	-2.02075	-2.22047	-1.92577	-1.70593	-1.56347	AAATCAACACAGGTATTCACCCACCAAAAGCAATGTCAATGTTTTAACTTCATTAAACACCAAACAGCCA	polo-like kinase 4 (Drosophila)
8	Mm.7141	Pcna	-0.359237	-0.866779	0.390191	-0.724881	0.128495	-0.903373	-1.31641	-1.3852	-1.27033	-1.48628	-1.1125	AACCTGCAGAGCATGGACTCGTCTCACGTCTCCTTGGTACAGCTTACTCTGCGCTCCGAAGGCTTCGACA	proliferating cell nuclear antigen (Pcna)
8	Mm.71	Prkdc	-0.0683683	-0.92753	-0.275768	-0.136173	0.301435	-1.04173	-1.16269	-1.48856	-1.1659	-1.05772	-0.935039	GAAATTTTTGGTTTTACATTTAAAGCAATTCGTCCTCAGATTGAGATGAAGCGATATGCTGTGCCCTTAG	protein kinase, DNA activated, catalytic polypeptide
8	Mm.249695	Ppm1b	-0.154906	-0.71144	-0.447893	-0.0966706	0.356977	-1.34263	-1.4613	-1.80345	-1.56708	-1.41483	-1.25795	GGAAATTGGTGGAAGCTCTCAGGCAAATGAGAGTTAACCATAGGGGAAACTACCGACAGCTGCTGGAGGA	protein phosphatase 1B, magnesium dependent, beta isoform
8	Mm.249695	Ppm1b	-0.0354846	-0.726732	-0.438576	-0.200467	0.281932	-1.34004	-1.43664	-1.66785	-1.61225	-1.52745	-1.30106	atgggggcgctggcgatctagaagactcattgttttaccaaccttcaattgcatacagtgacaatgtttt	protein phosphatase 1B, magnesium dependent, beta isoform
8	Mm.27836	Tacc3	0.279197	-0.543836	-0.739951	-0.136091	0.369711	-1.58676	-1.60333	-1.88871	-1.93762	-1.72251	-1.4749	gaagacaaaagaaattgatgagctgacccggatctgtgatgacctcatctctaagatggagaagatctga	transforming, acidic coiled-coil containing protein 3
9	Mm.352732	Egln3	0.679633	-0.151916	-0.369217	-0.154524	0.953617	-1.89598	-1.56574	-1.94934	-2.06479	-1.89872	-1.57113	AGATGATCCCAGCATTTATTATGCACTATGTTTACTTCTTACTTGGGGAACCTAATTATCCAGAGAATAA	EGL nine homolog 3 (C. elegans)
9	Mm.443	Mthfd2	-0.108666	-0.180739	-0.360927	-0.220671	0.698085	-1.50709	-1.58023	-1.56811	-1.70475	-1.60789	-1.28754	AGTTTCCTTGTTGTCTGCGTTGGCTGTGCGGTTGTTGCGCCCCACGCACGGCTGCCACCCCCGCCTACAG	methylenetetrahydrofolate dehydrogenase (NAD+ dependent), methenyltetrahydrofolate cyclohydrolase (Mthfd2)
9	Mm.28456	Prodh	-0.608154	-0.145119	-0.287682	-0.240429	1.12252	-2.31689	-2.80027	-2.48854	-2.55668	-2.48298	-2.06152	CGGTGCTCCAGGACAGCATCGCAAAGATGGGCATCGCATCCAGGGCTGAGATTGAAGGGTGGTTCACGCC	proline dehydrogenase
9	Mm.28231	Rarres2	0.529655	-0.45361	-0.473315	-0.017718	0.778737	-1.84354	-1.77464	-2.15828	-2.11435	-2.01692	-1.70053	tgtgcagttggccttccaagagatcggtgtggacagagctgaagaagtggttagtggtgtgattgggtag	retinoic acid receptor responder (tazarotene induced) 2
9	Mm.261015	Rplp0	0.354172	-0.359324	-0.194619	-0.0300775	1.24079	-0.777454	-0.667491	-1.00633	-0.89613	-0.837032	-0.477067	TCTCCAGAGGTTCCATTGACTTTCTGATTGATGTGCAGATGATTAAGGATGGAGACATGGTGGCAGCCAG	ribosomal protein, large, P0
9	Mm.103568	Slc38a1	0.0570103	-0.297508	-0.0862844	0.129858	1.28315	-1.25342	-1.2235	-1.35277	-1.34637	-1.19219	-0.821841	ACAACGTCAGCAACGACTCTAATGACTTCACAGAAGTAGAAAACGGCCAGATAAATAGCAAGTTCATCTC	solute carrier family 38, member 1
9	Mm.89830	Ube2c	0.212561	0.536801	-0.37949	-0.0540672	0.763017	-2.5681	-2.57093	-2.39375	-2.92	-2.72162	-2.59839	CCTGAGGTACAAACTCTCCCTAGAGTTCCCCAGCGGCTACCCTTACAACGCACCCACAGTGAAGTTCCTC	ubiquitin-conjugating enzyme E2C
10	Mm.104972	Cldn10	0.54402	-0.159104	0.0446005	0.184789	0.701097	-1.30185	-1.26126	-1.37674	-1.37126	-1.42427	-1.21772	cgcaggtaacgctctgggctccttccactgccggccacatttcactatcttcaaagtagaaggttacatc	claudin 10
10	Mm.285076	Dlat	0.407252	-0.0627512	0.0607298	0.344617	0.77202	-1.47301	-1.38526	-1.52456	-1.46856	-1.39399	-1.19484	ttgtggatggagcagttggagcccagtggcttgctgaattcaaaaagtaccttgaaaagcctataactat	dihydrolipoamide S-acetyltransferase (E2 component of pyruvate dehydrogenase complex)
10	Mm.149071	Mre11a	0.44089	-0.0626055	-0.0159578	0.213067	0.70234	-1.82987	-1.79489	-1.94475	-1.9143	-1.88102	-1.67379	tctgtctggagaagattgaagaaatgcttgacagtgctgagcgggaacgactggggaatcctcagcagcc	meiotic recombination 11 homolog A (S. cerevisiae) (Mre11a)
10	Mm.6343	Npm1	0.33301	-0.13815	-0.266405	0.63504	0.77443	-2.61955	-2.33888	-2.48403	-2.61974	-2.26315	-2.23885	AAGTATAGAAAAATTCTCACATGGCTTCAGAAGATTTTCTTCCTTTGTGCAGCCACAAATGGATTGGAAT	nucleophosmin 1
10	Mm.265610	Ptbp1	0.642531	-0.107797	0.0765876	0.219452	0.875787	0.345508	0.551909	0.233638	0.242251	0.368276	0.599429	CAGCAGCCTTTGGTGCGCCCGGCATAATGTCAGCCTCTCCGTATGCAGGAGCCGGGTTCCCTCCCACCTT	polypyrimidine tract binding protein 1
11	Mm.20842	Cdc7	-0.427812	-1.14237	-0.718323	-0.507149	-0.166426	-1.53266	-1.79885	-2.08408	-1.91087	-1.8234	-1.72761	ctcgacaagcttctggacctaaacccagcttcaaggataacagcagaagcagccttattacatgtgttct	cell division cycle 7 (S. cerevisiae) (Cdc7)
11	Mm.129746	Cenpf	-0.595003	-1.47013	-0.774926	-0.779041	-0.314205	-0.248252	-0.54813	-0.915984	-0.741127	-0.684918	-0.431816	AGATCTCTTGAAGAAAAGGGAACATCACATTGATCAACTGAATAATAAGTTAAATAAGATAGAGAAAGAG	centromere autoantigen F
11	Mm.314703	Dsp	-0.830348	-0.77319	-0.845163	-0.77319	-0.229574	-1.71334	-2.05282	-2.54182	-2.13886	-2.09507	-1.8314	GAGCTCCGACAGGTCACTCAGATGCGAACTGAAGAGAGCATGAGGTACAAGCAGTCCCTCGATGACGCTG	desmoplakin
11	Mm.204634	Rad51ap1	-0.287833	-0.983995	-0.752193	-0.804293	-0.0269978	-0.838264	-1.04555	-1.26555	-1.25504	-1.24914	-0.859864	CCGCGGAGGAGAGCACCTTCTGAAGGCAGCGATGGCAGCAGTGCTAACGACACGGAGTCGGAGAGCGCCA	RAD51 associated protein 1 (Rad51ap1)
12	Mm.253533	Amd1	-0.640995	-1.00333	-1.02751	-0.741211	-0.134571	-0.132791	-0.404603	-0.579301	-0.63979	-0.535784	-0.269635	CTGCTGGAGGTCTGGTTTTCCAGACAGCAGTCCGACGCAAGCCAGGGATCTGGGGATCTTCGTACCATCC	S-adenosylmethionine decarboxylase 1 (Amd1)
12	Mm.3488	Aurkb	-0.518876	-0.795077	-1.23067	-0.843411	0.0735187	-0.610525	-0.818354	-1.00386	-1.18041	-1.023	-0.596141	ATGGCTCAGAAGGAGAACGCCTACCCGTGGCCCTACGGCTCAAAGACGTCTCAGTCTGGCCTGAACACGT	aurora kinase B
12	Mm.12932	Blm	-0.547988	-1.1474	-1.2325	-0.936971	-0.0470373	-1.2289	-1.55745	-1.73548	-1.82535	-1.67471	-1.26283	AAAACATCAGAGGGTGATGTGTCTGTCACTAGTGTGTCCGTAGTAAAAACACCTGCGTTAAGTGATAAAG	Bloom syndrome homolog (human) (Blm)
12	Mm.142095	Carhsp1	-0.597025	-0.81609	-1.16598	-1.004	0.0360748	0.0931789	-0.227085	-0.321276	-0.505416	-0.463162	0.0555621	GCAGCCCCCCACGCATCAGACTTCTGTAGGGCTATTGGATACCCCTCGCACCCGGGATCGCTCTCCATCC	calcium regulated heat stable protein 1 (Carhsp1)
12	Mm.273502	Cenph	-0.204041	-0.939632	-0.878791	-0.960136	-0.0670892	-0.955955	-1.17315	-1.42678	-1.45226	-1.4742	-1.03182	AGAAAGAAGAGACTACAACTAAAGCAAGCTTCAAGAAGTAAGCTTTTAGAAATACAAATCGAGAAGAACA	centromere autoantigen H (Cenph)
12	Mm.279308	Chek2	-0.316337	-0.931232	-0.950777	-0.722384	0.109082	-1.56379	-1.91722	-1.96075	-2.01219	-1.98114	-1.5844	CAGCCAGCCCCAAGGCACTCCTTCTCAGTTGCACGAGCTCTCACAGTATCAGGGTTCGTCCAGCTCCTCT	CHK2 checkpoint homolog (S. pombe) (Chek2)
12	Mm.4189	Ccna2	-0.369997	-0.96794	-1.06758	-0.921208	0.21947	-0.184344	-0.47635	-0.677593	-0.736315	-0.735388	-0.145613	GAACTACATTGATAGATTCCTCTCCTCCATGTCTGTGTTAAGAGGGAAGCTTCAGCTTGTAGGCACGGCT	cyclin A2 (Ccna2)
12	Mm.318364	Ccnb1	-0.429418	-0.921482	-1.26392	-1.08685	0.165916	-1.50458	-1.74214	-1.94244	-2.05147	-1.9193	-1.46718	gatcagcacgctggcacagctgaactgtacactagttcagaatttgtctaaggccgtgacaaaggcataa	cyclin B1
12	Mm.131150	Dek	-0.314864	-1.03004	-1.08088	-0.83988	-0.0735257	-0.506097	-0.752267	-0.987996	-1.06685	-1.01132	-0.642921	ctgacgatgcaagtgtcttccttacagagagagccatttacagtgacacaagggaagggtcagaaacttt	DEK oncogene (DNA binding)
12	Mm.18210	Msh6	-0.398304	-1.03642	-0.901261	-0.758918	0.175195	-0.365346	-0.62628	-0.826557	-0.873387	-0.823386	-0.384283	GTTTGGGCTAAGATGGAAGGTTACCCCTGGTGGCCTTGCCTAGTTTATAATCATCCCTTTGATGGAACGT	mutS homolog 6 (E. coli) (Msh6)
12	Mm.22025	Fcho1	-0.49641	-1.04658	-1.29098	-1.02207	0.145346	-0.564331	-0.844235	-1.00566	-1.17788	-1.03391	-0.580148	TCTGGGAGGTCTTCCGTGTGTCCTCGGACAAACTGGCACTGTGCCACCTGGAGCTTACTCGGAAGCTGCA	FCH domain only 1
12	Mm.307998	Fen1	-0.376609	-0.946921	-1.00919	-0.77658	0.171366	0.337637	0.168237	-0.088157	-0.181948	-0.0478582	0.379951	AGTGGCCATCGATGCCTCCATGAGCATCTACCAGTTCCTGATTGCTGTTCGTCAGGGTGGGGATGTGCTG	flap structure specific endonuclease 1 (Fen1)
12	Mm.89888	Gclc	-0.559285	-1.10755	-1.02883	-0.784002	0.0409658	-0.0559451	-0.298359	-0.52925	-0.512075	-0.351402	-0.0264852	GCCAGCCCTACGGAGGAACGATGTCTGAGTTCAACACTGTGGAGGCCAATATGAGGAAACGCCGGAAGGA	glutamate-cysteine ligase, catalytic subunit
12	Mm.279998	Hmgb2	-0.0244396	-0.787846	-1.27063	-0.956904	0.306352	-0.280127	-0.486007	-0.685275	-0.915594	-0.734719	-0.292696	aaggattttgctgcataccgtgtcaagggcaaaagtgaagcaggaaagaagggtcctggtaggccagcag	high mobility group box 2
12	Mm.116997	Hmmr	-0.288106	-1.04602	-0.964446	-0.873691	-0.00509555	-1.22988	-1.53047	-1.756	-1.73888	-1.72744	-1.3481	agctctgggcatcagacactttgacccttccaaggctttttgtcatgcatctaaggagaattttactcca	hyaluronan mediated motility receptor (RHAMM)
12	Mm.116997	Hmmr	-0.212192	-0.858924	-1.09487	-0.74607	0.223331	-1.25757	-1.49511	-1.65975	-1.76706	-1.67189	-1.28387	agctctgggcatcagacactttgacccttccaaggctttttgtcatgcatctaaggagaattttactcca	hyaluronan mediated motility receptor (RHAMM) (Hmmr)
12	Mm.259374	Kif23	-0.11745	-0.894072	-1.00733	-0.802493	0.104065	-0.751344	-0.985619	-1.26087	-1.26859	-1.25943	-0.843465	AGAAAACCTGTAATAAAAAAAGGATCTCAGACAAACCTTAAAGATCCAGTGGGGGTGTACTGTAGGGTTC	kinesin family member 23 (Kif23)
12	Mm.247651	Kif2c	-0.192922	-0.81357	-1.01065	-0.669391	-0.00592218	-0.8657	-1.01141	-1.2471	-1.39696	-1.28834	-0.914484	AAATGAAGAACAAGCGTGAAGAGAAGAGGGCCCAGAACTCGGAGCTAAGAATAAAGCGAGCACAGGAATA	kinesin family member 2C
12	Mm.4105	Lmnb1	-0.298002	-0.818562	-0.968987	-0.803357	-0.164087	-0.0771622	-0.248236	-0.414605	-0.556007	-0.520553	-0.181801	TTATGCCAAGAAGGAATCTGATCTCAGTGGAGCCCAGATCAAGCTTCGAGAGTATGAGGCGGCACTAAAC	lamin B1 (Lmnb1)
12	Mm.334376	Lig1	-0.642112	-0.9932	-1.34809	-0.822083	0.222679	-0.635967	-0.970648	-1.09872	-1.29323	-1.16416	-0.628315	GGGGGACCAGCTCATAGTCCCCTCTGAGCCCACAAAGTCCCCTGAGTCAGTAACCCTGACAAAGACAGAG	ligase I, DNA, ATP-dependent (Lig1)
12	Mm.4502	Mcm3	-0.446287	-1.01029	-1.17572	-0.884557	0.118655	0.0336622	-0.216164	-0.455928	-0.562115	-0.451809	0.0380118	GTCAGCTCCCTCGCTCCGTGGACGTCATTCTAGACGATGACCTGGTGGATAAAGTGAAGCCTGGTGACAG	minichromosome maintenance deficient 3 (S. cerevisiae)
12	Mm.4502	Mcm3	-0.31621	-0.729238	-1.2325	-0.804461	0.268528	-1.04638	-1.37175	-1.43675	-1.70791	-1.57517	-1.14308	atggcgggcacagtagtgctggatgatgtggagctgcgggaagcgcagagagactacttggacttcctgg	minichromosome maintenance deficient 3 (S. cerevisiae)
12	Mm.5048	Mcm5	-0.619688	-0.920516	-1.3268	-0.852066	-0.0306298	-0.515471	-0.855456	-0.949257	-1.21039	-1.06804	-0.574841	TACCGAGTGGGCACCGATCGCACGGGCTTCACCTTCAAGTACAGAGATGAACTCAAGCGGCATTACAACC	minichromosome maintenance deficient 5, cell division cycle 46 (S. cerevisiae) (Mcm5)
12	Mm.241714	Mcm7	-0.410397	-0.992899	-1.37326	-0.957228	0.18047	0.250288	-0.0543618	-0.22126	-0.480713	-0.30419	0.232622	TGGACCTGGATGACATAGCTGAAGACGACCCTGAGTTGGTCGACTCAATTTGCGAGAATGCCAAGCGCTA	minichromosome maintenance deficient 7 (S. cerevisiae) (Mcm7)
12	Mm.16549	Pold1	-0.430063	-1.16306	-0.990536	-0.844478	0.0734709	-0.37589	-0.586234	-0.904318	-0.901745	-0.802634	-0.398166	AGTGCTGGCAATAGAGCTATGCTCCCGTGAGAGCATGTTTGGGTACCACGGTCATGGCCCTTCTCCATTT	polymerase (DNA directed), delta 1, catalytic subunit (Pold1)
12	Mm.2903	Prim1	-0.504556	-0.943997	-0.926591	-0.837801	0.192087	0.207434	-0.117704	-0.2646	-0.336716	-0.239261	0.183314	GGAGCTGCCGGAGCTACTCAAGCTTTATTACCGAAGGCTCTTTCCCTACGCCCAGTACTATCGCTGGCTC	DNA primase, p49 subunit (Prim1)
12	Mm.197486	Rrm1	-0.548443	-0.864821	-1.03188	-0.863302	0.0664972	-0.174641	-0.47018	-0.566087	-0.71228	-0.670327	-0.202301	CATGGACTTTGTTGATCCTGCTCAGATCACCATGAAAGTAATCCAAGGCCTATATAGTGGGGTCACCACA	ribonucleotide reductase M1 (Rrm1)
12	Mm.2999	Smc2l1	-0.30341	-0.985998	-0.909918	-1.04932	-0.131148	0.0418224	-0.113695	-0.36756	-0.45729	-0.489387	-0.0826538	CAACTTAAAATTAAGGAGTTGGACCACAGCATAAGCAAACATAAGCGGGAAGCGGATGATGCTGCTGCAA	SMC2 structural maintenance of chromosomes 2-like 1 (yeast) (Smc2l1)
12	Mm.2661	Tk1	-0.357259	-0.775783	-1.10715	-0.83694	0.0912135	-0.39557	-0.618451	-0.817933	-0.923989	-0.778793	-0.410535	GAGCTGATGAGAAGAGTCCGGCGCTTCCAGATCGCCCAGTACAAGTGCCTGGTCATCAAGTATGCCAAAG	thymidine kinase 1 (Tk1)
12	Mm.159684	Tmpo	-0.274485	-1.10013	-1.22302	-0.758193	-0.0244835	-0.347084	-0.619215	-0.869906	-0.890628	-0.833211	-0.454019	tgctgtttgcccttggtgcgtgttttttgtttttggtctatcaagctatggaaaccaaccaaggaaatcc	thymopoietin
12	Mm.159684	Tmpo	-0.262847	-1.06034	-1.06356	-0.661329	0.0616078	-1.09257	-1.36888	-1.61811	-1.64134	-1.51033	-1.12777	cagagcaaagacgccagtcacactgaagcagagaaggactgagcacaatcaggtatttgtagttttatga	thymopoietin
12	Mm.4237	Top2a	-0.250671	-1.0243	-1.21336	-0.97477	-0.192925	0.528451	0.315476	0.078621	-0.12472	-0.00903514	0.345715	GAATGAAGATGGCAAGAAAAGATTGTCTATTGAAAGAATCTATCAGAAAAAAACACAACTGGAACATATA	topoisomerase (DNA) II alpha (Top2a)
12	Mm.240839	Tpm3	-0.443969	-0.684224	-0.908003	-0.840492	0.26992	-1.36499	-1.64751	-1.67955	-1.80785	-1.78864	-1.4434	gctgaagttagacaaagagaatgttctggaccgagctgagcaagctgaagctgagcagaaacaggcagaa	tropomyosin 3, gamma (Tpm3)
12	Mm.4594	Mybl2	-0.570501	-0.829042	-1.0935	-0.600171	0.0051151	-0.26111	-0.587502	-0.569604	-0.795422	-0.599521	-0.284554	TGAAGAATCACTGGAACTCCACTATCAAAAGGAAAGTCGACACGGGAGGTTTCCCAGCCGAGTCCAGGGA	myeloblastosis oncogene-like 2 (Mybl2)
13	Mm.86541	Ccrn4l	-0.182816	-0.80539	-0.763905	-0.363163	0.201344	-0.794668	-0.863655	-1.12797	-1.20783	-1.06701	-0.753928	TCGGGCGCCGCGAGGTCGCGTCCCCGAACAGTGAGTTCCATGGGAAACGGCACCAGTCGACTCTACAGTG	CCR4 carbon catabolite repression 4-like (S. cerevisiae)
13	Mm.20842	Cdc7	-0.129077	-1.11436	-0.857506	-0.666931	0.261162	-1.83844	-2.01829	-2.6159	-2.20233	-2.04622	-1.75924	cgctctgtttttggagagagaaatttcaatatacacagctccatttcacatgagagccctgcagagaaag	cell division cycle 7 (S. cerevisiae)
13	Mm.290563	Cenpa	0.0161535	-0.545393	-0.731572	-0.20052	0.235968	-0.55547	-0.677383	-0.816128	-0.982445	-0.72725	-0.529479	AGAGAAATATGTGAGAAGTTCAGCCGTGGTGTGGATTTTTGGTGGCAAGCCCAGGCCTTGTTGGCCCTTC	centromere autoantigen A (Cenpa)
13	Mm.16753	Chek1	-0.095636	-0.847841	-0.689895	-0.464158	0.188006	-0.786216	-0.972072	-1.24149	-1.17894	-1.096	-0.830383	AAGAGATCTGCATCAATAAAATGTTAAGCCACGAGAATGTAGTGAAATTCTATGGCCACAGGAGGGAAGG	checkpoint kinase 1 homolog (S. pombe) (Chek1)
13	Mm.103534	Chordc1	-0.0134182	-0.743379	-0.591179	-0.455697	0.0343457	-0.548844	-0.637683	-0.899493	-0.910085	-0.919198	-0.613354	AAACCCAAATTTCAGGAGCACATCATTCAAGCCCCTAAGCCAGTAGAAGCAATAAAAAGGCCAAGCCCAG	cysteine and histidine-rich domain (CHORD)-containing, zinc-binding protein 1 (Chordc1)
13	Mm.87759	Enah	-0.0373052	-0.933094	-1.0829	-0.499439	0.291173	1.27701	1.00579	0.774635	0.607989	1.00691	1.23778	acccctcttgcctcaactccctcatccaagcccagtgttctcccttctccctctgcaggtgcccctgcct	enabled homolog (Drosophila)
13	Mm.34901	Grtp1	-0.296831	-0.93282	-0.409572	-0.499956	-0.0082305	-2.54036	-2.69132	-3.01727	-2.77303	-2.7018	-2.56512	tggggtactgccagtgctgcgcacagaaacctgggtcttccgcaggattgcgaagttctctgacaggaat	GH regulated TBC protein 1 (Grtp1)
13	Mm.49994	Hook1	0.0204785	-0.71876	-0.49185	-0.294603	0.0182237	-1.13839	-1.11215	-1.43169	-1.40139	-1.33913	-1.17884	CAGGAGCTGATGAGTAAAGAAATAGTGATCTCTCCTGCAAGTGACACGGTGGGAGAATTAGAACAGCAGC	hook homolog 1 (Drosophila)
13	Mm.280805	Hip1	-0.0881927	-1.12493	-0.483076	-0.29202	-0.0397403	-2.28438	-2.4439	-2.95005	-2.49752	-2.37406	-2.35375	atggaagccacttctggtatagctacagactcagagagctctagttcccccagcctggcagtgtccaagg	huntingtin interacting protein 1
13	Mm.81562	Itgb1bp3	-0.411412	-1.08682	-0.489964	-0.524979	0.199952	-1.01281	-1.19923	-1.50505	-1.36978	-1.29734	-0.993613	AGGCCTGGGTGAAGGATCCACACAAGTTTGCACGCGCTCATGGCGTCAGCCTTCAGTCAGGTGCCTCGGA	integrin beta 1 binding protein 3
13	Mm.258846	Kif20a	-0.160448	-0.927594	-0.950905	-0.441023	0.164855	-0.543569	-0.656843	-1.00384	-1.04754	-0.934821	-0.51168	AGGACACCTCAGAGAAGGTGAAAGTTTACCTTCGAATTCGACCATTCTTGACTTCAGAGTTGGACCGACA	kinesin family member 20A (Kif20a)
13	Mm.23828	Mcm10	-0.278938	-0.847012	-0.74065	-0.78737	0.332414	0.13739	-0.0653525	-0.278515	-0.273591	-0.324622	0.168876	TGTGGAGGACTTAACGGATGATGAAGTTGCTACATCGAAAGTTGGAAACAGTGGCCCCCCTCCTGCTCCC	minichromosome maintenance deficient 10 (S. cerevisiae)
13	Mm.1500	Mcm4	0.0450909	-0.724379	-0.727141	-0.303855	0.372393	-0.669241	-0.738259	-1.01187	-1.01681	-0.868148	-0.603635	CCGCAGCAGCCGACGCGGACGAGTCACCCCAACCCAGTCCCTTCGAAGTGAGGAAAGCAGGTCGTCACCC	minichromosome maintenance deficient 4 homolog (S. cerevisiae) (Mcm4)
13	Mm.322	Mbd2	-0.500336	-1.016	-0.677454	-0.239087	0.112889	-1.13416	-1.47833	-1.61728	-1.49942	-1.36078	-1.1433	GTGAGCCAGGAAAACAGAAGATGTGTGGAGCCACATTGGATCAGCATCTTGCTATAGATGTCTCAAGATT	methyl-CpG binding domain protein 2
13	Mm.24532	Nup160	-0.138408	-0.776438	-0.43975	-0.431157	0.279483	-0.865066	-1.00991	-1.26054	-1.15785	-1.17003	-0.821378	CCTGGAACGGAGCTTCGTGGAACTGAGCGGAGCTGAACGCGAAAGGCCCAGGCACTTTCGGGAATTCACA	nucleoporin 160 (Nup160)
13		Pcnt1	-0.165089	-0.75497	-0.639622	-0.547189	0.331239	-0.477373	-0.627022	-0.84303	-0.854035	-0.803437	-0.422442	AACAGGCAAATCAGAGAAGGTGCCGAGCTGCCCTTTTATCTACATCATACGGAAAGATGTGGATGTTTAC	pericentrin 1
13	Mm.3411	Orc2l	-0.138505	-0.567067	-0.722253	-0.385781	0.157954	-0.857393	-0.97413	-1.12241	-1.23363	-1.08494	-0.878264	AAAGTAATAAAGAAGGCAGACTGTGAGTTGGAGAAAAGTGACCTGGAAGTTTTAGAGGATCAGAACTACG	origin recognition complex, subunit 2-like (S. cerevisiae) (Orc2l)
13	Mm.334676	Prdx2	-0.481931	-0.801795	-0.605951	-0.525398	0.350654	0.954196	0.6514	0.575846	0.560407	0.58624	1.03879	GGAGGCTTGGCCCCCCTGAATATCCCTCTGCTTGCTGACGTGACTAAAAGCTTGTCCCAGAATTACGGCG	peroxiredoxin 2 (Prdx2)
13	Mm.288477	Psme3	-0.286479	-1.63503	-0.506024	-0.431061	-0.0749414	-2.04581	-2.32424	-2.80905	-2.24828	-2.18873	-2.07245	tgacatgatcctgaaaaacattgagaagatcaaacggccccggagcagcaatgcagagacactgtactga	proteaseome (prosome, macropain) 28 subunit, 3
13	Mm.288477	Psme3	-0.390533	-0.775653	-0.949992	-0.502252	0.229312	-0.581537	-0.740093	-0.881675	-0.920869	-0.824932	-0.476716	tgacatgatcctgaaaaacattgagaagatcaaacggccccggagcagcaatgcagagacactgtactga	proteaseome (prosome, macropain) 28 subunit, 3 (Psme3)
13	Mm.249695	Ppm1b	-0.0680243	-0.716174	-0.422627	-0.332754	0.147659	-0.819824	-0.967484	-1.18248	-1.06713	-1.14329	-0.850865	tctcgggctctgggggactatgactacaagtgtgtggatggcaagggccctacagagcagcttgtttctc	protein phosphatase 1B, magnesium dependent, beta isoform
13	Mm.260433	Ptpn2	-0.0997895	-0.805359	-0.335356	-0.380636	0.0266437	-0.549584	-0.646745	-0.893353	-0.760369	-0.770569	-0.566391	ACCTATTCTCACTAAGATGGGGTTTGTGTCAGTCATTTTGGTTGGCGCTTTGGTTGGCTGGACACTGCTT	protein tyrosine phosphatase, non-receptor type 2
13	Mm.274180	Pycr2	-0.235091	-0.764518	-0.735356	-0.681341	0.0851093	-0.900547	-1.01215	-1.22826	-1.25011	-1.07479	-0.854529	ACCTGCCCACGGTGTCTGCGCTCAGGAGGATGGGTGTGAATCTGACCCGAAGCAATAAGGACACTGTGCG	pyrroline-5-carboxylate reductase family, member 2
13	Mm.278013	Rfc4	-0.190299	-0.902023	-0.77686	-0.42812	0.385832	-1.04194	-1.22208	-1.47241	-1.45905	-1.30541	-0.936626	AGGAAAATGTCAAAATTGGCAATGAGGAAATAGCGTATCTTGTTAAGATATCAGAAGGAGATTTACGGAA	replication factor C (activator 1) 4
13	Mm.30670	Strbp	-0.424249	-0.813106	-0.66604	-0.563798	0.156483	-0.0473935	-0.235197	-0.429277	-0.428865	-0.36825	0.00227608	ATTGTGTGGTGTAATGAGGATTGGCTTGGTTGCAAAAGGCTTGCTGATTAAAGATGATATGGACCTGGAG	spermatid perinuclear RNA binding protein (Strbp)
13	Mm.286066	Supt16h	-0.519504	-0.869233	-0.683892	-0.64932	0.116875	-0.62084	-0.792242	-0.947853	-0.958485	-0.955792	-0.568192	TGTATGCCAAGTCAACTGCCTTACAGACGTGGCTCTTTGGTTATGAACTAACTGATACAATCATGGTCTT	suppressor of Ty 16 homolog (S. cerevisiae) (Supt16h)
13	Mm.4306	Terf1	-0.234293	-0.860982	-0.535936	-0.473156	0.316762	-0.854096	-0.984598	-1.19347	-1.14567	-1.10056	-0.79926	TACAGTATCCTCAATAAGGTCTCACAAGAACGCCTTATCGCAGTTAAAACACAGACGTGCTCCATCAGAT	telomeric repeat binding factor 1 (Terf1)
13	Mm.28683	Tfrc	-0.219239	-1.12026	-1.22981	-0.363523	0.139625	-0.231859	-0.521598	-0.736233	-0.773979	-0.459961	-0.260737	CAGCATTCTCTAACTTGTTTGGTGGGGAACCATTGTCATACACCCGGTTTAGCCTTGCTCGGCAAGTAGA	transferrin receptor (Tfrc)
13	Mm.2981	Vrk1	-0.348172	-0.955835	-0.727662	-0.258495	-0.0146463	-1.08164	-1.24494	-1.48458	-1.44215	-1.16987	-1.09991	CCGCACAGACCCGAAGTGTGGAGTCCCAAGGAGCAATACATGGAAGCATGTCTCAGCCAGCGGCGGGCTG	vaccinia related kinase 1 (Vrk1)
14	Mm.214950	Acta1	-0.038648	-0.269442	-0.595876	-0.737088	-0.151908	2.26837	2.22855	2.12349	1.88671	1.94602	2.11108	gaagtgcgacatcgacatcaggaaggacctgtatgccaacaacgtcatgtcagggggcaccaccatgtac	actin, alpha 1, skeletal muscle
14	Mm.5316	Actn3	0.540621	-0.367183	-0.880359	-0.698037	0.251043	-1.62699	-1.51651	-1.85212	-2.12419	-2.00966	-1.64848	AGATTTGCCAAACATACGGACTACGGCCAAAGTCCGGCAACCCCTACATCACCCTCAGTTCGCAGGACAT	actinin alpha 3 (Actn3)
14	Mm.347401	Bub3	-0.0105185	-0.724269	-0.428142	-0.561673	0.163714	-1.05499	-1.22622	-1.44097	-1.38396	-1.47569	-1.11603	CTCCTGGTCTCCTCCTGGGATACGTCTGTGCGCCTCTACGATGTGCCCGCCAATTCCATGAGGCTCAAGT	budding uninhibited by benzimidazoles 3 homolog (S. cerevisiae) (Bub3)
14	Mm.20842	Cdc7	-0.159364	-0.65406	-1.06958	-0.670867	0.112957	-1.78172	-1.94921	-2.07633	-2.28975	-2.1124	-1.73451	ctcgacaagcttctggacctaaacccagcttcaaggataacagcagaagcagccttattacatgtgttct	cell division cycle 7 (S. cerevisiae)
14	Mm.161470	Cenpe	0.0938309	-0.96844	-0.813984	-0.63626	-0.161085	-0.991412	-1.0423	-1.39246	-1.39465	-1.2877	-1.10911	TCAGGAAAGACACACACGATGATGGGTTCTGAAGATTGTTTGGGAGTTATACCCAGGGCAATTCATGACA	centromere protein E
14	Mm.27609	Chaf1a	-0.303462	-0.450218	-1.12413	-0.625465	0.341401	-0.490736	-0.640741	-0.611857	-1.01458	-0.824248	-0.38326	CCCAGGTTCTAGGACATGCCCCACCAAGGAGTTATCAAGCTGGAGCAAGGCAGGGGATCTCCTATTTATA	chromatin assembly factor 1, subunit A (p150) (Chaf1a)
14	Mm.278584	Ccnc	-0.366039	-0.413167	-0.698888	-0.444732	-0.259546	0.566722	0.465802	0.435445	0.207521	0.337474	0.401183	TTTTTACAAATGTTATCCAAGCATTAGGTGAACATCTTAAATTAAGACAACAAGTTATTGCTACTGCTAC	cyclin C (Ccnc)
14	Mm.250332	Dtymk	-0.135468	-0.498538	-0.751274	-0.631138	0.272142	-0.604686	-0.704337	-0.85278	-0.98541	-0.98802	-0.576487	CACAGAGCGGAGCTGCTGCGTTTCCCCGAAAGATCAACGGAAATCGGCAAGCTTCTGAATTCCTACTTGG	deoxythymidylate kinase
14	Mm.352732	Egln3	0.598122	-0.0371704	-0.712722	-0.450358	-0.143189	-0.99698	-0.680806	-0.957873	-1.29899	-1.16576	-1.0416	GGCTGGTCCTGTACTGCGGGAGCCGGCTGGGCAAATACTATGTCAAGGAGCGGTCCAAGGCAATGGTGGC	EGL nine homolog 3 (C. elegans) (Egln3)
14	Mm.196220	Eif2s1	0.0705031	-0.474548	-0.752828	-0.429041	-0.312333	-1.6823	-1.93159	-1.91337	-2.06595	-2.06789	-1.91988	TGATGGTGAATGTAAGATCCATTGCTGAAATGGGGGCCTATGTCAGCTTGTTGGAATATAATAACATTGA	eukaryotic translation initiation factor 2, subunit 1 alpha (Eif2s1)
14	Mm.57223	Hells	0.517811	-0.644505	-0.882973	-0.600957	-0.011751	-0.85469	-0.763402	-1.16182	-1.28965	-1.19407	-0.888384	GGAAGAGAAGATGAATCTTATAATATTTCAGAGGTCATGTCAAAAGAGGAAATTTTGTCCGTAGCTAAAA	helicase, lymphoid specific (Hells)
14	Mm.4438	Hmga1	0.462077	-0.527994	-1.0417	-0.59021	0.299172	-0.599364	-0.57544	-0.918331	-1.16508	-1.05379	-0.660852	cccggaaagtcaccacagctccagggaggaaaccaaggggcagacccaagaaactggagaaggaggaaga	high mobility group AT-hook 1 (Hmga1)
14	Mm.247651	Kif2c	-0.042925	-0.388798	-0.961411	-0.793231	0.0896922	-1.57014	-1.80764	-1.79764	-2.04548	-1.94913	-1.63578	gaatgaaatggaggtggagctgcctgtgcctacaaactctcgcaagcagtttgccattcccagtgagtga	kinesin family member 2C
14	Mm.257181	Nasp	0.119989	-0.51014	-0.964738	-0.82926	0.0853536	-0.759486	-0.862023	-1.03841	-1.15671	-1.00065	-0.774346	acggctaatgagtgtggagaagccttctttttttatgggaagtcacttctggagttagccagaatggaga	nuclear autoantigenic sperm protein (histone-binding)
14	Mm.261208	Nup205	-0.125825	-0.566181	-0.809803	-0.477978	0.208598	-1.29407	-1.36542	-1.58421	-1.64716	-1.55996	-1.20971	AACACGCTTTACAGATGAGCTGATGGAGCAAGGATTGACTTACAAAGTCCTTACTTTGCTGTCACAGATT	nucleoporin 205
14	Mm.43278	Olfm1	0.057656	-0.882436	-0.71351	-0.688678	0.0650283	-1.47673	-1.34652	-1.7624	-1.6991	-1.57614	-1.37725	ctggaacaatggccatcagaccctctataatgtcaccctcttccatgtcatccgctccgatgagttgtag	olfactomedin 1 (Olfm1)
14	Mm.105331	Psip1	-0.16622	-0.834675	-0.818546	-0.527669	-0.057366	-0.575467	-0.711227	-0.978711	-0.982017	-0.865768	-0.616985	AGAAGCGAGAAACATCAATGGATTCTCGACTTCAAAGGATACATGCTGAAATTAAAAATTCACTCAAAAT	PC4 and SFRS1 interacting protein 1
14	Mm.329117	Plcl2	-0.224847	-0.803058	-0.744031	-0.530142	-0.0804887	-0.640049	-0.840399	-0.978969	-1.06891	-0.924469	-0.704734	CAGCTGCCGGTCCGGTCCCCAGGGACAGCAAACCGGGCGGCCTGCCCCGCAGGAGCAGCATCATCAAGGA	phospholipase C-like 2
14	Mm.27997	Rfc5	-0.144008	-0.675207	-0.762414	-0.762414	0.220177	-0.390782	-0.469187	-0.692806	-0.800009	-0.793786	-0.33656	GCTTCTGACGACCGAGGGATCGATATTGTTCGGGGGCCAATCCTCAGCTTTGCCAGCACAAGGACAATCT	replication factor C (activator 1) 5
14	Mm.3988	Sil	-0.044255	-0.758436	-0.72929	-0.668349	0.0154642	-0.777468	-0.859039	-1.1503	-1.19873	-1.10826	-0.836547	CCTTCAAGCAAGATGGTACCTTTCCATTTTCCCCCATCAAAATTGGCACTTTGGAACCCAATGCCAATTG	Tal1 interrupting locus (Sil)
14	Mm.2999	Smc2l1	0.633299	-0.914754	-0.882212	-0.743619	0.00236351	-0.357791	-0.298681	-0.723352	-0.837048	-0.624271	-0.409335	AGAGGACTGAAGTCAATGGTTTTGACCCCCTCTTCAATGCGATCACTGGTTTAAATGGTAGTGGAAAATC	SMC2 structural maintenance of chromosomes 2-like 1 (yeast)
14	Mm.159684	Tmpo	-0.124921	-0.652187	-0.929512	-0.685722	0.204094	0.0297144	-0.0751051	-0.285859	-0.455949	-0.449359	0.0432445	TCTCAAGCTGGAGTAACTGAGACTGAATGGACGAGTGGATCTTCAACAGGCGGACCTCTGCAGGCATTAA	thymopoietin
14	Mm.159684	Tmpo	-0.043573	-0.818985	-0.857607	-0.556544	0.180121	-0.184092	-0.240571	-0.597072	-0.621742	-0.411104	-0.142925	GGCAGCTAAGAAAGTACAAACCACTAAGAGAGACCCACCTAGGGAGACTTGTACTGATACGGCCTTGCCG	thymopoietin (Tmpo)
14	Mm.1904	Ttk	0.0187333	-0.703209	-0.657097	-0.452144	-0.10982	-0.890742	-0.96209	-1.20208	-1.27872	-1.18352	-0.988317	AGTTAATTGGCAGCAGTGTGACGATTGATTCCATCATGAGCAAAATGAGAGATATTAAAAATAAGATAAA	Ttk protein kinase (Ttk)
14	Mm.2777	Tpd52	0.344731	-0.468773	-0.804683	-0.587259	0.0518428	-0.281398	-0.134875	-0.485547	-0.724823	-0.617768	-0.284751	GTCCCAAGTATTGGCCGCAAAAGAGAAGCATCTCGCCGAGCTCAAGCGGAAGCTCGGCATCTCCTCGCTT	tumor protein D52 (Tpd52)
15	Mm.66222	Cxadr	0.580474	0.330469	0.327848	0.849637	0.764323	-2.29971	-2.10356	-2.21712	-2.20115	-2.03024	-2.09694	tcagagcccgactctggcacccgctaagttcaagtacgcttacaagaccgatggcattacagtggtataa	coxsackievirus and adenovirus receptor (Cxadr)
15	Mm.234769	Dpp3	0.4805	0.911082	0.225738	0.542777	1.21109	-2.22519	-2.1026	-1.92411	-2.1131	-2.00977	-1.74647	GGAAGTCCCACTATGAGGTGCGGCTGGCTTCAGTCCTCAACACAGACCCTGCTCTTGACTCTGAATTGAC	dipeptidylpeptidase 3
15	Mm.265716	Fgfr1	-0.182322	0.434941	0.503104	0.963859	0.93408	-1.82163	-1.82791	-1.71933	-1.68312	-1.43584	-1.52408	GCTGACCCTGTTCAATGTGACAGAGGCCCAGAGCGGGGAGTATGTGTGTAAGGTTTCCAATTATATTGGT	fibroblast growth factor receptor 1
15	Mm.86833	Marveld3	0.264302	0.272562	0.317253	0.557728	0.946327	-1.69379	-1.6497	-1.62176	-1.60867	-1.55873	-1.37079	TAGAGAAAGAGACCCGGACCGGCGCCCGCACCCGGACCGAGACCACCACGTCGAGCGGTCGCGGGACCGA	MARVEL (membrane-associating) domain containing 3
15	Mm.29363	Nol5a	0.539694	0.217269	0.186497	0.879644	0.88311	-1.61609	-1.41412	-1.49656	-1.61677	-1.28666	-1.32446	GCTGCCGCAGGTGGAGGAATGTGTGCTTAACCTTGGCAAATTCCACAATGTCGTTCGTCTGGTGGCCTTC	nucleolar protein 5A
15	Mm.245261	Pou2f1	0.125163	0.248461	0.195061	0.888208	0.909085	-2.31324	-2.20757	-2.1198	-2.17	-2.03281	-1.89819	tcttagaagaggatgcagctgggaagtgcttaggagtctaccagacagagtcaccaccacagcaggcact	POU domain, class 2, transcription factor 1 (Pou2f1), transcript variant 1
15	Mm.41529	Punc	0.0699586	0.475424	0.502092	0.834798	0.693147	-3.05592	-3.07447	-2.76076	-2.9958	-2.70036	-2.8195	ctctgagaggacagccctgactcccccatgtgactgccggaaggaagatgtcaccaaccatacgtccact	putative neuronal cell adhesion molecule
16	Mm.5159	Apbb2	0.267862	0.692464	0.276183	0.631562	0.837794	-0.264824	-0.178344	0.023711	-0.22393	-0.0758464	0.0581846	GAGGTCTTGGTGGAGTGTCGAGTGCGGTTCCTGTCCTTCATGGGTGTCGGGAAGGATGTCCACACATTCG	amyloid beta (A4) precursor protein-binding, family B, member 2
16	Mm.42230	Cyp26a1	0.456385	0.675264	0.335939	0.660917	0.749372	-1.95284	-1.47063	-1.38966	-1.58095	-1.43242	-1.4065	CTACAAGACGCATCTGTTTGGGCGGCCCACGGTGCGGGTGATGGGCGCGGATAATGTGCGGCGCATCTTG	cytochrome P450, family 26, subfamily a, polypeptide 1 (Cyp26a1)
16	Mm.9648	Mad2l2	0.718326	0.471942	0.422321	0.471942	0.984426	-1.34433	-1.03169	-1.12005	-1.17735	-1.14819	-0.952022	CTTCCAGAAGCGCAAGAAGTACAACGTGCCGGTTCAGATGTCCTGTCACCCGGAGCTGAACCAGTACATC	MAD2 mitotic arrest deficient-like 2 (yeast)
16	Mm.301963	Rps19	0.749424	0.625783	0.333834	0.470041	0.801617	-1.03005	-0.718368	-0.790522	-0.94226	-0.916767	-0.7156	tggtggaaaaggaccaagatgggggccgcaagctgacgcctcagggacagagagacctggacaggatcgc	ribosomal protein S19 (Rps19)
16	Mm.290822	Erbb2	0.510028	0.589335	0.463508	0.422582	1.01341	-1.24053	-1.05898	-1.01909	-1.13862	-1.17928	-0.855506	GGCTGGCTCCGATGTGTTTGATGGTGACCTGGCAGTGGGGGTAACCAAAGGACTGCAGAGCCTCTCTCCA	v-erb-b2 erythroblastic leukemia viral oncogene homolog 2, neuro/glioblastoma derived oncogene homolog (avian)
17	Mm.8940	Acvr2b	0.554357	0.265847	0.195553	0.354513	0.81117	-1.56151	-1.45011	-1.55402	-1.57147	-1.53532	-1.32588	GAGCGCTGCGAGGGGGAACAGGACAAGCGGCTGCACTGCTACGCCTCGTGGCGCAACAGCTCGGGCACCA	activin receptor IIB (Acvr2b)
17	Mm.89940	Adam19	0.343943	-0.0217696	0.123896	0.593453	0.753851	-0.881393	-0.728331	-0.873015	-0.867082	-0.769562	-0.661281	ATGCCCGGGCGCGCGGGCGTCGCCCGGTTCTGCTTGCTGGCTCTCGCTCTGCAGCTACATTGGCCGCTGG	a disintegrin and metalloproteinase domain 19 (meltrin beta) (Adam19)
17	Mm.424	Atp1b3	0.453445	-0.192577	0.560713	0.621205	0.970468	-0.231405	-0.0197669	-0.323131	-0.0730028	-0.0355093	0.183619	GAAAATGAACAGAATAATCGATTTAATCCCAGACGGATATCCACAAATATCGTGTTTGCCAAAGGAAGAA	ATPase, Na+/K+ transporting, beta 3 polypeptide (Atp1b3)
17	Mm.19904	Bax	0.765583	0.152225	0.23624	0.28164	0.718168	-0.337538	-0.0836171	-0.317289	-0.316411	-0.301333	-0.132975	GAACTGGATAGCAATATGGAGCTGCAGAGGATGATTGCTGACGTGGACACGGACTCCCCCCGAGAGGTCT	Bcl2-associated X protein (Bax)
17	Mm.218637	Cd2ap	0.606688	0.0647285	0.690103	0.805172	0.909581	-1.62115	-1.45181	-1.66797	-1.39723	-1.27918	-1.33017	agagaaggccatgcgaagtaatctagaggtggaaatagcaaagctgaagaaagctgttctgttgtcttga	CD2-associated protein
17	Mm.218637	Cd2ap	0.840464	0.106768	0.740233	0.989594	0.727229	-1.23349	-0.874414	-1.13453	-0.885788	-0.79055	-0.884872	agagaaggccatgcgaagtaatctagaggtggaaatagcaaagctgaagaaagctgttctgttgtcttga	CD2-associated protein (Cd2ap)
17	Mm.4352	Col18a1	0.742337	0.0166671	0.202197	0.36254	0.698734	-1.37481	-1.08275	-1.35381	-1.30659	-1.22126	-1.10176	CAGCAGCACAGACACTCTGATGTCCACTCTGACATCCACGGGCACGTACCTCTTCTTCCCTTGGTGACGG	procollagen, type XVIII, alpha 1
17	Mm.290995	Crmp1	0.479765	0.366486	0.727753	0.529562	1.04134	-1.88646	-1.7207	-1.79486	-1.59323	-1.72027	-1.50433	GTCTTTGAGGATGGAAACATCAGTGTCAGCAAGGGCATGGGCCGCTTCATCCCTCGGAAGCCATTCCCAG	collapsin response mediator protein 1 (Crmp1)
17	Mm.318364	Ccnb1	0.407812	0.119435	0.579662	0.662938	0.769992	-1.31351	-1.30329	-1.37263	-1.17214	-1.22183	-1.14082	gatcagcacgctggcacagctgaactgtacacatgttcagaatttgtctaaggccgtgacaaaggcataa	cyclin B1
17	Mm.44219	Ddx18	0.790782	-0.0130502	0.305557	0.0631246	0.600377	-0.968207	-0.736497	-1.01569	-0.869321	-0.849187	-0.76575	agtcaccccagaaactcacaactttagccaacggagaagcagcaccaacaccacctcctgattctaaagc	DEAD (Asp-Glu-Ala-Asp) box polypeptide 18
17	Mm.87759	Enah	0.805828	0.0132703	0.912467	1.09734	0.860568	0.0380252	0.295586	-0.0876935	0.386646	0.348684	0.377563	acccctcttgcctcaactccctcatccaagcccagtgttctcccttctccctctgcaggtgcccctgcct	enabled homolog (Drosophila)
17	Mm.3994	Dusp16	0.642343	0.221284	0.450859	0.532266	0.76482	-1.99427	-1.78696	-1.89513	-1.92412	-1.81598	-1.76713	ctcgaattcttcccaatctctatcttggctgccagcgagatgtcctcaacaaggacctgatgcaacagaa	dual specificity phosphatase 16
17	Mm.3994	Dusp16	0.454255	0.0165293	0.459532	0.438255	0.799757	-2.16965	-2.01419	-2.21765	-1.95686	-2.04377	-1.87483	ctctgcctacagctgtggccagctgcccacttgcagtgaccaaatctattctgttcgtaggcggcagaag	dual specificity phosphatase 16 (Dusp16)
17	Mm.354719	Gja7	0.72672	0.185017	0.242337	0.200155	0.65673	-0.341111	-0.109857	-0.267737	-0.2715	-0.365834	-0.110251	GAATTGTCCTAACTGCTGTAGGAGGAGAGTCCATCTACTATGATGAACAAAGCAAATTTGTGTGCAACAC	gap junction membrane channel protein alpha 7 (Gja7)
17	Mm.87312	Gmfb	0.58568	0.00420022	0.319951	0.191574	0.720821	-0.675554	-0.456405	-0.726249	-0.636712	-0.680632	-0.416757	TTTCGAAAAGAAACCCACAATGCTGCTATTATAATGAAGATTGACAAGGATAAACGCCTGGTGGTGCTGG	glia maturation factor, beta (Gmfb)
17	Mm.41417	Glmn	0.664788	-0.156346	0.231007	0.527139	0.839751	-1.40674	-1.07781	-1.59102	-1.31893	-1.16931	-1.02897	GAAGATTTTGGCCTCTTTCAGTTAGCAGGTCAAAGATGCATTGAAGATGGTTATATAAACCAGCTGCTAG	glomulin, FKBP associated protein
17	Mm.154511	Eprs	0.559902	0.0305895	0.336568	0.29666	0.771029	0.148711	0.356801	0.0279266	0.181774	0.0841151	0.39224	ATGGAGCACACTGAGATTGATCATTGGTTGGAGTTTAGTGCTACAAAGTTGTCTTCGTGTGATAGGCTGA	glutamyl-prolyl-tRNA synthetase
17	Mm.222320	Gpm6b	0.842863	0.237204	0.332038	0.557084	0.718271	-0.0614885	-0.280725	-0.0782181	-0.157308	-0.0609762	0.0244182	tgatctacatgatggctactacatataactatgcggttttgaagtttaagagtcgggaagactgctgcac	glycoprotein m6b
17	Mm.3195	Hsd17b4	0.806882	0.0357132	0.259392	0.516637	0.773894	-0.301267	-0.0193901	-0.317886	-0.226405	-0.00301548	-0.010483	ACTTTGGCCAGGCGAATTATAGTGCTGCAAAGCTGGGCATTCTGGGTCTCTGCAATACTCTCGCCATTGA	hydroxysteroid (17-beta) dehydrogenase 4 (Hsd17b4)
17	Mm.215394	Gng4	0.663767	-0.0933077	0.268002	0.190086	0.821515	-1.48597	-1.28923	-1.52539	-1.43225	-1.4803	-1.15482	ATGAAGGAAGGCATGTCTAATAACAGCACCACCAGCATCTCCCAGGCCAGGAAAGCCGTGGAGCAGCTGA	guanine nucleotide binding protein (G protein), gamma 4 subunit (Gng4)
17	Mm.24627	Mdn1	0.78175	0.278077	0.266879	0.546079	0.874242	-1.51681	-1.18612	-1.37783	-1.37973	-1.25606	-1.11282	AGTCAGTTTCGAAAAGACAGGATTTGGCTTCGTAGGACCAAGCCCAGTAAACGGCAGTATCAGATTTGTC	midasin homolog (yeast)
17	Mm.10099	Nptx2	0.363086	0.250161	0.119165	0.408228	0.722787	-1.45122	-1.37531	-1.38603	-1.48835	-1.40754	-1.18469	ATGCTGGCGCTGCTGACCGTCGGCGTGGCGCTCGCCGTGGCCGCCGGACGAGCCCAGGACAGCCCGATAC	neuronal pentraxin 2 (Nptx2)
17	Mm.222184	Nup37	0.606638	0.0589983	0.245363	0.790464	0.824143	-0.74043	-0.349075	-0.619106	-0.564538	-0.395928	-0.343721	GCGTACACCGTGGATTGCGAAGATTATGTGCACGTGGTAGAATTTAATCCCTTTGAGAGTGGAGATTCAG	nucleoporin 37
17	Mm.337558	Nap1l1	0.65569	0.269129	0.254984	0.734557	0.696817	-2.57259	-2.33898	-2.43965	-2.49316	-2.29427	-2.29119	ggaaaacgatccagatatgacccaaagaaggatcagaacccagccgagtgcaagcagcagtgagcagtga	nucleosome assembly protein 1-like 1
17	Mm.260227	Pak1	0.558374	0.0585321	0.447308	0.630555	0.99	-0.206784	0.0316399	-0.161612	-0.0550786	-0.0568062	0.110629	ATGTCAAATAACGGCGTAGACATCCAGGACAAACCCCCAGCCCCTCCGATGAGAAACACCAGCACTATGA	p21 (CDKN1A)-activated kinase 1 (Pak1)
17	Mm.30929	Prdx1	0.830561	0.128938	0.365966	0.324843	0.773736	-0.15568	0.227982	-0.111957	-0.0282096	-0.124486	0.115546	AAAGATATCAGCCTAAGTGAATACAAAGGAAAATATGTTGTGTTCTTCTTTTACCCTCTTGACTTTACTT	peroxiredoxin 1 (Prdx1)
17	Mm.271878	Pmaip1	0.957433	0.303801	0.266203	0.644482	0.922273	-2.02229	-1.61814	-1.80825	-1.93172	-1.78008	-1.56607	CCGGGAGAAAGGCGCGTCGGAACGCGCCAGTGAACCCAACGCGGGCAGAGCTACCACCTGAGTTCGCAGC	phorbol-12-myristate-13-acetate-induced protein 1 (Pmaip1)
17	Mm.28873	Ppap2c	0.579424	0.0405853	0.175063	0.0195319	0.900787	-1.33221	-1.18415	-1.32012	-1.34338	-1.38363	-1.02589	CCCCAGCCCTGCCAGGAGGATGAAGTGCCGGAGCGCAAGCCCAGTCTGTCACTGACGCTGACCCTTGGTG	phosphatidic acid phosphatase type 2c
17	Mm.273204	Plcb3	0.510061	0.0226853	0.446058	0.470243	0.773043	-1.34834	-1.03925	-1.31261	-1.23122	-1.17757	-1.00592	AGGAGAAACTGATGACAGTGGTGGCCGGGCCAGATCCAGTAAATACCACATTCTTGAACTTCATGGCCGT	phospholipase C, beta 3 (Plcb3)
17	Mm.273204	Plcb3	0.743367	0.0744145	0.710169	0.959136	0.779443	-2.00761	-1.75559	-2.02313	-1.76414	-1.76423	-1.74375	gccgcatccaccctaagggcacacgagtggactcctccaactacatgctccaaatattctggaagtcgac	phospholipase C, beta 3
17	Mm.182931	Paics	0.532531	0.0283707	0.319108	0.132857	0.728487	-1.62779	-1.52732	-1.6598	-1.55518	-1.6731	-1.38252	ccaaacttcgagcgagcatattaaacacgtggatatccttaaagcaggctgataagaaggtcagacaatg	phosphoribosylaminoimidazole carboxylase, phosphoribosylaminoribosylaminoimidazole, succinocarboxamide synthetase
17	Mm.260938	Pkp4	0.534844	0.0537764	0.551692	0.957952	0.775313	-1.50227	-1.24885	-1.45079	-1.31232	-1.12965	-1.27952	ATGAAGACCCTTATTGTGATGACCGAGTTCACTTCCCAGCTTCTACTGATTACTCAACGCAGTACGGACT	plakophilin 4
17	Mm.6370	Miz1	0.576497	-0.0593706	0.351806	0.32783	0.766191	-1.35059	-1.33933	-1.4722	-1.33026	-1.39582	-1.19777	TGGATTTTCTTTCCCTTATTCCAGTTGATCCCCAGTACTGTCCTCCTATGTTTTTGGATAGTCTCACCTC	Msx-interacting-zinc finger
17	Mm.44069	Rnf12	1.02767	-0.111558	0.24459	0.459582	0.58527	-0.555027	-0.186912	-0.646599	-0.555512	-0.442784	-0.371636	TAACCTCCCAATGTATTACTCATCTCTCAAGTATTGAAGTTAGAGGGAACTCAATCAGGATACTGGTTAT	ring finger protein 12
17	Mm.215917	Sall3	0.440503	0.00925933	0.352947	0.170626	0.877405	-1.7791	-1.60156	-1.83877	-1.67469	-1.6776	-1.45098	CAGTGCCCCTGGGAACACCTCAGTACAGCTTCAGGGTCTGACTCCCCATGCGGCCCTCCAGCTTTCTGCT	sal-like 3 (Drosophila)
17	Mm.272569	Serpinb9	0.729017	0.00793655	0.574118	0.600688	1.01702	-1.52732	-1.3724	-1.59959	-1.33867	-1.33613	-1.19278	ctgcagcagcctctgccatcatagaattttgctgtgcctcttctgtcccaacattctgtgctgaccaccc	serine (or cysteine) proteinase inhibitor, clade B, member 9 (Serpinb9)
17	Mm.15406	Skil	0.543862	-0.0495538	0.804406	0.868874	0.813472	-1.09897	-0.840667	-1.08397	-0.799631	-0.799998	-0.744225	CCACCTCCAAACAGTCAGAAAAGCCTCATGAGAGTAGTCAGCATCAAAAAACAGTGTCTTACCCAGACGT	SKI-like (Skil)
17	Mm.42038	Spry4	0.384412	-0.391886	0.373716	0.687271	0.897363	-1.1133	-0.886256	-1.01586	-0.904896	-0.695986	-0.615155	GCTCCTACACCTGCCCGCTGTGACCAGGATATTACTCACCACTGGATCTCCTTCAGCGGTCGGCCCAGCT	sprouty homolog 4 (Drosophila) (Spry4)
17	Mm.334144	Swap70	0.454916	-0.103757	0.671244	0.628212	0.899671	-0.53774	-0.348448	-0.701456	-0.344539	-0.365518	-0.170702	TGTCAGAGGACAAGTATCCACTAATTATTGTGCCAGAAGAGATTGAATACCTGCTTAAGAAGCTTACAGA	SWAP complex protein (Swap70)
17	Mm.28683	Tfrc	0.95799	0.0191699	0.274695	0.524919	0.724896	-2.19998	-1.68013	-2.20892	-1.88176	-1.71653	-1.6985	aattggtgtcctcatatacatggacaagaataaattccccgttgttgaggcagaccttgcactctttgga	transferrin receptor
17	Mm.44876	Trim2	0.454006	0.0547559	0.543784	0.578142	1.06894	-1.08527	-0.927082	-1.09647	-0.901251	-0.965984	-0.734418	TTTACTGCCAGTCCTGTGAGACCGCCATGTGTCGGGAGTGCACGGAGGGGGAGCACGCGGAGCACCCCAC	tripartite motif protein 2 (Trim2)
17	Mm.87773	Tra1	0.695333	0.15375	0.340251	0.388815	0.431274	0.344338	0.634704	0.351992	0.350426	0.423131	0.481065	CATGTCACAGACACGGGTGTAGGAATGACTAGAGAGGAGTTGGTTAAAAATCTCGGCACCATAGCCAAAT	tumor rejection antigen gp96 (Tra1)
17	Mm.277626	Ube1c	0.862779	-0.150211	0.269424	0.327029	0.572317	-0.818273	-0.465934	-0.838243	-0.735504	-0.742632	-0.586364	CTTCTGAAAAATCTGGCATTATCTGGTTTTAGACAGATTCATGTTATAGACATGGACACTATAGATGTTT	ubiquitin-activating enzyme E1C (Ube1c)
18	Mm.252145	Ckmt1	-0.231112	0.04652	0.405465	0.750967	1.05812	-2.08987	-2.10943	-2.14125	-1.95801	-1.76104	-1.97135	TGATGCCAGTAAAATTCGTTCTGGCTACTTTGATGAGAGGTATGTATTGTCTTCAAGAGTCAGAACTGGC	creatine kinase, mitochondrial 1, ubiquitous (Ckmt1)
18	Mm.285076	Dlat	-0.119545	0.119347	1.09861	0.597133	0.812494	-1.82519	-2.03942	-1.76467	-1.48418	-1.73095	-1.51334	TGCCCCAGCGGCACCTTCTGCAAGCGCTCCCGGTAGCTCCTATCCTACTCATATGCAGATTGTTCTTCCT	dihydrolipoamide S-acetyltransferase (E2 component of pyruvate dehydrogenase complex)
18	Mm.330894	Dnmt3b	-0.315853	0.040822	0.271934	0.333492	0.768371	-2.52307	-2.72914	-2.46799	-2.42548	-2.48187	-2.34667	ttttccctgtagtcatgaatggcaaggacgacgttttgtggtgcactgagctcgaaaggatcttcggctt	DNA methyltransferase 3B
18	Mm.153415	E2f5	-0.360441	0.0961073	0.591678	0.677677	1.22352	-1.56306	-1.77043	-1.47188	-1.41328	-1.37219	-1.22125	ATCCAGTGGAAGGGTGTAGGTGCTGGCTGTAATACTAAAGAAGTTATCGATAGATTAAGGTGTCTTAAAG	E2F transcription factor 5 (E2f5)
18	Mm.87759	Enah	-0.0602189	-0.266268	0.374693	0.87655	0.789048	-2.38858	-2.48353	-2.53249	-2.29106	-2.14215	-2.14264	ttcacaggaagcaggtaaagtgtctgtgctttcccagtactctgcagtggaaatgctatgtatatgttaa	enabled homolog (Drosophila)
18	Mm.86406	Fbxl10	0.135036	0.0542257	0.101588	0.18633	0.753063	-1.15042	-1.1408	-1.12858	-1.19358	-1.13754	-0.886009	AGGACCTGGAACCGCTGGTGCTGCGATAAGCGGTTGTGGACCCGCATCGACCTGAACCGCTGCAAGTCCA	F-box and leucine-rich repeat protein 10
18	Mm.33202	Hrmt1l3	0.212312	0.00467291	0.341811	0.300191	0.8781	-1.08452	-0.912466	-1.0996	-0.939121	-1.0509	-0.705215	AAGTTACAGAGATTTCATATACCAAAATCCACACATCTTCAAAGATAAGGTTGTTCTGGATGTTGGGTGT	heterogeneous nuclear ribonucleoprotein methyltransferase-like 3 (S. cerevisiae)
18	Mm.40802	Rbm28	-0.0170944	0.259753	0.259753	0.537583	0.934763	-2.32606	-2.48239	-2.34313	-2.28016	-2.18446	-2.09429	CTCAGAAGAAGAGGCACTTGGCGAGGTCCTCCAACAGTTTGGTGATCTTAAGTATGTCCGAGTTGTCTTG	RNA binding motif protein 28
18	Mm.29744	Slc29a1	0.174543	-0.114345	0.157895	0.589443	1.09794	-0.124039	-0.0638043	-0.236008	-0.111895	-0.00323885	0.320568	CCTGGAATTTTTTTATGACCGCAACCAAGTATTTCACAAACCGCCTGGACGTGTCCCAGAATGTGTCCTC	solute carrier family 29 (nucleoside transporters), member 1 (Slc29a1)
18	Mm.1393	Ung	0.0966763	-0.119665	0.461509	0.285801	0.86381	-1.6505	-1.59557	-1.85468	-1.5126	-1.51017	-1.27835	AGGGAAGCGGACCACGCGCAGCCCGGAGCCGGTCCCAGGGAGCGGAGTGGCGGCCGAGATCGGCGGCGAT	uracil-DNA glycosylase
18	Mm.29508	Wbscr16	0.216223	-0.0870114	0.227731	0.514268	0.82614	-1.94977	-1.72828	-1.86771	-1.76923	-1.58415	-1.48579	TGGTGGAGGATGAAGTATACAGCGAGAGTCACAAAGTGCACAGGATGCAGGACTTCGATGGACAGGTGGT	Williams-Beuren syndrome chromosome region 16 homolog (human) (Wbscr16)
19	Mm.314113	Elovl6	1.03321	0.762398	0.556288	0.755139	1.03183	-1.90289	-1.12908	-1.20159	-1.36167	-1.20935	-1.12513	TTTATCTTTGGTGGTCGGCATCTGATGAACAAGCGAGCCAAGTTTGAACTTCGGAAGCCGCTCGTGCTCT	ELOVL family member 6, elongation of long chain fatty acids (yeast) (Elovl6)
19	Mm.332217	Sema3a	0.975035	0.876868	0.579818	0.929647	1.05129	-1.99299	-1.6164	-1.61198	-1.81376	-1.68014	-1.58106	ATGGGCTGGTTCACTGGGATTGCCTGTCTTTTCTGGGGTGTATTACTTACAGCCAGAGCAAACTATGCAA	sema domain, immunoglobulin domain (Ig), short basic domain, secreted, (semaphorin) 3A (Sema3a)
19	Mm.257301	Zic2	0.642015	0.891445	0.854937	0.42671	1.15236	-1.24052	-0.892706	-0.916619	-0.868985	-1.02667	-0.798423	TGCGGCCGCGGCTCTAGGGCCCCACGCCGCACACGTTGGCTCCTATTCGGGGCCTCCCTTTAATTCCACC	Zic family member 2 (odd-paired homolog, Drosophila) (Zic2)
20	Mm.302274	Adam23	0.535143	0.589921	0.902348	0.873865	0.870649	-1.6537	-1.45766	-1.80474	-1.29509	-1.41016	-1.42134	CCCCTATCATGTTCTTGACACAAAGGCCAGACACCAACAGAAACACAATAAGGCTGTGCATCTGGCCCAG	a disintegrin and metalloprotease domain 23 (Adam23)
20	Mm.218788	B3gat1	0.601073	0.473085	0.977351	1.20397	0.980829	-1.76419	-1.54693	-1.62259	-1.45836	-1.39842	-1.41108	TTCCCTGGACACTGCTCATCACCGTCTGGCACCAGAGCAGCCTCGCACCTCTGCTTGCTGTGCACAAGGA	beta-1,3-glucuronyltransferase 1 (glucuronosyltransferase P)
20	Mm.328673	Cct8	0.779475	0.528698	1.14922	1.34124	1.10678	-1.90325	-1.54953	-1.70533	-1.41924	-1.4028	-1.43133	GTTGTTTGTGACAAACGATGCAGCGACTATTTTAAGAGAGCTAGAAGTGCAGCATCCTGCTGCAAAGATG	chaperonin subunit 8 (theta) (Cct8)
20	Mm.104972	Cldn10	0.0360279	0.570427	0.480478	1.01505	1.41443	-1.28683	-1.25978	-0.919159	-1.00917	-0.996318	-0.614261	ATGGCTAGCACGGCCTTGGAAATCGTCGCCTTCGTAGTCTCCATCTCGGGCTGGGTGCTAGTGTCTTCCA	claudin 10 (Cldn10), transcript variant 2
20	Mm.36683	Eef1e1	0.805539	0.916291	0.800119	1.17243	1.0405	-2.12513	-1.73832	-1.70548	-1.82432	-1.64105	-1.70904	TGGAGAAGAGTCTGGGACTGAAGCCGGGGAATAAGTACAGTGCTCAGGGCGAGCGGCAGATTCCAGTTCT	eukaryotic translation elongation factor 1 epsilon 1 (Eef1e1)
20	Mm.4504	Gja1	0.926837	0.512126	0.861626	1.22625	1.57333	-0.0263887	0.257445	0.154532	0.286025	0.430104	0.59325	AAGGATCGCGTGAAGGGAAGAAGCGATCCTTACCACGCCACCACCGGCCCACTGAGCCCATCCAAAGACT	gap junction membrane channel protein alpha 1 (Gja1)
20	Mm.280805	Hip1	0.771928	-0.198851	0.932551	1.24335	1.6176	-1.68147	-1.41036	-1.8306	-1.31735	-1.16897	-1.01374	TCAGTTGATAGAGTGTTATATAGTGTGTACGAAGCCCTGGGTTCTAGCCCTAGTACCATGTACACTGCGT	huntingtin interacting protein 1
20	Mm.25785	Ldb2	0.799513	0.514842	0.999994	0.767697	1.31201	-1.27864	-0.976664	-1.10186	-0.907216	-0.990111	-0.757338	CCTGGGGAACAACAGCCCGTGGAACAGTAAACCTCCCGCCACGCAAGAGACCAAATCAGAAAACGCCCCA	LIM domain binding 2 (Ldb2)
20	Mm.288689	Myohd1	0.723053	0.481103	0.863493	1.18085	1.20789	-1.40449	-1.1192	-1.2265	-1.08314	-0.943579	-0.933124	CCCAGCACACACTAGGTTCCTGGGAGCAATAATCCATCTCTGGCCCCTGGGACTGGTGCTAGCCAACTCA	myosin head domain containing 1
20	Mm.46514	Myl7	0.708185	1.31568	0.790521	0.533298	1.3691	-2.44037	-1.96619	-1.721	-2.03398	-2.16333	-1.74785	ACTGTTTGCGCTGACACCCATGGACCTGGCCGGCAACATTGACTACAAGTCTCTCTGCTACATCATCACC	myosin, light polypeptide 7, regulatory (Myl7)
20	Mm.10812	Pde9a	0.0707155	-0.071459	0.877622	1.25215	1.44641	-2.03661	-2.00988	-2.10555	-1.6953	-1.56875	-1.45937	CACCATGCCTGCGAATTCAGAGCGCACTCCCTACAAGGTGAGACCTGTGGCTGTGAAGCAAGTGTCTGAA	phosphodiesterase 9A (Pde9a)
20	Mm.6442	Pkd2	0.617347	0.686058	1.15804	1.08703	1.35763	-1.64088	-1.46267	-1.44828	-1.19871	-1.26678	-1.17747	gagcagtcactgggggatcattgcgtcgtacagtggagcgggttactacctggatctgtccagaaccagg	polycystic kidney disease 2
20	Mm.40277	Ptprz1	0.339926	0.162519	1.29392	1.64412	1.68345	-1.82574	-1.75315	-1.80833	-1.31042	-1.17564	-1.11146	GTGAAGTTCTCACAATGCAACAGTCTGGGTATGTCATGTTGATGGATTACTTACAAAACAATTTCCGAGA	protein tyrosine phosphatase, receptor type, Z polypeptide 1
20	Mm.285848	Zfp42	0.280302	0.707746	1.35074	0.922156	1.1488	-2.17562	-2.02771	-1.88634	-1.59479	-1.64508	-1.63904	CCAGAGTGGAAGCTCCCCGTGTAACATACACCATCCGGGATGAAAGTGAGATTAGCCCCGAGACTGAGGA	zinc finger protein 42 (Zfp42)
21	Mm.30250	Aldh7a1	0.892572	0.5511	0.832843	0.663017	1.22699	-1.28156	-0.924891	-1.09315	-0.954707	-1.02523	-0.817565	TGGTGGAAGGAATAGGCGAGGTTCAGGAGTACGTGGACGTCTGCGATTATGCTGCTGGCTTGTCGAGGAT	aldehyde dehydrogenase family 7, member A1
21	Mm.104972	Cldn10	0.386703	-0.0613219	0.34546	0.950638	1.27326	-2.14678	-2.08979	-2.21807	-2.03324	-1.87841	-1.69246	gggcaggagcttctctttgcatcattgggggagtcatattttgcttttcaatatccgacaacaacaagac	claudin 10
21	Mm.27732	Dpysl5	0.600774	0.0815499	0.991798	0.859824	1.26391	-1.94684	-1.72846	-2.08441	-1.5796	-1.64337	-1.44555	GTGCTAGCCGAGACCACCAACGCACACGCCACGCTCACGGGCTTGCACTACTACCATCAGGACTGGTCGC	dihydropyrimidinase-like 5 (Dpysl5)
21	Mm.87759	Enah	0.713598	0.192372	1.06784	0.842564	0.853184	-1.87456	-1.69012	-1.84799	-1.49276	-1.51189	-1.56602	GGAAGCAGCCCAGAGCAAGGTTACTGCTACGCAGGACAGCACTAATTTGCGATGTATTTTCTGTGGGCCA	enabled homolog (Drosophila) (Enah)
21	Mm.133330	Epha1	0.837133	0.368405	0.510826	0.592365	0.796736	-1.03687	-0.753259	-0.884786	-0.916867	-0.903391	-0.755625	AGAGCTTCACCATCAGAGACCTGGCATCTGACTCTGTAAAGCTGAATGTAGAACGCTGCTCGTTGGGCCA	Eph receptor A1 (Epha1)
21	Mm.41739	Extl2	1.00324	0.418293	0.762023	0.798332	1.01862	-1.48226	-0.885881	-1.14502	-0.990121	-1.0056	-0.898159	CCTCATCATGCAGACATACAACAGAACAGACCTCTTACTAAGACTCTTAAATCATTACCAGGCAGTACCG	exotoses (multiple)-like 2 (Extl2)
21	Mm.276715	Fgfr4	1.21155	0.510826	0.565808	0.761415	0.475424	-2.07114	-1.56504	-1.99441	-1.91524	-1.78249	-2.09236	CTGAAACACGTCGTCATCAACGGCAGCAGCTTCGGCGCCGACGGTTTCCCCTACGTACAAGTCCTGAAGA	fibroblast growth factor receptor 4 (Fgfr4)
21	Mm.103439	Gprc5b	0.963067	0.328102	0.608146	0.711094	0.981332	-1.41271	-1.01721	-1.28537	-1.2353	-1.21735	-1.06329	ACATAACGCAGCTCTCCGATCAGCAGTGGGCTTTTCCAATGGAAGCTTGGAGCAAAGATCTAGCAGCCTG	G protein-coupled receptor, family C, group 5, member B
21	Mm.222320	Gpm6b	0.850776	0.167992	0.705269	0.794536	1.02263	-2.32708	-1.99539	-2.2434	-1.94897	-1.92085	-1.84204	aggatatcaaagcaaaggaagagcaggaactgcaagatatccagtctcgctcaaaagaacaactcaattc	glycoprotein m6b
21	Mm.222320	Gpm6b	0.741466	0.301204	0.502873	0.861343	0.83377	-2.16165	-1.95256	-2.13895	-2.0032	-1.90477	-1.91646	aggatatcaaagcaaaggaagagcaggaactgcaagatatccagtctcgctcaaaagaacaactcaattc	glycoprotein m6b
21	Mm.4758	Foxd3	0.909921	0.387671	0.815037	0.953678	0.805625	-1.40331	-1.03012	-1.23748	-1.08771	-1.04712	-1.0258	GAGCGCTCATCACGGCCAGTCTCAACCGCAAGCCCTGGCACTGCCCACCGAGGCGACCGGGCCGGGGAAC	forkhead box D3 (Foxd3)
21	Mm.6424	Itgb5	1.08884	0.371908	0.703075	0.782299	1.13602	-1.26546	-0.964659	-1.19664	-1.03687	-1.09585	-0.93252	catctccacacacactgtcgatttcgccttcaacaagttcaacaaatcctacaatggctcagtggactga	integrin beta 5
21	Mm.35718	Krtcap3	0.620652	0.453256	0.833213	0.848296	0.964081	-1.68237	-1.3756	-1.43665	-1.36443	-1.35314	-1.28565	GAGCTGTGTTGCATGGTACTGTTCTGCGGCACGTGGCCAACCCCCGAGGCGCGGTCACTCCTGAGTACAC	keratinocyte associated protein 3
21	Mm.2918	Matk	0.849846	0.124563	0.505711	1.08921	1.20039	-0.806266	-0.485752	-0.782936	-0.661894	-0.486363	-0.328246	TCACCCTGGAGACTATGTCTTGTGTGTCAGTTTCGGCCGTGACGTCATCCACTACCGTGTTTTGCATCGA	megakaryocyte-associated tyrosine kinase (Matk)
21	Mm.127692	Nln	1.0494	0.13459	0.642077	0.52513	0.785178	-1.15034	-0.769213	-1.09961	-0.949591	-0.998354	-0.86061	ATGATCACCCTGTGCCTTTCGGCTCTGCGAGGCCTCCACAGAGCTGGTGGTTCCAGGATTCGGCTCAGAA	neurolysin (metallopeptidase M3 family)
21	Mm.64201	Nts	0.826679	0.255421	0.978843	0.781701	1.13838	-1.50187	-1.04131	-1.38517	-1.03364	-1.07821	-0.987279	CCTGGAGGCAGATCTATTGACAAACATGCATACATCCAAGATCAGCAAAGCAAGTCCTCCGTCTTGGAAA	neurotensin (Nts)
21	Mm.317186	Ppap2a	0.879907	0.461682	0.981851	0.890211	1.07978	-0.543749	-0.220088	-0.392392	-0.2112	-0.179999	-0.146748	TGACGTCACAGTTGGACTCATTCAGGGAGCTGCTATGGCTATACTGGTTGCTTTGTATGTATCCGATTTC	phosphatidic acid phosphatase 2a (Ppap2a)
21	Mm.210437	Scgb3a2	0.448025	0.0833816	0.703958	0.862706	1.49437	-2.16494	-1.77841	-2.24347	-1.87495	-1.83153	-1.63789	TCCCATCATTTGTAAGTGTATTATTTCTTCCCATGATATGTGCATATCCCAGGGACTCCAAAAAGCAAAC	secretoglobin, family 3A, member 2 (Scgb3a2)
21	Mm.15406	Skil	0.842901	0.328013	0.626477	0.751602	0.708387	-1.56959	-1.39772	-1.53251	-1.3425	-1.3528	-1.32458	gactagaccatgctgaggccgacaggcaggaactccaagatgaactcagacaggagcgggaggcgagaca	SKI-like
21	Mm.20911	Stc1	0.619559	0.414434	1.05016	1.17449	0.672669	-1.54648	-1.25851	-1.62553	-1.08991	-1.02026	-1.25719	ACACAGATGGGATGTACGACATTTGTAAATCCTTCTTGTACAGTGCTGCTAAATTTGACACTCAGGGAAA	stanniocalcin 1 (Stc1)
21	Mm.101034	Tgif	0.84448	0.262453	0.593948	0.493763	1.01696	-1.03978	-0.661363	-0.977877	-0.887742	-0.902277	-0.658298	AAACTTCATGCCAACTCTAGAAGAGAGCCCATTTCATTCCTGCGTAGTTGGACCCAACCCAACCCTAGGG	TG interacting factor (Tgif)
21	Mm.287425	Ptprg	0.874709	0.329719	0.681684	0.938534	1.04342	-1.07168	-0.696893	-0.90897	-0.793193	-0.70536	-0.570676	GTGGATTTTGTTCCTGAAAATCACCAGTTCTGTGCTTCATTATGTGGTGTGCTTCCCGGCATTGACTGAA	protein tyrosine phosphatase, receptor type, G (Ptprg)
21	Mm.29807	Uchl1	1.14312	-0.219136	0.681026	0.647965	1.24412	-1.07878	-0.725163	-1.20169	-0.968404	-0.941742	-0.735525	ATTTGAGGATGGATCCGTCCTGAAACAGTTTCTGTCTGAAACGGAGAAGCTGTCCCCCGAAGATAGAGCC	ubiquitin carboxy-terminal hydrolase L1 (Uchl1)
21	Mm.68819	Uaca	0.731777	0.415343	0.888828	0.798796	1.0938	-0.595842	-0.269319	-0.462316	-0.314047	-0.378603	-0.184969	ATCCAGGAGTCCGCCAAGCAGATCGAAGCCAAGGACAATAAGATAACTGAACTTCTGAATGATGTCGAAA	uveal autoantigen with coiled-coil domains and ankyrin repeats
22	Mm.222228	Cks2	-0.22702	-0.734387	-1.20999	-1.27398	-0.0414147	0.503422	0.323204	0.181317	-0.0522453	0.050018	0.481985	GGCATGTCATGTTACCCAGAGAACTCTCTAAACAAGTACCCAAAACTCATCTGATGTCCGAAGAGGAGTG	CDC28 protein kinase regulatory subunit 2 (Cks2)
22	Mm.121920	Sorl1	-0.266447	-0.769493	-1.45042	-1.37553	-0.450927	-0.926756	-1.24591	-1.29688	-1.62168	-1.66278	-1.21788	tgagtacattgtggaatacagcaggagtgggtccaagatgtgggcctcccagagagctgctagcaactct	sortilin-related receptor, LDLR class A repeats-containing
22	Mm.8552	Birc5	-0.596372	-1.30278	-1.32833	-0.99164	-0.178297	-0.94655	-1.32836	-1.51862	-1.51813	-1.48933	-1.11906	gaacaaaattgcaaaggagaccaacaacaagcaaaaagagtttgaagagactgcaaagactacccgtcag	baculoviral IAP repeat-containing 5 (Birc5)
22	Mm.8552	Birc5	-0.384115	-0.944335	-1.50509	-1.28537	-0.113111	1.7487	1.47084	1.22556	1.01091	1.02196	1.63542	catcgccaccttcaagaactggcccttcctggaggactgcgcctgcaccccagagcgaagaggagcatag	baculoviral IAP repeat-containing 5
22	Mm.133330	Epha1	0.127646	-1.9113	-1.80594	-0.895384	0.128678	-2.01177	-2.59271	-2.85583	-2.7745	-2.41431	-1.99927	cattcagctccgacgacctttgttccaaaaggtgctgccttccctccatgccatcccttctctgatatag	Eph receptor A1
22	Mm.261453	Ect2	-0.637998	-1.36397	-1.17822	-1.11582	-0.202903	0.276711	-0.111934	-0.338261	-0.36719	-0.314609	0.110951	TTGGTGACGTTGGTTCATCATATGGGTGGAGTTATTCGAAAAGAGTGTAATTCCAAAGTAACACATCTGG	ect2 oncogene (Ect2)
22	Mm.197520	Fbxo5	-0.621281	-1.21569	-1.33423	-1.06625	0.0233632	0.0324364	-0.322568	-0.557667	-0.638948	-0.565452	-0.063601	ATGAAGTGTTTTAATTGCAACCCTGATCTTTCCGAGCTTGAAGTGGTGAAGCCTGAGGACAGTGGGATAG	F-box only protein 5
22	Mm.116997	Hmmr	-0.376525	-1.1657	-1.59719	-1.19647	-0.214964	1.09831	0.744641	0.5765	-0.0293567	0.503016	0.944398	caaggctttttgtcatgcatctaaggagaattttactccattgaaagaaggcaacccaaactgctgctga	hyaluronan mediated motility receptor (RHAMM)
22	Mm.328931	Pim1	-0.398184	-0.950192	-1.34905	-1.08032	-0.223464	-0.153868	-0.36866	-0.564478	-0.770298	-0.738199	-0.226259	CTTCGGCTCGGTCTACTCTGGCATCCGCGTCGCCGACAACTTGCCGGTGGCCATTAAGCACGTGGAGAAG	proviral integration site 1 (Pim1)
22	Mm.231	Rad51	-0.352286	-0.952876	-1.08478	-1.10671	0.0870114	-0.583949	-0.829369	-1.02805	-1.18061	-1.12328	-0.617652	AATGGGTTTCACCACGGCAACTGAGTTTCACCAGCGCCGGTCAGAGATCATACAGATAACTACTGGCTCC	RAD51 homolog (S. cerevisiae) (Rad51)
22	Mm.99	Rrm2	-0.27923	-0.883634	-1.36388	-1.10577	0.130047	0.44558	0.164309	0.0131327	-0.260788	-0.177043	0.357193	TTCCAGGACTCCGCCGAGCTGGAAAGTAAAGCGCCTACTAACCCCAGCGTTGAGGATGAGCCGTTACTGA	ribonucleotide reductase M2 (Rrm2)
22	Mm.269857	Slc2a3	-0.190107	-0.660904	-1.41454	-1.26457	-0.408063	0.0566501	-0.117101	-0.259756	-0.66552	-0.537995	-0.214398	ACTGGAGTCATCAATGCACCTGAGACAATCCTAAAGGACTTTCTTAACTACACTTTGGAAGAGCGGTTAG	solute carrier family 2 (facilitated glucose transporter), member 3 (Slc2a3)
22	Mm.284592	Senp3	-0.401121	-0.545414	-1.48011	-1.42518	-0.110811	-1.02755	-1.37364	-1.38421	-1.72391	-1.73638	-1.25316	ATGAAAGAGACTATACAGGGGACCGGGTCTTGGGGGCCTGAGCCTCCGGGACCCGGCACCACTTACTCAA	SUMO/sentrin specific protease 3 (Senp3)
22	Mm.159684	Tmpo	-0.282428	-0.964677	-1.4015	-1.24142	0.0199153	-0.713766	-0.969627	-1.1671	-1.30134	-1.13137	-0.717941	acaatcaggtggaaacttcacagcattttcgtatagatggtgcagtaatttcagagagtactcccatagc	thymopoietin
22	Mm.27836	Tacc3	-0.404708	-0.713624	-1.51273	-1.17332	-0.0226063	-0.394891	-0.660613	-0.763224	-1.11315	-0.906168	-0.507519	cctattgagcctttgctggagccttcccatcagggactagaacctgtcgtggacctaaaggaagagagct	transforming, acidic coiled-coil containing protein 3
22	Mm.27836	Tacc3	-0.414893	-0.820358	-1.57058	-1.16919	0.000967658	-0.0485065	-0.407584	-0.458563	-0.82592	-0.730574	-0.154246	ggtgacccctcctatcgagcctttgctggagccttcccatcagggactagaacctgtcgtggatctaaag	transforming, acidic coiled-coil containing protein 3
22	Mm.27836	Tacc3	-0.107662	-0.849196	-1.15518	-1.02453	0.134877	-0.107138	-0.327575	-0.533107	-0.70975	-0.738968	-0.17025	gtgacccctcctatcgagcctttgctggagccttcccatcagggactagaacctgtcgtggatctaaagg	transforming, acidic coiled-coil containing protein 3 (Tacc3)
23	Mm.291533	Hps3	-0.0758998	-0.93279	-1.11363	-0.772584	-0.0657514	-0.430694	-0.482284	-0.799647	-0.929161	-0.850428	-0.446814	TTAGAGACCAGATGTCTATAATTGAGATGCCAATGTCTGAGGCCCCTTTGTGCTTTTCGTGTTGTCCTGT	Hermansky-Pudlak syndrome 3 homolog (human) (Hps3)
23	Mm.121920	Sorl1	-0.277969	-0.579876	-1.15174	-0.931651	-0.400065	-0.535285	-0.777824	-0.801259	-1.12792	-1.03735	-0.762121	GCCCCAGGACCGGGGCTTCTTCGTGGTGCAGGGCGACCCGCGCGATCTCCGGCTAGGAACGCACGGGGAT	sortilin-related receptor, LDLR class A repeats-containing
23	Mm.8552	Birc5	-0.199645	-0.963662	-1.10225	-0.891683	-0.0728622	-0.707179	-0.963423	-1.11038	-1.25299	-1.1923	-0.783428	caagaagcagatggaagaactaaccgtcagtgaattcttgaaactggacagacagagagccaagaacaaa	baculoviral IAP repeat-containing 5
23	Mm.272120	Gad1	-0.234957	-0.434956	-1.06726	-0.723869	-0.0734957	-0.978477	-1.07289	-1.31971	-1.50442	-1.37587	-1.10677	CTCCTTCGCCTGCAACCTCCTCGAACGCGGGAGCGGATCCTAATACTACCAACCTGCGCCCTACAACGTA	glutamic acid decarboxylase 1 (Gad1)
23	Mm.4438	Hmga1	0.196149	-0.486286	-1.23474	-0.816597	0.160937	-0.301967	-0.342564	-0.511755	-0.889095	-0.84251	-0.390672	cccggaaagtcaccacagctccagggaggaaaccaaggggcagacccaagaaactggagaaggaggaaga	high mobility group AT-hook 1
23	Mm.279998	Hmgb2	-0.0756682	-0.860666	-1.34484	-1.38263	-0.246465	0.278945	-0.0352947	-0.133897	-0.42514	-0.466598	-0.00153902	tattgctgcataccgtgccaagggcaaaagtgaagcaggaaagaagggtcctggtaggccaacaggctca	high mobility group box 2
23	Mm.325220	Hmgn2	0.155007	-0.436786	-1.05646	-0.997145	-0.00133063	-0.0172972	-0.088679	-0.318645	-0.569943	-0.582585	-0.0977739	tcctgcagaaaatggagatgccaaaacagaccaggcacagaaagctgaaggtgctggagatgccaagtga	high mobility group nucleosomal binding domain 2 (Hmgn2)
23	Mm.14796	Mgst1	-0.108016	-0.517556	-1.14505	-0.987096	-0.265506	-0.212811	-0.295695	-0.462001	-0.785728	-0.739802	-0.385796	TGATGTTCATGAGCTCTGCGACCGCATTCCAGAGGATAACCAACAAGGTTTTTGCCAACCCAGAAGACTG	microsomal glutathione S-transferase 1 (Mgst1)
23	Mm.29200	Nup35	0.00781132	-0.728261	-1.19606	-0.721139	-0.124076	0.131093	0.0082384	-0.258674	-0.472222	-0.340167	-0.105866	GATCTGAACCAATGATGTTGGGTTCACCTACATCTCCAAAGACAGGCGCTAATGCCCAATTCTTGCCTGG	nucleoporin 35
23	Mm.6856	Pttg1	-0.0532977	-0.48406	-1.12853	-0.889934	-0.0704517	-0.643322	-0.739139	-0.847221	-1.07241	-1.02803	-0.655898	tatcatgggaatctgatccgctgtactctcctcccagtgccctctccactctggatgttgaattgccgcc	pituitary tumor-transforming 1
23	Mm.329993	Prkcq	-0.000911993	-0.710619	-0.893312	-0.824467	-0.401825	-0.955078	-0.964045	-1.24139	-1.42421	-1.29177	-1.19745	GAACTCTACTCCCTGGCGGAGAGATGCCGCAAGAACAATGGGCGGACAGAAATATGGTTAGAGCTGAAAC	protein kinase C, theta (Prkcq)
23	Mm.103522	Pwp2h	0.0117199	-0.910095	-0.87383	-0.992688	-0.0362727	-0.202789	-0.335369	-0.578692	-0.663718	-0.724105	-0.250159	GACTCAGAAGTTACTTATGTCACATGGACAGCGGCTGAAGTCCAGGGCGGGACAGTTGCTGCCTGTGGTC	PWP2 (periodic tryptophan protein) homolog, yeast
23	Mm.144114	Scnn1a	-0.0964901	-0.616011	-1.11526	-0.913935	-0.447615	-1.34445	-1.67275	-1.69283	-1.90092	-1.85738	-1.63816	atggccgtctgtgaagtcccaggattggatcttcgagatgctatccttgcagaataattacacgatcaac	sodium channel, nonvoltage-gated, type I, alpha polypeptide
23	Mm.27836	Tacc3	-0.0316178	-0.856967	-1.54429	-1.23621	-0.0202764	-0.155948	-0.359172	-0.597156	-0.854763	-0.819108	-0.256698	gtgacccctcctatcgagcctttgctggagccttcccatcagggactagaacctgtcgtggatctaaagg	transforming, acidic coiled-coil containing protein 3
23	Mm.290692	Tkt	-0.0996718	-0.639043	-1.37126	-1.12587	-0.0854742	0.960511	0.803548	0.644194	0.322199	0.325832	0.847797	AGCCCCTCCCCAAAAACATGGCCGAGCAGATTATCCAGGAGATTTACAGCCAGGTTCAGAGCAAAAAGAA	transketolase (Tkt)
23	Mm.2981	Vrk1	-0.138386	-0.653468	-1.12632	-1.07205	-0.221501	1.11515	0.995239	0.970381	0.78819	0.611609	1.11364	gtgctcagacacacaggtgcaagaggccgcacagacccgttcacgaaccagaaagaaagcccagaagtaa	vaccinia related kinase 1
23	Mm.52109	Myb	-0.334448	-0.643722	-1.06789	-0.87387	-0.115186	-0.373642	-0.707177	-0.704518	-1.00719	-0.845696	-0.532146	CCCGGGGCTCTTGGCGGAGCCCCGGCCCGCCTCGCCATGGCCCGGAGACCCCGACACAGCATCTACAGTA	myeloblastosis oncogene
23	Mm.52109	Myb	-0.192093	-0.610379	-1.27491	-0.69534	-0.0158944	0.957924	0.614633	0.523764	0.27789	0.552772	0.894701	ttgcagccatgcagtggtgcctgggagccagcatcctgtgggaagacagaggaccagatgacggcctccg	myeloblastosis oncogene
24	Mm.174068	Arl8	0.981469	-0.131049	-0.0322441	0.292532	0.481958	-0.731368	-0.330237	-0.800148	-0.797655	-0.660251	-0.533831	CCTGGAACACCTATTACTCAAACACAGAGTTCATCATTCTTGTTGTGGATAGCATTGACAGGGAACGCCT	ADP-ribosylation factor-like 8
24	Mm.11480	Bxdc1	0.702097	0.105568	-0.0525316	-0.0649997	0.52647	-0.553933	-0.298017	-0.567488	-0.670412	-0.576911	-0.351165	ATGGATGCTTTGGACAAAGTTCTAAAGCCTAAAACTAAAAGGGCTAAGAGATTCCTTGAGAAGAGAGAAC	brix domain containing 1 (Bxdc1)
24	Mm.180056	Ctsc	0.973362	-0.0900423	-0.25854	-0.0572131	0.437493	-0.749008	-0.342061	-0.787694	-0.931755	-0.869434	-0.631461	GCACCTGGGTGTTCCAGGTGGGCCCTAGAAGTTCCCGAAGCGACATTAACTGCTCGGTGATGGAAGCAAC	cathepsin C (Ctsc)
24	Mm.289800	Eif3s3	0.694441	-0.0490923	0.0699994	-0.0869721	0.618342	-1.27945	-1.13799	-1.42469	-1.32053	-1.42912	-1.09984	CATTGATCACCTCCACGTGGGCTGGTATCAGTCCACATATTACGGCTCCTTCGTTACCCGGGCGCTTCTG	eukaryotic translation initiation factor 3, subunit 3 (gamma) (Eif3s3)
24	Mm.336743	Hspa8	0.735564	-0.218452	-0.0241294	0.288081	0.45289	-0.318589	0.151395	-0.259043	-0.173553	-0.19316	-0.0497992	tcttggtgggtggttctaccagaatccccaagattcagaaacttctgcaagacttcttcaatggaaaaga	heat shock protein 8
24	Mm.30241	Ifi30	0.789815	-0.15608	-0.0752782	0.277494	0.790405	0.160875	0.505642	0.122193	0.0608594	0.287988	0.465073	AGCAGCCACTGCGTCCCTTTCGCAAGCATCCTCCGAAGGCACAACCACCTGCAAGGTCCACGATGTGTGC	interferon gamma inducible protein 30 (Ifi30)
24	Mm.295499	Mrpl1	0.701	-0.284092	-0.128211	-0.0624936	0.35235	-0.355496	-0.0280837	-0.476076	-0.467136	-0.395054	-0.256359	AATGAGGTCTGTAAGCACAGACCACTGAATCTGGGTCCGTTTGTGGTCCGTGCCTTCCTTCGTAGTTCAA	mitochondrial ribosomal protein L1
24	Mm.133851	Mrpl12	0.742847	-0.132103	-0.15309	0.09952	0.234903	-0.442085	-0.223298	-0.581098	-0.680888	-0.521938	-0.441065	CAGCAGCCACCGAAGGAGTGAAGCACTCGCCGGCGCACCTCTGGATAATGCTCCCAAAGAATACCCCCCC	mitochondrial ribosomal protein L12
24	Mm.285429	Mtif2	1.04726	-0.335602	0.164204	0.284139	0.544422	-0.609225	-0.356851	-0.767398	-0.581804	-0.449251	-0.409762	CCATGGCAAAAGATATAGATTGTGTATACGAAGCTTTATTGAACACTGCCATTGACGTAGATTCATTAGA	mitochondrial translational initiation factor 2
24	Mm.6343	Npm1	0.728635	-0.116104	-0.050963	0.00714015	0.475923	0.241969	0.430583	0.142853	0.211815	0.202798	0.328411	cttaggcatgtctggaaagcgatctgctcctggaggtggtaacaaggttccacagaaaaaagtaaaactt	nucleophosmin 1
24	Mm.43278	Olfm1	0.764998	-0.174774	-0.224091	0.315695	0.803043	-1.32249	-1.19758	-1.51724	-1.52211	-1.41145	-1.20846	atggccatgatcaccaactggatgtcccagacgctgccctcgctggtgggcctcaataccacccggcttt	olfactomedin 1
24	Mm.221688	Phip	0.729681	-0.436164	0	0.235164	0.378755	-1.71073	-1.47354	-1.76049	-1.72449	-1.62239	-1.58584	gaagaactcaaaggctctgagcctcacatgagaactagaaatcagggtcgaaggacagctttctataatg	pleckstrin homology domain interacting protein
24	Mm.252255	Psma2	0.719671	-0.109301	-0.00855437	0.071224	0.415072	-0.475097	-0.25532	-0.506581	-0.50861	-0.531516	-0.330674	ctgcaatgaggctggctttaggaggctcactccaactgaagtgagggattacctggctgccatagcgtga	proteasome (prosome, macropain) subunit, alpha type 2
24	Mm.27407	Recql	0.956896	-0.12797	-0.235988	0.278632	0.575364	-1.88694	-1.52411	-1.9751	-1.98144	-1.7303	-1.61364	agtctaaaagcaggcttcagccatctggctctaagaacgcaggcgctaagaaaagaaaacttgatgatgc	RecQ protein-like (Recql)
24	Mm.276831	Slc7a8	0.929334	-0.202068	-0.0204593	-0.0589675	0.8457	-0.807751	-0.478898	-0.969311	-0.920453	-0.963779	-0.544269	CTGAGGCCGAGGCTAGCTCGGGAGGGGGCGGAGTAGCCCTGAAGAAAGAGATCGGATTGGTCAGCGCCTG	solute carrier family 7 (cationic amino acid transporter, y+ system), member 8 (Slc7a8)
25	Mm.22239	Ap1m2	-0.18633	0.37386	0.29267	0.239017	0.765468	-1.36882	-1.54104	-1.18141	-1.28155	-1.23326	-0.922946	TCACCAATGCGGTGTCGTGGCGCTCTGAGGGCATTAAGTACAAAAAGAATGAGGTCTTCATTGATGTCAT	adaptor protein complex AP-1, mu 2 subunit (Ap1m2)
25	Mm.125820	Cacna2d3	0.543615	0.609626	0	0.491408	0.778109	-0.823592	-0.632694	-0.563885	-0.940206	-0.756414	-0.542238	GCTCGCTGTGCTGCGCGTCCCGGGGGGCCTCGGCGCTCCTAGCCACCGCGCTTCTCTACGCCGCTCTGGG	calcium channel, voltage dependent, alpha2/delta subunit 3 (Cacna2d3)
25	Mm.56986	Has3	0.0822381	0.19807	0.205852	0.389465	0.830837	-2.43419	-1.9909	-2.02572	-2.03005	-1.87797	-1.73209	TTGGGGATGATCGGCACCTTACCAACCGAGTCCTGAGTCTTGGCTACCGGACTAAGTATACAGCACGCTC	hyaluronan synthase 3 (Has3)
25	Mm.18875	Fancl	0.305212	0.0979375	-0.194615	0.685076	0.753961	-0.0428605	-0.199524	0.131878	0.0523299	-0.0238815	0.332846	caggattgcattaggaaagaatgtttccatagccatcgaggtggacccaggcaccctacatgctttctga	Fanconi anemia, complementation group L
25	Mm.6904	Fgfr3	-0.144134	0.709167	-0.308593	0.265521	0.661182	-0.44329	-0.481639	-0.132252	-0.656952	-0.396442	-0.140673	CTCCGCCTGGCCAATGTGTCGGAGCGGGACGGGGGCGAGTACCTCTGTCGAGCCACCAATTTCATAGGCG	fibroblast growth factor receptor 3
25	Mm.4933	Mcm6	0.0689929	0.710847	0.230261	0.219566	0.80496	-2.54696	-2.60944	-2.40876	-2.48705	-2.53815	-2.27846	AGACCTGGAACAATTTAACCAACAACTTTCTACCACCATTCAGGAAGAGTTCTATAGAGTCTACCCTTAC	minichromosome maintenance deficient 6 (MIS5 homolog, S. pombe) (S. cerevisiae) (Mcm6)
25	Mm.148315	Nthl1	0.509185	0.588469	0.209942	0.567779	0.705367	-1.25989	-1.05955	-0.985714	-1.30659	-1.14683	-1.00384	GGTGACTCGCAGTCGGAGCCGCGCGACTAGGATCGCGTCGGAAGGGTGTAGGGAGGAGCTCGCCCCGCGA	nth (endonuclease III)-like 1 (E.coli) (Nthl1)
25	Mm.92314	Osbpl9	0.15077	0.271809	-0.162056	0.462429	0.89346	-1.88369	-1.8832	-1.78895	-2.00021	-1.75048	-1.60049	ATGGTAGAATCAATTAAACACTGCATTGTGTTGCTACAGATTGCTAAAAGTACTATTAATCCTGTAGATG	oxysterol binding protein-like 9
25	Mm.40909	Sema6a	0.382992	0.481511	0.290456	0.279314	0.740172	-1.4697	-1.29198	-1.37832	-1.3603	-1.369	-1.19685	GAAACAATACTAACTCCTCCAATTCCTCCCACCTCTCCAGGAACCAGAGCTTTGGCCGGGGAGACAACCC	sema domain, transmembrane domain (TM), and cytoplasmic domain, (semaphorin) 6A
25	Mm.347376	Usp9y	0.128617	0.480973	0.640305	0.211309	0.770925	-1.9399	-1.79933	-1.69542	-1.65658	-1.82216	-1.57146	CAAAAATTGAACTGTTTATAGGTGGAGAGTTAGTAGCGTCTGAAGATGACAGAAAGCTAGTTGAACAGTT	ubiquitin specific protease 9, Y chromosome
26	Mm.236114	Fignl1	-0.619923	-1.32963	-1.45013	-0.952953	0.183499	-0.407619	-0.740037	-1.03614	-1.08609	-0.963056	-0.404457	GAAGGCCGATGCATACCGTGCACTACTACTGCATATTCAGTATGCATATGCCAACTCCGAGATCTCTCAG	fidgetin-like 1 (Fignl1)
26	Mm.245931	H2afx	-0.76645	-0.840486	-1.3802	-0.737302	0.0860656	-0.597036	-1.01823	-0.999014	-1.2663	-1.08077	-0.632883	GAGCAGCGCCACCGTGGGGCCCAAGGCGCCGGCGGTCGGCAAGAAGGCCTCGCAGGCCTCTCAGGAGTAC	H2A histone family, member X (H2afx)
27	Mm.7362	Lmnb2	-0.585902	-0.458746	-1.16693	-0.813291	0.641523	-2.13394	-2.4499	-2.5362	-2.67332	-2.58938	-2.00251	AGACCGTGGAGGGAGCTCTGCCGGAGCTCAGAGGGAGGCCTCTGAGGGAGTATGTGAAACGACGTCCGAG	lamin B2
28	Mm.347470	Nap1l2	1.0778	-0.617435	-0.125538	0.264954	0.0277026	-1.81636	-1.56197	-2.10852	-1.8711	-1.62842	-1.7447	CAGACTCAGACCGTCCAAAAGGACTTATCGGTTATCTTTTAGATACCGATTTCGTTGAAAGTCTCCCAGT	nucleosome assembly protein 1-like 2 (Nap1l2)
28	Mm.2981	Vrk1	2.20524	-0.10161	-0.81638	-0.409095	0.19671	0.609681	0.413361	0.430513	0.280877	0.25481	0.819584	gggattggaacaagacatgctaaggctagaccgtaggggttcacgaaccagaaagaaagcccagaagtaa	vaccinia related kinase 1
29	Mm.104155	Add2	0.928014	1.03533	1.11383	1.28623	1.18876	-2.00889	-1.62023	-1.65286	-1.57502	-1.42122	-1.55287	ccttgtccccagagggctcgccctctaagtcaccctccaaaaagaaaaagaaattccgaaccccctcgtt	adducin 2 (beta)
29	Mm.5159	Apbb2	0.971167	0.838626	1.01791	1.11256	1.12095	-1.47359	-1.20376	-1.24234	-1.08808	-1.04854	-1.04382	tgtgaaacgaggggtcttatccctcattgacactttgaaacagaagcggccggtcacagagactccctag	amyloid beta (A4) precursor protein-binding, family B, member 2
29	Mm.248254	Calu	1.33755	0.888862	1.44598	1.28501	1.37931	-1.29829	-0.961016	-1.02274	-0.71828	-0.891892	-0.831042	ATTAAGTTTGCACAAAAGCGCTGGATTCACGAGGATGTAGAGCGGCAATGGAAGGGGCACGACCTCAATG	calumenin (Calu), transcript variant 1
29	Mm.46182	Cda	1.40554	1.04176	0.998801	0.83088	0.896405	-1.63004	-1.03825	-1.10568	-1.28585	-1.25815	-1.27872	GTGGAGCCTGCCGACAAGTCATGAGAGAGTTTGGCACCGACTGGGCCGTGTACATGACCAAGCCGGATGG	cytidine deaminase
29	Mm.335584	Crlf1	1.22239	0.748659	1.15209	1.01713	0.942552	-0.532332	-0.0403642	-0.224286	-0.105719	-0.186912	-0.154517	TCCTGCCGGCTAAACTCTAAGGATAGGCCATCCTCCTGCTGGGTCAGACCTGGAGGCTCACCTGAATTGG	cytokine receptor-like factor 1
29	Mm.8180	Dpysl3	1.37809	0.904204	1.30105	1.19456	1.68496	-1.19131	-0.732797	-0.872279	-0.72411	-0.755981	-0.514075	CAAGAAGAACATTCCGCGGATCACGAGTGACCGTCTTCTAATCAAGGGAGGGAGAATCGTCAATGATGAT	dihydropyrimidinase-like 3 (Dpysl3)
29	Mm.295263	Dcamkl1	1.47916	1.16984	1.12292	1.10974	1.21266	-2.41479	-1.8266	-1.88369	-1.94789	-2.03787	-1.99686	gaactcggaatcggaggactactcccccagctcctctgagactgttcgctcccccaattcgcccttttaa	double cortin and calcium/calmodulin-dependent protein kinase-like 1
29	Mm.57094	Fgf2	0.964022	0.811753	0.768048	1.12661	1.10231	-1.22075	-0.787003	-0.93559	-0.88925	-0.85361	-0.829257	AAGGACCCCAAGCGGCTCTACTGCAAGAACGGCGGCTTCTTCCTGCGCATCCATCCCGACGGCCGCGTGG	fibroblast growth factor 2 (Fgf2)
29	Mm.276715	Fgfr4	1.51925	0.923603	1.22485	1.18919	1.62491	-0.187875	0.230522	-0.000954756	0.172513	0.0190525	0.368809	tacttttaagcagctggtggaagctctggacaaggtcctgctggctgtctctgaagaggctggaagctga	fibroblast growth factor receptor 4
29	Mm.133132	Gulp1	1.5609	0.77223	1.30921	1.20273	1.49321	-1.35039	-0.630686	-0.949626	-0.667598	-0.778983	-0.570651	CTATTTTAAAGGATTATTTATTTCTTTTAATTTGGAACAACAACAAAATGTTTCTACCAACACTCTCTCC	GULP, engulfment adaptor PTB domain containing 1
29	Mm.133132	Gulp1	0.936539	0.509689	1.34866	1.16988	1.19599	-2.32739	-2.11168	-2.24539	-1.81428	-1.8651	-1.89308	cctgatattcagtccaaattggatgagatgcaggaggggttcaaaatgggactaactcttgaaggaacag	GULP, engulfment adaptor PTB domain containing 1
29	Mm.280805	Hip1	1.07323	0.494611	1.18616	1.14027	1.27401	-0.820483	-0.370734	-0.648206	-0.402708	-0.422157	-0.317857	AGCAGACTTTGTTTGACAACAAGTTTGATGACGTCTTTGGCAGCTCATTGAGCAGCGACCCTTTCAATTT	huntingtin interacting protein 1
29	Mm.5079	Hsd11b2	1.25133	0.617885	0.957433	0.860778	1.04907	-1.19144	-0.719088	-0.964406	-0.827217	-0.790566	-0.77781	TGTTGGATTTGAATAGCCCTGGTGCCCTAGAACTGCGTGACCTCTGTTCTCCTCGCCTGAAGCTGCTGCA	hydroxysteroid 11-beta dehydrogenase 2 (Hsd11b2)
29	Mm.6424	Itgb5	1.14836	0.82713	1.11297	0.782966	1.11099	-1.59883	-1.28674	-1.33113	-1.22172	-1.27671	-1.2782	gctcagtggactgaggctcctggatggctggagggggactaaggatgaagactctggcgtgccttggact	integrin beta 5 (Itgb5)
29	Mm.197518	Laptm4b	1.21553	0.642805	1.06756	0.930148	1.21783	-0.878664	-0.4315	-0.690791	-0.530471	-0.538831	-0.461327	ATGATCCTGATATGTGCCATGGCTACTTACGGTGCATACAAGCAACATGCTGCCTGGATCATCCCGTTCT	lysosomal-associated protein transmembrane 4B (Laptm4b)
29	Mm.1260	Nme2	1.15328	0.536039	0.994334	0.775001	1.03118	0.436341	0.874712	0.62932	0.78494	0.664762	0.824325	GTGCTGAGAAAGAGATCCATCTGTGGTTTAAGCCCGAAGAACTGATCGACTACAAGTCTTGTGCCCATGA	expressed in non-metastatic cells 2, protein (Nme2)
29	Mm.43278	Olfm1	1.40252	0.725868	0.722748	0.930778	1.59561	-2.08644	-1.39174	-1.61374	-1.56126	-1.4581	-1.35101	cctggagaccaagttcaagcaggtggaggagagccataagcagcatctagccaggcagttcaagggctaa	olfactomedin 1
29	Mm.28777	Pls3	0.900124	0.864474	1.24373	1.19217	1.43748	-0.817715	-0.302025	-0.380379	-0.242339	-0.23707	-0.139391	CAAGGAAGCTAATATGCCACTGCCCGGATATAAAGTGAGAGAAATTATTCAGAAACTCATGGTGGATGGT	plastin 3 (T-isoform)
29	Mm.328072	Pvrl3	0.990934	0.545227	1.29301	1.18249	1.10898	-1.26395	-0.790924	-1.17836	-0.764818	-0.747988	-0.77418	GGCATTCCTCACCTGCTGACGTCCAGGATATAGCAACAGAGCATAAAAAATTGCCCTTTCCTTTGTCAAC	poliovirus receptor-related 3 (Pvrl3)
29	Mm.328072	Pvrl3	0.958711	0.863827	1.26851	1.06279	0.911836	-1.32396	-0.846688	-0.855439	-0.755051	-0.736558	-0.835084	GACCGAAGCCCTCGCCAACATCACCCACGCAACCCCGAGAGACTCTACATCAACCCACGAGAACATTATG	poliovirus receptor-related 3 (Pvrl3)
29	Mm.29073	Rpa3	0.930997	0.711496	1.25804	1.26851	1.18999	-1.32189	-0.878012	-0.91079	-0.792629	-0.728985	-0.830906	ATGGAGGACATAATGCAGCTCCCCAAAGCGCGCGTCAACGCCAGCATGTTACCACAGTATATCGACCGGC	replication protein A3 (Rpa3)
29	Mm.121878	Tpm1	1.00917	0.495909	0.595376	1.03795	1.13769	-1.23456	-0.947095	-1.12116	-0.99795	-0.893699	-0.811404	gatgacttagaagagaaagtggcccatgccaaagaagaaaaccttagtatgcaccagatgctggatcaga	tropomyosin 1, alpha
30	Mm.222320	Gpm6b	1.40219	0.514664	1.05939	0.866346	1.1547	-0.0108945	0.142002	-0.197766	0.156859	-0.0231774	0.246297	tgatctacatgatggctactacatataactatgcggttttgaagtttaagagtcgggaagactgctgcac	glycoprotein m6b
30	Mm.43831	Lgals1	1.50233	1.10462	0.836405	0.596476	0.789607	0.00768961	0.733383	0.513643	0.406738	0.250872	0.384224	taacaccaaggaagatgggacctggggaaccgaacaccgggaacctgccttccccttccagcccgggagc	lectin, galactose binding, soluble 1
30	Mm.41339	Myo5c	1.76907	0.260884	0.230806	0.479573	1.36442	0.46819	0.429715	0.0123941	-0.0608007	0.204341	0.796392	ATGGAATGTCAACGAATCCCAGTGTTTCCGCTGGCCTCTCACACAGCCCATGTACTCCACACACTGAACA	myosin VC
30	Mm.41702	Sox11	0.992424	0.606733	0.679919	0.579871	0.678587	-1.21154	-0.866133	-0.997894	-0.968421	-1.06306	-0.994328	GCGCCGAGGACGCCGACGACCTCATGTTCGACCTGAGCTTGAATTTCTCCCAGGGCGCGCACAGCGCCTG	SRY-box containing gene 11 (Sox11)
31	Mm.245297	Klkb1	1.02808	0.536305	-0.0666914	0.405465	0.709148		-1.68105	-1.95245	-2.28509	-2.05173	-1.88133	TCATGAAAGAGAGCATTACAGGGACTTTGCCAAGAATACACCGGACAGGGGCCATTTCTGGTCATTCTTT	kallikrein B, plasma 1 (Klkb1)
31	Mm.252982	Mrps9	1.6438	0.0171643	0.20836	0.366519	0.696439	-0.898479	-0.388377	-0.834665	-0.800162	-0.741835	-0.590754	CAGCTTCGTCACTGAGGATGAGGTCGAGTGGATGAGACAAGCCGGACTACTTACCCCTGATCCTCGGATC	mitochondrial ribosomal protein S9
31	Mm.43278	Olfm1	1.03512	0.306207	0.359806	0.466681	0.948808	-1.49012	-1.10461	-1.42366	-1.39027	-1.31076	-1.17669	ctggaacaatggccatcagaccctctataatgtcaccctcttccatgtcatccgctccgatgagttgtag	olfactomedin 1
31	Mm.253542	Rnf138	1.01656	-0.158391	0.342315	0.324119	0.725811	-1.4392	-1.27106	-1.64321	-1.39885	-1.34433	-1.21084	ATAGTTCCTGTGACATGTCCTATTTGTGTGTCTCTTCCTTGGGGAGATCCTAGCCAGATTACTAGAAATT	ring finger protein 138
32	Mm.27254	Enpp1	0.902227	0.883887	1.37836	1.37136	1.42759	-1.09517	-0.742485	-0.803864	-0.557826	-0.473565	-0.536686	GAGCGCGACGGCGACCAGGCAGGGCACGGGCCCCGGCACGGGTCAGCGGGAAACGGTCGCGAGCTCGAGT	ectonucleotide pyrophosphatase/phosphodiesterase 1 (Enpp1)
32	Mm.265716	Fgfr1	0.961146	0.78158	1.40444	1.41226	1.51339	-0.691977	-0.331603	-0.412865	-0.140254	-0.108749	-0.0935325	gttacctgaggagccctgtctgcctcgacaccccacccagcttgccaacagtggactcaaacggcgctga	fibroblast growth factor receptor 1
32	Mm.1528	Gpc4	1.21848	0.739108	1.57887	1.96313	1.78595	-0.886889	-0.447559	-0.611216	-0.289494	-0.0458287	-0.188938	GAAGAGAAGTACAGCCTGCAAAGTAAAGATGATTTCAAAACCGTGGTCAGCGAACAGTGCAACCATTTGC	glypican 4 (Gpc4)
32	Mm.1451	Mfge8	0.91251	1.00874	1.22821	1.45319	1.59423	-2.4653	-2.14586	-2.05513	-1.94701	-1.91284	-1.85363	ccactgtgaaaccgagaccaactactacaacctggatggagaatacatgttcaccacagccgtccccaat	milk fat globule-EGF factor 8 protein (Mfge8)
32	Mm.6442	Pkd2	1.15697	0.903571	1.43968	1.48067	1.59596	-1.15194	-0.734874	-0.822055	-0.633118	-0.585391	-0.548146	AGGAACTTCTGGCTGGACCGGGGCACGCGGGCAGCTTTTATAGACTTCTCGGTGTATAACGCAAACATTA	polycystic kidney disease 2 (Pkd2)
32	Mm.41639	Ptprz1	0.571746	0.676681	1.64109	1.77145	1.61495	-1.31689	-1.16909	-1.0026	-0.680045	-0.576184	-0.674681	GAACTTTTTGTGCTCTTACAACACTTATGCACCAACTAGAAAAAGAAAACGCCATGGATGTTTACCAAGT	protein tyrosine phosphatase, receptor type Z, polypeptide 1
32	Mm.274553	Slc6a8	1.50783	1.00621	1.39401	1.50627	1.83066	-0.89944	-0.249234	-0.452256	-0.370092	-0.211859	-0.138478	ATGGCGAAAAAGAGCGCTGAAAACGGTATCTATAGCGTGTCTGGTGACGAGAAGAAGGGTCCTCTCATCG	solute carrier family 6 (neurotransmitter transporter, creatine), member 8
33	Mm.175661	Ifitm1	0.650748	-0.430688	-0.641608	-0.700555	-0.185278	-1.14756	-1.04967	-1.41222	-1.49493	-1.51859	-1.21065	gaacatcagctccctgttcttcaccatcctcacggccatcgtcgtcatcgttgtctgtgccattagatga	interferon induced transmembrane protein 1
34	Mm.104155	Add2	-1.14609	-1.51591	-1.79523	-1.23244	0.235842	-0.939621	-1.58072	-1.61304	-1.7701	-1.56799	-0.888754	ccttgtccccagagggctcgccctctaagtcaccctccaaaaagaaaaagaaattccgaaccccctcgtt	adducin 2 (beta) (Add2)
34	Mm.9086	Slc16a1	-0.792961	-1.4013	-1.6125	-1.11337	-0.0689929	0.0633	-0.319079	-0.600237	-0.739227	-0.595559	-0.0465188	AGAGATAGAAGTTATATTCAGTGCAACGACCAGTGAAGTATCATGGATATCATCTATAATGTTGGCTGTC	solute carrier family 16 (monocarboxylic acid transporters), member 1 (Slc16a1)
34	Mm.247676	Hmbs	-1.01491	-1.54082	-1.85437	-1.37921	0.0518289	1.60221	1.08711	0.944818	0.704133	0.98397	1.57653	CTGCCACAACAGATCCTATTACAGCTTTTCTTCTGGTCTTGCTTCTCTGGATCCCGTAGAGGGCAGAAGG	hydroxymethylbilane synthase
34	Mm.247676	Hmbs	-1.32234	-1.41875	-1.46931	-1.272	0.0993412	-0.130246	-0.790282	-0.709044	-0.786873	-0.804583	-0.102045	cagcttgctgctcaacaaaggagccaagaacatcctggatgttgcacggcagcttaatgatgtgcgctaa	hydroxymethylbilane synthase
35	Mm.4352	Col18a1	1.86937	1.12288	1.87423	1.719	1.37038	-2.5873	-1.90278	-2.18214	-1.7957	-1.89419	-1.99657	cccaggtggcacctcctggatgtgctcaccagtttggtcttgctgctggtggcacgcgtctcctgggcag	procollagen, type XVIII, alpha 1 (Col18a1)
35	Mm.2020	Csrp2	2.01797	1.81403	1.80649	1.38245	1.07339	-1.03742	-0.143421	-0.23869	-0.253377	-0.450085	-0.57959	GCAGGAAAAATTTAGACAGCACAACAGTGGCGATTCATGATGAAGAGATCTACTGCAAATCCTGCTACGG	cysteine and glycine-rich protein 2 (Csrp2)
35	Mm.87759	Enah	1.38351	1.44124	2.04602	1.83643	1.66069	-1.90307	-1.42307	-1.31844	-1.04279	-1.19479	-1.2497	aaggccttgactatgacaggctgaagcaggacattttagatgagatgagaaaagagctggcaaagctgaa	enabled homolog (Drosophila)
35	Mm.265716	Fgfr1	1.57842	1.87543	1.55872	1.72988	1.79297	-2.05313	-1.37602	-1.25051	-1.38554	-1.24819	-1.2986	cagagcatcaactggctgcgggatggggtgcagctggtggagagcaaccgtacccgcatcacaggggagg	fibroblast growth factor receptor 1 (Fgfr1)
35	Mm.90147	Gpr23	1.20475	0.903712	1.86577	1.48125	1.67593	-1.79457	-1.26769	-1.40633	-1.01462	-1.07981	-1.19929	CTGGCCTTTTGGTGACACCCTCTGTAAGATCTCAGGGACTGCGTTCCTCACCAACATCTATGGGAGCATG	G protein-coupled receptor 23
35	Mm.4655	Gal	2.12687	0.766478	1.77946	1.83041	1.9275	-2.06921	-0.771506	-1.43226	-1.06683	-1.00937	-0.891636	ATGGCCAGAGGCAGCGTTATCCTGCTAGGCTGGCTCCTGTTGGTTGTGACCCTGTCAGCCACTCTGGGAC	galanin (Gal)
35	Mm.34901	Grtp1	1.57688	1.17263	1.58252	1.54156	1.70262	-1.83653	-1.29491	-1.43819	-1.17113	-1.21455	-1.14744	acgcattcatgcagaaaatcttttcagaaccaggaagcctgtccatgacgaccatcaccaggcttcggaa	GH regulated TBC protein 1
35	Mm.6904	Fgfr3	0.619944	1.13708	2.03278	1.56862	1.35189	-2.29965	-2.17729	-1.91975	-1.48945	-1.74338	-1.80913	agatgactcggtgttcacccatgacctgctacccccaggtccacccagtaacgggggacctcggacgtga	fibroblast growth factor receptor 3
35	Mm.310772	Robo1	1.38202	1.38785	1.76978	1.88084	1.69567	-1.05116	-0.420264	-0.477139	-0.32994	-0.322361	-0.292831	GTGGGGAAAGAGTGGAGACCGACAAAGATGACCCGCGCTCACACCGGATGCTGCTGCCAAGCGGGTCTTT	roundabout homolog 1 (Drosophila)
35	Mm.334633	Serpinh1	1.93796	1.71892	2.34692	2.27929	2.12928	0.265948	1.07054	0.941621	1.24559	1.15169	1.18054	TGGCAGCCGAGGTGAAGAAACCCCTAGAGGCGGCAGCCCCTGGTACTGCGGAGAAGCTAAGTTCCAAGGC	serine (or cysteine) proteinase inhibitor, clade H, member 1 (Serpinh1)
36	Mm.261006	Bcl2l12	-0.445739	-0.613854	-0.697706	-0.592476	0.144075	-0.0655552	-0.290388	-0.315683	-0.400356	-0.337179	-0.0245091	CTCCTCCCCAAATTGCTCCAGCCCGTCTCTGCCGTGCCCGGGGCCCCCACCGCCATCCCCGGATCCTCTG	BCL2-like 12 (proline rich)
36	Mm.289747	Cdc20	-0.296151	-0.28161	-0.973129	-0.824372	0.217082	-0.797219	-1.08599	-0.901519	-1.29492	-1.30936	-0.814588	ATGGCGCAGTTCGTGTTCGAGAGCGATTTGCACTCACTGCTTCAACTGGACGCACCCATCCCCAATGCCC	cell division cycle 20 homolog (S. cerevisiae) (Cdc20)
36	Mm.21325	Coch	-1.22995	-1.14587	-0.688032	-0.890973	-0.331357	-1.40006	-2.11321		-1.89282	-1.88272	-1.65758	GCTGCTGTCCATAGGGGAGTGATTGGCACCTCAGGGGGACCTGTGCGTGTCTACAGCCTTCCTGGTCGAG	coagulation factor C homolog (Limulus polyphemus) (Coch)
36	Mm.25264	Ddx21	-0.740775	-0.011696	-0.552375	-0.567642	-0.631156							CCCCTTGAGAAGCAAGCAGACTCTGAAACCAAAGAGATAATAACAGAGGAGCCTTCCGAAGAAGAGGCAG	DEAD (Asp-Glu-Ala-Asp) box polypeptide 21
36	Mm.35597	Dppa4	-0.880242	-0.532217	-0.815404	-0.515466	-0.124502	-0.584117	-0.765965	-0.866428	-0.845047	-0.670672	-0.495046	GAAGAAGTGGAATTGCAGATGTCTAGTCAACCTAGCACGGCTCCTGCAAAGGCTAAAGCAACGGGGAAAA	developmental pluripotency associated 4
36	Mm.295263	Dcamkl1	-1.34156	0.105361	-0.376478	-0.136336	0.0845574	-2.20418	-2.71888	-2.30539	-2.51278	-2.43033	-2.37583	GGCCCTGGGGAAGGTGATGAGCTTGGGAGAAGGCACAGCTTGCAGAGGGGATGGAGGAGGGAAGAGTCTG	double cortin and calcium/calmodulin-dependent protein kinase-like 1 (Dcamkl1)
36	Mm.3994	Dusp16	-0.587787	-0.351398	-0.721318	0.0927817	-0.165792	-2.70302		-2.58353	-2.82091	-2.37531	-2.57069	ctctgcctacagctgtggccagctgcccacttgcagtgaccaaatctattctgttcgtaggcggcagaag	dual specificity phosphatase 16
36	Mm.336087	Hmgb3	-1.68503	-0.144581	-0.528844	-0.494476	-0.0363676	-2.08072	-2.92631	-2.04748	-2.40804	-2.339	-2.18678	ATGGCTAAAGGTGACCCCAAGAAACCAAAGGGCAAGATGTCTGCTTATGCCTTCTTTGTGCAGACATGCA	high mobility group box 3 (Hmgb3)
36	Mm.148278	Map4k1	-0.331576	-0.449359	-0.810164	-0.645234	0.142692	-1.60301	-1.79471	-1.81576	-2.03888	-1.85146	-1.56053	GCTTGCTGTGTGGCTGAGAGTGCTAGCTCTGGGGGCCCATTCTTATGTGGGGCATTGGAGACGTCTGTGG	mitogen activated protein kinase kinase kinase kinase 1
36	Mm.154879	Nmu	-1.49165	-0.959995	-0.593064	-0.251502	-0.410742	-1.7563	-2.52106	-2.44073	-2.0821	-1.93156	-2.11917	CACAGAAGTTGGGAAATTCAAATGTTGTGTCCTCTGTTGTGCATCCGTTGCTGCAGCTCGTCCCTCAACT	neuromedin (Nmu)
36	Mm.221322	Nr6a1	-1.22561	-0.693147	-0.622321	-0.435735	0.156768	-2.02803	-2.4617	-2.3334	-2.39469	-2.23157	-2.06107	TGGCCAAGGCCATATACCTGTTTCCGTCCCAGATGATCGAGCTGAACAACGAACCTGTCTCATCTGTGGG	nuclear receptor subfamily 6, group A, member 1 (Nr6a1)
36	Mm.246804	Pitx2	-0.731368	-0.937344	-0.771109	-0.133531	-0.0915672	-2.30324	-2.6081	-2.9773	-2.79676	-2.46625	-2.39537	actcctccaaacatagactggaggtgcatacaatctccgatacttccagccctgaagtcgcagagaaaga	paired-like homeodomain transcription factor 2
36	Mm.255607	Timp4	-1.28621	-0.31435	-0.929536	0.418537	-0.635623	-1.80672		-2.11429	-2.2285	-1.81512	-2.24504	tggtggccctcacccaaacttatgccacggcagaacccttcatcgacgccaagtatgacatccgagttca	tissue inhibitor of metalloproteinase 4
36	Mm.306021	Ugt8	-0.736705	-0.600822	-1.10519	-0.324414	0.0557914	-2.20279	-2.41085	-2.32195	-2.55946	-2.32882	-2.22094	catgacggagcccgtcacctccgttctgctgtccatcagatctctttctgccagtatttcctactggata	UDP-glucuronosyltransferase 8 (Ugt8)
37	Mm.307103	Cdc25a	-0.0736048	0.0666751	-0.820157	-0.606891	0.19134	-0.877529	-0.979583	-1.04129	-1.23893	-1.20709	-0.851301	AAATAACAGCAGTCTACAGAGAATGGGCTCCTCAGAATCGACCGATTCAGGTTTCTGTCTAGATTCTCCT	cell division cycle 25 homolog A (S. cerevisiae) (Cdc25a)
37	Mm.347478	Pim2	-0.0883692	0.726178	-0.927548	-1.09118	-0.0775582	-2.15506	-2.32572	-2.05255	-2.68768	-2.75572	-2.36982	CCCTCCTGGGTAAGGGAGGCTTTGGCACCGTCTTCGCGGGACACCGCGTCACGGATAGACGTCAGGTGGC	proviral integration site 2
37	Mm.6250	Prom1	-0.22684	-0.0766659	-0.789934	-0.403622	0.193939	-1.90786	-2.17861	-2.311	-2.44072	-2.09343	-2.00273	gcaggatggattcagaggatgtatacgacgatgttgagactgtgcccatgaaaaatttggaaatcgatag	prominin 1 (Prom1)
37	Mm.1056	Slc1a5	-0.350341	0.00928247	-0.772234	-0.480677	0.290547	-0.650035	-0.866683	-0.682192	-1.10065	-0.949249	-0.593994	CAGAGAGGACCAGAGTGCGAAAGCAGGTGGTTGCTGCGGTTCCCGTGACCGGGTGCGCCGCTGCATTCGC	solute carrier family 1 (neutral amino acid transporter), member 5 (Slc1a5)
39	Mm.89207	Chst4	1.86214	-0.182322	0.871555	1.03961	1.2792	-1.78221	-1.34195	-2.11013	-1.6286	-1.52212	-1.37855	CCCTGGCCCAGACGACCAGACTATATAAATTTGTGGGGTTGGATTTTTTGCCCCACCTCCAAACATGGGT	carbohydrate (chondroitin 6/keratan) sulfotransferase 4 (Chst4)
39	Mm.34797	Crabp1	1.84862	1.09328	0.825015	1.84106	0.256619	-2.33485	-1.46028	-1.72277	-1.91162	-1.63463	-2.31249	CTTCTTGAGGGGGATGGCCCTAAAACTTACTGGACCCGAGAGCTGGCCAACGATGAGCTAATCCTGACAT	cellular retinoic acid binding protein I (Crabp1)
39	Mm.741	Fabp5	1.88634	1.17029	1.03912	0.897708	1.17267	-0.261935	0.646111	0.065752	0.0702131	0.00204934	0.166737	CACGGCTTTGAGGAGTACATGAAAGAGCTAGGAGTAGGACTGGCTCTTAGGAAGATGGCTGCCATGGCCA	fatty acid binding protein 5, epidermal (Fabp5)
39	Mm.43831	Lgals1	1.75994	1.13782	1.11427	0.746502	0.945127	0.0732698	0.888054	0.61134	0.508558	0.364138	0.482932	CATGAATTCAAGTTCCCCAACCGCCTCAACATGGAGGCCATCAACTACATGGCGGCGGATGGAGACTTCA	lectin, galactose binding, soluble 1 (Lgals1)
40	Mm.207263	Tcea1	0.186053	-0.885851	-1.09159	-1.68922	-1.52005	-1.09931	-1.88966	-1.55903	-1.72139	-2.03824	-1.92299	GGGGAGTGGAAGCGGGCACCTCACTGGGCAGTCAGAGTCTCGCTGGCCTTGTCGATCACACTCTGGGCTT	transcription elongation factor A (SII) 1
41	Mm.333500	Arntl2	-0.942043	-0.536578	-0.126294	0.365114	1.25518	-2.45089	-2.84065	-2.95733	-2.74782	-2.37462	-2.27899	caaaagacgtcgccaaagtaaaggaacaactttcttgtgatggttcaccaagagagaaacctatagacac	aryl hydrocarbon receptor nuclear translocator-like 2
41	Mm.282158	Cct5	-0.943048	0.447475	-0.345423	0.0989041	0.466284	-2.30296	-2.92243	-2.20184	-2.59112	-2.42979	-2.34029	CCTCGCCTTCGATGAGTATGGGCGCCCCTTTCTCATTATCAAGGACCAAGATCGCAAGTCCCGTCTCATG	chaperonin subunit 5 (epsilon) (Cct5)
41	Mm.9114	Crym	-0.696042	0.575183	-0.242477	-0.103436	0.562913	-2.19144	-2.49813	-2.03863	-2.36873	-2.24006	-2.03488	AACTTCTCCAAAGGTCCCGACGGAGGGGTCATGCAGCCAGTGCGCACCGTGGTGCCTGTAGCCAAGCACC	crystallin, mu (Crym)
41	Mm.293753	Lck	-0.849308	0.437088	-0.729961	-0.23679	0.460166	-1.79571	-2.81192	-1.88024	-2.54221	-2.16548	-2.00392	gagaacattgacgtgtgtgaaaactgccactatcccatagtcccgctggacagcaagatctcggtaagag	lymphocyte protein tyrosine kinase
41	Mm.16711	Mcm2	-1.65823	-0.578308	0	-0.126752	0.076373	-1.53849		-1.6739	-1.48066	-1.39899	-1.40341	ATGGCGGAGTCTTCTGAGTCTCTCTCAGCATCTAGCCCTGCCCGTCAGCGGCGCCGGATCAGTGATCCCC	minichromosome maintenance deficient 2 mitotin (S. cerevisiae) (Mcm2)
41	Mm.42138	Nfe2l3	-0.962811	-0.829279	0.414515	0.165129	0.232193	-1.9831	-2.40396	-2.16693	-1.87202	-1.87401	-1.89531	ATTTAGAAGAGATCCATCAGCAAGGTCTTCACAGGCACAAGAACCATTTCTGCAGTTAAATCCTCATACA	nuclear factor, erythroid derived 2, like 3 (Nfe2l3)
41	Mm.246319	Kcnn2	-1.7168	0.803585	-0.640657	-0.33887	0.548433	-2.2443	-3.21219	-2.38303	-2.814	-2.61044	-2.37776	GAAATACTGGTGTGTGCTATCCATCCCATACCTGGGAATTATACGTTCACATGGACAGCCCGGCTTGCCT	potassium intermediate/small conductance calcium-activated channel, subfamily N, member 2 (Kcnn2)
41	Mm.40615	Kcnq2	-1.09278	-0.441183	-0.200021	0.0512933	0	-2.28216	-2.9964	-2.51012	-2.46249	-2.50472	-2.38643	ctgtgtgtgcttctatgtacagcaagtaactgtgtgtcctggcacacccagggtcacttctcagttatag	potassium voltage-gated channel, subfamily Q, member 2
41	Mm.292016	Sfrs7	-0.801423	-0.0209605	0.0897369	-0.240765	0.0837309	-1.71995	-1.98791	-1.6578	-1.62339	-1.78012	-1.66656	GGCATGCCTCGGAGATCTCGTTTTGATAGGCCACCTGCCCGTCGTCCCTTTGATCCTAATGATAGATGCT	splicing factor, arginine/serine-rich 7
41	Mm.12810	Tnfrsf8	-1.57936	0.235283	0.164997	0.493112	0.479028	-2.47587	-3.41427	-2.61966	-2.42165	-2.27765	-2.23846	TTCAAGCCTTCCCAACGGATCGACCACTCAAGACCACCTGTGCCGGAGACCTCAGCCACTACCCAGGGGA	tumor necrosis factor receptor superfamily, member 8 (Tnfrsf8)
42	Mm.4687	Grpr	-1.51806	-1.90954	-1.46326	-0.743791	-0.944462	-1.02497	-1.38416		-1.46103	-1.13849	-1.26034	CATCCCTGCAGTTTATGGGCTTATCATCGTGATAGGTCTTATTGGCAACATCACGCTCATCAAGATCTTC	gastrin releasing peptide receptor (Grpr)
42	Mm.291554	Prkci	-0.844671	-1.41399	-1.05623	-1.01297	-1.03664	-0.726237	-0.457132	-0.658163	-0.613968	-0.629128	-0.560062	TGACAATGAGCAGCCGTTCACCATGAAATGGATAGATGAGGAAGGAGACCCATGTACAGTGTCTTCTCAG	protein kinase C, iota (Prkci)
42	Mm.159684	Tmpo	-1.40164	-1.59176	-1.13561	-0.914227	-1.18274	-0.0794434	0.351391	0.132678	0.415548	0.134063	0.457595	tgccaatcactgaattctcagacataaccagaagaacaccaaagaaaccattgacaagagctgaagtggg	thymopoietin
42	Mm.4259	Tacstd1	-2.6842	-1.53632	-1.76791	-1.76791	-1.01022	-1.37668	-2.84285	-2.12845	-2.19361	-2.26186	-1.9763	GCCAGTGTACTTCCTATGGTACACAGAATACTGTCATTTGCTCCAAACTGGCGTCTAAATGCTTGGCGAT	tumor-associated calcium signal transducer 1 (Tacstd1)
43	Mm.6047	Nanog	-1.27875	-0.287682	-0.950719	-1.46343	-0.47438	-1.60313	-1.97512	-1.50553	-1.93663	-2.17084	-1.85202	AGCGGTGGCAGAAAAACCAGTGGTTGAAGACTAGCAATGGTCTGATTCAGAAGGGCTCAGCACCAGTGGA	Nanog homeobox
43	Mm.294154	Orc1l	-1.39298	-0.658209	-1.05619	-1.30318	-0.15341	-1.17615	-1.87781	-1.75514	-1.67255	-1.87904	-1.32494	ACTCGAGTTAAAAATGGACAAACTCAACCTTTTTGTGCCAAAAGTAGTGTGGTTCTGAGAGCCCGGAACC	origin recognition complex, subunit 1-like (S.cereviaiae) (Orc1l)
43	Mm.306021	Ugt8	-1.37506	-0.896017	-1.10286	-1.20115	-0.337886	-1.20587	-1.93043	-1.96784	-1.77233	-1.64403	-1.58239	ttcctactggatattgcctttgtgcttctgcttggtgctgtcttgctctacttcatattgtcctatgtga	UDP-glucuronosyltransferase 8
44	Mm.37533	Homer1	0.185028	-2.79728	-0.940983	0.280031	-0.837187	-2.17954	-2.13236	-3.36025	-2.33777	-1.96303	-2.4473	agccaagggctgagccaactcagaatgcattgccatttccacataggtacacgttcaattcagcaatcat	homer homolog 1 (Drosophila) (Homer1), transcript variant S
44	Mm.6370	Miz1	-0.802659	-1.1967	-0.694454	-0.459871	-0.31628	-0.863481	-1.02058	-1.17596	-0.933072	-0.777025	-0.861503	gttactgggctttgctggacggaataaaagtgggcgcaaacatgaccttctgatgagggcgttgcattta	Msx-interacting-zinc finger
45	Mm.206417	Cbs	-1.78557	-1.78557	-1.43075	-1.60016	-1.14958	-2.16073	-3.08082	-2.95328	-2.68392	-2.76266	-2.62911	ggtgtttggggttgtcactgccattgacctgctaaacttcgtggcagcccgtgagcagacccagacatag	cystathionine beta-synthase
45	Mm.141936	Igfbp2	-1.94688	-2.42098	-1.61187	-1.46294	-1.45668	-1.78072	-1.84181	-2.14209	-1.77781	-1.74001	-1.72688	AGGAGGGCGAAGCATGCGGCGTCTACATCCCGCGCTGCGCCCAGACGCTACGCTGCTATCCCAACCCGGG	insulin-like growth factor binding protein 2 (Igfbp2)
45	Mm.273768	Klhl7	-0.927874	-2.44909	-1.95846	-2.23937	-1.35605	-1.76138	-2.25163	-2.72149	-2.57877	-2.63121	-2.36167	AACTTAATGTTCACAACTAACATGCTTGAATCTAAGTCCTTTGAAGTAGAACTCAAAGATGCTGAACCTG	kelch-like 7 (Drosophila)
45	Mm.6250	Prom1	-1.79759	-1.59419	-2.14998	-1.78266	-1.62534	-1.47261	-1.94188	-1.93261	-2.07776	-2.08773	-1.92606	gcaggatggattcagaggatgtatacgacgatgttgagactgtgcccatgaaaaatttggaaatcggtag	prominin 1
46	Mm.42138	Nfe2l3	-0.904456	0.814891	-0.889857	-0.0837699	-0.0870114	-2.5807	-3.0244	-2.33935	-3.13807	-2.71561	-3.09638	caccgaggctaggaacgagagccatctacattggtcagatacatctttctctttggaagatttattccaa	nuclear factor, erythroid derived 2, like 3
46	Mm.9199	Pole2	-0.321025	1.38683	-0.940916	-0.436203	0.161383	-1.00153	-1.17308	-1.08224	-1.46619	-1.35241	-1.05971	CCTTGAAGAAAGTGGGAGCAAGTTCCAGCTTAAAACTATAGAAACCTTACTGGGTAGCACAAGCAAAGTT	polymerase (DNA directed), epsilon 2 (p59 subunit)
46	Mm.40615	Kcnq2	-0.405465	1.60252	-0.524326	-0.405465	0.338113	-2.14535	-2.08709	-1.24306	-2.3027	-2.10098	-1.81757	TCTTCCTGCTGTGAGTCCCGCGCACCTTCCTACTCTGGAGATGTTAGGGGTTTTAGAGGCTCCCCATAAG	potassium voltage-gated channel, subfamily Q, member 2
46	Mm.42015	Sema5b	-2.18776	0.531523	0.824776	-0.70462	0.352102	-1.9656	-3.09766	-2.48033	-1.73383	-2.33149	-1.91143	GTCCGCTTCTCACATCTCGTGGTAGACCTTGTGCAAGCTAAGGACACGCTCTATCACGTACTCTACATAG	sema domain, seven thrombospondin repeats (type 1 and type 1-like), transmembrane domain (TM) and short cytoplasmic domain, (semaphorin) 5B (Sema5b)
46	Mm.261022	Ugcgl1	-0.37679	1.15134	-0.325245	-0.0399583	-0.251479	-1.364	-1.72997	-1.14211	-1.56638	-1.44862	-1.69642	GCTGCGGGACTCTCTGGCAAACCCCCGCCGCACTCGATAGCCGGAAGTCGTCCTGCCTTCGCCTCTAGGA	UDP-glucose ceramide glucosyltransferase-like 1
47	Mm.279998	Hmgb2	2.57429	0.580763	-0.319685	0.0097944	0.0992395	-0.451527	-0.496048	-0.581353	-0.610883	-0.40742	-0.443749	gtgaagcaggaaagaagggtcctggtaggccaacaggctcaagagagaagacagaccagaagctgagagg	high mobility group box 2
47	Mm.295499	Mrpl1	2.12974	0.105361	-0.545822	0.677147	0.716678	-1.65298	-1.28162	-1.56726	-1.94365	-1.29445	-1.36121	GCGGCGGCCGTAAGGTGCCTCCGTAGAGTCTTGATACATCATCAAAGGCATTGTCTTTGCAAGATGGCTT	mitochondrial ribosomal protein L1
49	Mm.5025	Etv4	-3.11203	-0.53942	-1.48279	-1.47304	-0.944886	-1.72887	-3.12348	-2.15845	-2.44379	-2.56614	-2.33153	GGGGCTCAGGCCGCCTCGCTCCGGCCTAGCCCCGCCACCTTAGTTGTGTCATCCCCCGGGCATGCTGAGC	ets variant gene 4 (E1A enhancer binding protein, E1AF) (Etv4)
49	Mm.8543	Pipox	-2.89639	-0.375895	-2.07107	-1.30008	-2.11488	-0.99585	-2.46659	-1.74597	-2.03134	-2.0831	-2.25211	ACAGATTTCTGGGATGCTATTGTGATTGGAGCAGGCATCCAGGGCTGCTTTACCGCGTACCACCTGGCCA	pipecolic acid oxidase (Pipox)
49	Mm.28480	Fkbp3	-3.05623	0.202142	0.480825	-0.139332	-3.18211	0.144589	0.680864	0.0922956	0.105229	0.163217	0.242506	GCCTATAACCATCTTTTTGAAAGTAAGCGTTTCAAGGGTACTGAAACTATAAGTAAAGTGTCTGAACAGG	FK506 binding protein 3 (Fkbp3)
49	Mm.255607	Timp4	-2.3383	-0.72584	-1.94299	-2.16274	-1.35747	-1.42888	-2.41935	-2.15533	-2.10208	-2.1571	-2.12265	ACTTCTGCCACTCGGCTCTAGTGATACGGGCCAAAATATCCAGTGAGAAAGTAGTCCCTGCCAGCAAAGA	tissue inhibitor of metalloproteinase 4 (Timp4)
49	Mm.290822	Erbb2	-2.60022	-0.162228	-1.11861	-1.42156	-0.728415	-2.08849	-3.08877	-2.22992	-2.55254	-2.43708	-2.42943	tgggcatctgcctgacatccacagtgcagctggtgacacagcttatgccctatggctgccttctggacca	v-erb-b2 erythroblastic leukemia viral oncogene homolog 2, neuro/glioblastoma derived oncogene homolog (avian)
50	Mm.25785	Ldb2	-2.34341	-0.002002	0.205387	-0.759287	-0.179127	-1.45783	-2.63576	-1.87313	-1.6333	-2.02311	-1.71202	AGGTACCTGGGCTAGGAGCCATCCCGAACTGCAGCCTCAACCCTGGGAGGGATGGAGACCTGTGTCATTC	LIM domain binding 2
50	Mm.329993	Prkcq	-2.87168	-1.66771	0.188591	0.132351	0.10158	-2.53975	-3.79665	-3.38417	-2.51744	-2.4911	-2.56825	ATGAAAATAGTCATCAGAAGGGACTATTTGCGCTCCCAGAGGTCAAGTTTTCACCTGATAGCATGTGGCA	protein kinase C, theta
51	Mm.44606	Rgs17	-1.86008	-1.3048	-0.656106	-0.845727	1.22405	-1.83931	-2.80125	-2.5716	-2.31495	-2.44499	-2.12962	GCAGTCACAAAATGAAGGAACACAGGCTGTGTCTCAAGCGCCTGGAAACCAAAGGCCCAACAATACCTGC	regulator of G-protein signaling 17 (Rgs17)
52	Mm.20842	Cdc7	4.1828	-0.255347	0.400759	0.400759	0.924706	-2.25388	-1.39128	-2.15079	-2.06559	-2.04703	-1.81624	AGAGAAAGAACATTTCAAGAACAAGGCTAGACTTCACCATGTGAGCTCCCAGGACCTCACAGTTCCAACA	cell division cycle 7 (S. cerevisiae)
52	Mm.27289	Wfdc2	3.91202	0.0487902	0.993252	0.936093	0.944462	-2.90218	-1.95596	-2.73924	-2.40274	-2.44836	-2.56571	TGGGACTACTACTCAATCAGCGGGCCTTGACCACACTACTAAACCACCGGGAGGTCAAGTCTCCACGAAG	WAP four-disulfide core domain 2
52	Mm.246952	Xrcc5	4.40052	0.666119	0.0582689	0.494696	0.767017	-1.87785	-1.18101	-1.59081	-1.95326	-1.71055	-1.60674	TCCCAGCAAGCCGACTTCCTGGACGCCCTGATTGTGTGCATGGATTTGATTCAGCGTGAAACCATAGGGA	X-ray repair complementing defective repair in Chinese hamster cells 5
53	Mm.2969	Akap1	-0.197826	2.92261	2.71317	0.372889	0.663877	-2.34402	-2.50735	-1.44088	-1.94268	-2.18336	-2.15574	agatcactcaggagttgcagctccaccccaggaaagagggcactttggtaacggagggtgcactgggttt	A kinase (PRKA) anchor protein 1
53	Mm.348758	Rasl11b	0.103479	3.44076	0.713613	1.01637	1.19529	0.690049	0.741224	0.611656	0.516968	0.913973	0.801471	ATGAAGGGTTCTTTTGAATTGAGGGATGTGCTGTGGCCAGAGCTCAGTGCCGTGCCCACTGCTAGCTGCT	RAS-like, family 11, member B
54	Mm.29133	Bub1b	-2.27001	-2.41089	-2.55769	-2.45618	-1.76885	-1.62824	-2.22522	-2.23788	-2.23044	-2.20364	-1.89702	TCTGGATGTGTGGGACAGATATATTAATTGGACAGAACAGAACTACCCTCAAGGGGGGAAGGAGAGTAAC	budding uninhibited by benzimidazoles 1 homolog, beta (S. cerevisiae) (Bub1b)
54	Mm.7995	Fgf13	-3.87512	-3.35118	-3.02513	-2.92179	-2.73947	-0.632102	-1.83634	-1.62174	-1.4685	-1.50477	-1.40285	AGCCCCAGCAAAGGCAAGACCAGCTGCGACAAAAACAAGTTAAACGTCTTTTCCCGGGTCAAACTCTTTG	fibroblast growth factor 13 (Fgf13)
55	Mm.246804	Pitx2	-5.34634	-4.81951	-5.11676	-5.06675	-4.11218	-1.38169	-2.53689	-2.41493	-2.50457	-2.36181	-2.02338	actcctccaaacatagactggaggtgcatacaatctccgatacttccagccctgaagtcgcagagaaaga	paired-like homeodomain transcription factor 2 (Pitx2)
MSC
Cluster	Unigene_ID	Gene_Symbol	log(day3/day0)	log(day5/day0)	log(day10/day0)	log(day14/day0)	log(day21/day0)	log(day0/Alien)	log(day3/Alien)	log(day5/Alien)	log(day10/Alien)	log(day14/Alien)	log(day21/Alien)	Sequence	Gene_Desc
2	Mm.4356	Cnn1	0.44442	0.44442	0.645393	0.595243	3.16895	-2.27637	-2.22291	-2.11418	-1.97229	-2.11041	-1.54266	cccggagtacccagagctgagtgagcccacccacaatcaccacccgcacaactactacaactctgcctag	calponin 1
4	Mm.3705	P4ha2	2.86638	2.14398	2.95768	2.72654	2.82296	-2.31391	-1.34564	-1.45841	-1.13979	-1.31112	-1.28658	ctccaacaagtggttccatgagcgaggacaggagttcttaagaccttgtggaacaacggaagttgattga	procollagen-proline, 2-oxoglutarate 4-dioxygenase (proline 4-hydroxylase), alpha II polypeptide
5	Mm.300639	Actg	-0.441833	0.606947	0.208755	0.965081	0.944462	-2.5668	-3.14207	-2.42575	-2.57831	-2.33437	-2.34482	caggcggtgctgtccttgtatgcatctgggcgcaccactggcattgtcatggactctggtgacggggtca	actin, gamma, cytoplasmic (Actg)
5	Mm.259702	Anxa4	-0.567378	0.413451	0.867707	0.698289	0.53426	-1.98063	-2.09051	-1.85702	-1.66496	-1.68568	-1.80932	AGAGATGGGGGACAGACGAGGTGAAATTCCTAAGCATTCTCTGTTCCCGGAACCGGAACCATCTGCTCCA	annexin A4 (Anxa4)
5	Mm.1949	Col6a2	-0.837041	0.0051414	0.445875	0.588645	0.296662	-2.19917	-2.53699	-2.35084	-2.147	-2.06782	-2.11539	CACCACTGAAAGGAACAACAATTGTCCAGAGAAGGCCGACTGCCCAGTCAACGTGTATTTCGTGTTGGAC	procollagen, type VI, alpha 2
5	Mm.1249	Lamc1	0.3658	-0.340927	0.892681	0.896088	1.33938	-1.98329	-1.99225	-2.38501	-1.79348	-1.74175	-1.559	TGGAGATGAAGTGTTTAACGAGCCCAAAGTTCTCAAGTCTTACTATTACGCAATCTCAGACTTTGCTGTG	laminin, gamma 1
5	Mm.336204	Pgk1	0.0775436	0.380576	1.1139	-0.0391027	0.610684	-1.83571	-1.7865	-1.79937	-1.3812	-1.88092	-1.57052	TGGATGAGGTGGTGAAAGCCACTTCTAGGGGTTGCATCACTATCATAGGTGGTGGAGACACTGCCACTTG	phosphoglycerate kinase 1 (Pgk1)
6	Mm.331856	Fhl3	0.81093	0.860138	0.0775091	0.181499	0.768371	-1.46883	-1.11681	-1.18334	-1.51168	-1.38424	-1.21227	GACAGTGAGCTGCTCTGCAATGACTGCTACTGCAGTGCGTTTTCCTCGCAGTGCTCCGCTTGTGGGGAGA	four and a half LIM domains 3 (Fhl3)
6	Mm.13849	Hspb1	1.33891	0.414173	0.538146	0.292408	0.336576	0.847663	1.3423	0.810999	0.879291	0.814582	0.79093	tactttcgaggcccgcgcccaaattgggggcccagaagctgggaagtctgaacagtctggagccaagtag	heat shock protein 1
6	Mm.13849	Hspb1	1.17934	0.220663	0.339628	0.132425	0.249346	0.638896	0.994941	0.583747	0.785372	0.56497	0.626266	tactttcgaggcccgcgcccaaattgggggcccagaagctgggaagtctgaacagtctggagccaagtag	heat shock protein 1
6	Mm.13849	Hspb1	0.93601	0.22229	0.291055	0.17864	0.370729	-1.52216	-1.15238	-1.42374	-1.39425	-1.49698	-1.43898	cttcacccggaaatacacgctccctccaggtgtggaccccaccctagtgtcctctttccctatcccctga	heat shock protein 1
8	Mm.259702	Anxa4	-0.141314	-0.782275	0.0115608	-0.163888	0.232403	-1.65955	-1.87849	-2.06919	-1.74778	-1.86808	-1.67799	CAGGACGCCCAGGTCTTTCAACACTCCTGGATTCCAGATCTCTTCCTCACACTGAGGACACAACAAGGAT	annexin A4
8	Mm.271724	Dtx3	-0.533815	-0.628609	-0.275634	0.289952	0.773889	-1.31406	-1.43649	-1.61859	-1.49889	-1.18272	-1.09376	AGGGGGCAGCGGGGGGCCTTGGCAAAGGAGCTGTCCCTCAATCGTCTGTGATACCCTTGGCTCTCAGTTC	deltex 3 homolog (Drosophila)
9	Mm.261015	Rplp0	0.354172	-0.359324	-0.194619	-0.0300775	1.24079	-0.777454	-0.667491	-1.00633	-0.89613	-0.837032	-0.477067	TCTCCAGAGGTTCCATTGACTTTCTGATTGATGTGCAGATGATTAAGGATGGAGACATGGTGGCAGCCAG	ribosomal protein, large, P0
10	Mm.21109	Gsn	0.336588	-0.17124	-0.164986	-0.044914	0.723191	-1.27076	-1.26815	-1.37975	-1.4143	-1.40167	-1.12444	GCACCGTGAGGTTCAGGGCTTTGAGTCGTCCACCTTCTCCGGCTACTTCAAGTCTGGACTTAAGTACAAG	gelsolin
11	Mm.24255	Tle3	-0.302946	-1.00254	-0.779275	-0.697452	-0.180379	-0.00055951	-0.134583	-0.395675	-0.364002	-0.351773	-0.0802157	ATGTGTCCTTGTGGGCTCCAGGCACCCCATCAACCCGGGCAGCCGGGATTTAAATTCACTGTGGCCGAGT	transducin-like enhancer of split 3, homolog of Drosophila E(spl) (Tle3)
13	Mm.87759	Enah	-0.0373052	-0.933094	-1.0829	-0.499439	0.291173	1.27701	1.00579	0.774635	0.607989	1.00691	1.23778	acccctcttgcctcaactccctcatccaagcccagtgttctcccttctccctctgcaggtgcccctgcct	enabled homolog (Drosophila)
13	Mm.334676	Prdx2	-0.481931	-0.801795	-0.605951	-0.525398	0.350654	0.954196	0.6514	0.575846	0.560407	0.58624	1.03879	GGAGGCTTGGCCCCCCTGAATATCCCTCTGCTTGCTGACGTGACTAAAAGCTTGTCCCAGAATTACGGCG	peroxiredoxin 2 (Prdx2)
14	Mm.297	Actb	0.0123181	-0.481445	-0.759678	-0.521259	0.188785	0.849234	0.797092	0.560792	0.455799	0.457168	0.814665	ggttccgatgccctgaggctcttttccagccttccttcttgggtatggaatcctgtggcatccatgaaac	actin, beta, cytoplasmic (Actb)
14	Mm.248360	Anxa1	0.16806	-0.586141	-0.733214	-0.674411	-0.21011	0.849886	0.878963	0.491628	0.44354	0.529262	0.665427	ACTGAAGGGTGACATTGAGAAGTGCCTCACAACCATCGTGAAGTGTGCCACCAGCACTCCAGCTTTCTTT	annexin A1 (Anxa1)
14	Mm.295533	Flna	-0.196231	-0.810247	-0.977952	-0.494855	-0.0533194	0.563442	0.433042	0.211695	0.0884915	0.19509	0.441769	AAATATGTCATCTGTGTGCGCTTCGGTGGCGAGCATGTGCCCAACAGCCCCTTCCAAGTTACAGCTTTGG	filamin, alpha
14	Mm.295533	Flna	0.0345549	-0.422065	-0.720997	-0.485746	-0.133248	0.122289	0.113905	-0.0971381	-0.279718	-0.195412	0.029328	CCCAAAGGCCTGGTGGAGCCAGTGGATGTAGTGGACAATGCTGATGGTACTCAGACTGTCAACTATGTGC	filamin, alpha
15	Mm.271724	Dtx3	0.159494	0.452269	0.398496	0.469352	0.989386	-1.06837	-1.00792	-0.951535	-0.930774	-0.982473	-0.725722	CGGCTTCGGGAGGAGCATCGGGTGTCCATCCTCATAGATGGCGAGACTTCTGACATCTACGTGCTCCAGC	deltex 3 homolog (Drosophila) (Dtx3)
15	Mm.279782	Prdx5	0.167881	0.64355	0.203599	0.714425	1.05465	-2.10161	-2.16349	-1.86715	-2.04664	-1.93232	-1.82537	ctggctgttctaaggtgagacttctcctttcgagaatcagaaactggggaccaggagtgtgggagaaaag	peroxiredoxin 5
17	Mm.18962	Catna1	0.759442	0.100577	0.598202	0.467665	0.660638	0.259456	0.514198	0.307301	0.460626	0.341493	0.518361	GACTGTTGGAGCCTCTTGTTACACAGGTTACAACCCTGGTAAACACCAATAGTAAAGGGCCGTCTAATAA	catenin alpha 1 (Catna1)
17	Mm.265347	Anxa6	0.873157	0.223671	0.506595	0.516876	0.859288	-1.5291	-1.1957	-1.54206	-1.3632	-1.41068	-1.24622	ctgctcaacatccggagggaattcattgagaaatatgacaagtctctacaccaagccattgagggtgaca	annexin A6 (Anxa6)
17	Mm.6534	Capns1	0.945201	0.237028	0.466006	0.535836	0.715698	0.58118	0.944946	0.671811	0.664607	0.638616	0.8168	ATTAAAAAGTGGCAGGCTATATACAAACGCTTTGATACTGACCGATCAGGGACTATCGGTAGCCATGAAC	calpain, small subunit 1 (Capns1)
17	Mm.350369	Cope	0.552633	-0.0167903	0.225725	0.340971	0.858489	-0.409582	-0.223367	-0.469911	-0.383119	-0.389557	-0.172563	CGGTTCCTGGCGCGGTCTCTGGCGGCTCCGGAGAGGTAGATGAGCTGTTCGACGTGAAGAACGCTTTCTA	coatomer protein complex, subunit epsilon (Cope)
17	Mm.87759	Enah	0.805828	0.0132703	0.912467	1.09734	0.860568	0.0380252	0.295586	-0.0876935	0.386646	0.348684	0.377563	acccctcttgcctcaactccctcatccaagcccagtgttctcccttctccctctgcaggtgcccctgcct	enabled homolog (Drosophila)
17	Mm.154570	Erp29	0.375516	0.0155632	0.122973	0.400223	0.788437	0.333909	0.496729	0.276561	0.299306	0.423536	0.602008	CACTTTCTACAAGGTCATTCCCAAAAGCAAGTTCGTCTTGGTGAAGTTCGACACCCAGTACCCCTATGGA	endoplasmic reticulum protein 29
17	Mm.38055	Esd	0.774742	-0.045325	0.0966074	0.130017	0.695688	-0.132292	0.250837	-0.158905	-0.144519	0.0496482	0.1328	CTCCAGAAAGTTTTCGAACATAGCAGTGTTGAGCTGAAATGTAAAATGAGATTTGCTGTCTACCTACCAC	esterase D/formylglutathione hydrolase (Esd)
17	Mm.18626	Capg	0.90536	0.262487	0.372418	0.669897	0.829149	-1.27156	-0.923078	-1.2154	-1.18965	-1.11319	-0.97508	AGCCGTGGCCCATAGCACGAGAGAGCCATGGCATCTTTTTCTCTGGGGACTCCTACCTAGTGCTTCACAA	capping protein (actin filament), gelsolin-like (Capg)
17	Mm.28500	Mtap	0.767534	0.0823202	0.526306	0.413235	0.814218	-1.03335	-0.703753	-1.0935	-0.900265	-0.92147	-0.717519	CATCATTGACCAATTCATTGACAGGACATCCCTAAGGCCTCAGACCTTCTATGATGGGAGTCATTGCAGT	methylthioadenosine phosphorylase
17	Mm.30929	Prdx1	0.830561	0.128938	0.365966	0.324843	0.773736	-0.15568	0.227982	-0.111957	-0.0282096	-0.124486	0.115546	AAAGATATCAGCCTAAGTGAATACAAAGGAAAATATGTTGTGTTCTTCTTTTACCCTCTTGACTTTACTT	peroxiredoxin 1 (Prdx1)
17	Mm.28240	Snx6	0.742875	-0.0102172	0.373183	0.318107	0.581342	-0.338398	-0.0544746	-0.452948	-0.259508	-0.313044	-0.129325	CGGGTGTCTGCTGACGAGGACCTCAAGCTCTCTGACCTATTAAAGTACTACTTGCGGGAGTCTCAAGCAG	sorting nexin 6
17	Mm.38445	Tmod3	0.841584	-0.0186921	0.126084	0.25142	0.592576	-1.04057	-0.847473	-1.07574	-0.954115	-0.810347	-0.840467	taaaggggaaaagattcttccagtgtctgatgagccaccaaatccaaccaacgttgaagagagtgtatag	tropomodulin 3
17	Mm.646	Tpm2	0.763194	0.385552	0.352264	0.399948	0.968285	-0.241294	0.1981	-0.0207184	-0.159367	0.0519964	0.214519	CAGCCTGCTGTCACTCTTCTCTCACCACTTTGCTCTTCTCTTTTCTCCTCCGCCCCTCCCCCACTGTGCC	tropomyosin 2, beta
18	Mm.87759	Enah	-0.0602189	-0.266268	0.374693	0.87655	0.789048	-2.38858	-2.48353	-2.53249	-2.29106	-2.14215	-2.14264	ttcacaggaagcaggtaaagtgtctgtgctttcccagtactctgcagtggaaatgctatgtatatgttaa	enabled homolog (Drosophila)
18	Mm.2945	Capzb	0.401473	-0.310517	0.184974	0.385344	0.939135	-1.57496	-1.4485	-1.83275	-1.60651	-1.50767	-1.22409	CCCAGTGAGGCTTGCGGATCCTATCTGCCGGGCTCCGAGTGTGGAATTCAAAACACAGGAAACGGTTCCT	capping protein (actin filament) muscle Z-line, beta
18	Mm.252316	Gss	0.22948	-0.427403	0.0971977	0.260576	0.759651	-0.570008	-0.551503	-0.765611	-0.631512	-0.574516	-0.300247	CCTGGCCGAGGGCGTGTTGCTGAGGTCCGCACAGCATCCCAGCTCCTCCGACGTGGTGACGTATGCCCCA	glutathione synthetase (Gss)
19	Mm.275555	Cnn3	0.526302	0.864514	0.867409	0.813984	1.20099	-2.79299	-2.44624	-2.16661	-2.13026	-2.16797	-2.05234	GAAGAAAGTCAACGAATCCTCACTAAATTGGCCCCAGTTGGAGAATATCGGCAACTTCATTAAAGCTATC	calponin 3, acidic
20	Mm.28240	Snx6	1.20376	0.39124	0.619528	0.912895	1.059	-1.88462	-1.47265	-1.8228	-1.68566	-1.53926	-1.53478	tatcacaaccgagttaaggatgcatctgctaagtcggacagaatgacaagatctcacaaaagtgctgctg	sorting nexin 6
20	Mm.283283	Tagln	0.703593	0.670344	1.08806	0.748709	0.692529	-0.302733	-0.0393239	-0.175134	0.0709599	-0.1821	-0.109815	ACCCTCCATGGTCTTTAAGCAGATGGAACAGGTGGCTCAATTCTTGAAGGCAGCTGAAGATTATGGAGTC	transgelin (Tagln)
21	Mm.330160	Hspa5	0.886906	0.0894875	0.798409	0.538137	0.546516	-0.525995	-0.288615	-0.528785	-0.352709	-0.392054	-0.444498	CAGGACATCAAGTTCTTGCCATTCAAGGTGGTTGAAAAGAAAACTAAACCGTACATTCAAGTTGATATTG	heat shock 70kD protein 5 (glucose-regulated protein) (Hspa5)
21	Mm.265347	Anxa6	0.915635	0.349271	0.696421	0.775457	0.860096	-1.25064	-0.934667	-1.1697	-1.02801	-1.07866	-0.963751	ctgctcaacatccggagggaattcattgagaaatatgacaagtctctacaccaagccattgagggtgaca	annexin A6
21	Mm.212567	Cald1	0.924294	0.427905	0.992135	0.639266	0.781738	-0.573765	-0.207317	-0.412557	-0.204193	-0.370177	-0.303858	GGAGGCTGTGCTGATGGTATTGGAAAACGGGCAGGTCAGCGCAGAAGAGTCCAAAATAGAAGGGGATGGG	caldesmon 1
21	Mm.212567	Cald1	0.851482	0.500346	1.00068	0.825666	0.859228	-0.655834	-0.317426	-0.457127	-0.242454	-0.378767	-0.365909	AGCCGTTCAAGTGCTTCACTCCTAAAGGCTCGTCTCTCAAGATAGAGGAACGAGCAGAGTTTTTGAATAA	caldesmon 1
21	Mm.4356	Cnn1	0.647537	0.496714	0.781485	0.647537	0.573172	-1.85837	-1.62988	-1.69027	-1.50609	-1.56912	-1.54754	CACCAGGCACCAAGCGGCAGATCTTTGAGCCAGGTCTGGGCATGGAACACTGCGACACACTCAACGTCAG	calponin 1 (Cnn1)
21	Mm.235283	Dpysl2	0.675346	0.140386	0.584258	0.763296	0.997805	-1.00291	-0.702549	-0.967944	-0.850338	-0.768583	-0.621634	AGGACCACGGGGTAAACTCCTTCCTCGTGTACATGGCTTTCAAAGATCGATTCCAGCTGACGGATTCCCA	dihydropyrimidinase-like 2 (Dpysl2)
21	Mm.87759	Enah	0.713598	0.192372	1.06784	0.842564	0.853184	-1.87456	-1.69012	-1.84799	-1.49276	-1.51189	-1.56602	GGAAGCAGCCCAGAGCAAGGTTACTGCTACGCAGGACAGCACTAATTTGCGATGTATTTTCTGTGGGCCA	enabled homolog (Drosophila) (Enah)
21	Mm.21830	Pdlim4	1.02375	0.542766	0.754116	0.598933	1.11457	-1.31851	-0.904874	-1.11118	-1.09253	-1.12849	-0.877398	CACCCTGGGGCTTCCGCCTGGTGGGCGGCCGGGACTTCAGTCTCCCCCTCACCATCTCGCGGGTTCATGC	PDZ and LIM domain 4 (Pdlim4)
21	Mm.247542	Prdx4	0.930138	0.499463	0.977651	0.706642	0.954521	-0.528216	-0.219011	-0.392775	-0.20797	-0.33728	-0.227688	GGGAAGGAACAGCTGTGATTAACGGAGAATTCAAGGAGCTCAAACTGACTGACTATCGTGGGAAATACTT	peroxiredoxin 4 (Prdx4)
21	Mm.242324		0.896331	0.247364	0.679131	0.680616	0.859318	-0.00218216	0.359478	0.069879	0.204664	0.17509	0.294959	GTTGGTGAATCTGGTCTAGGAAAATCAACTCTCATAAACAGCTTATTCCTGACTGATCTCTACCCAGAAA	septin 2 (Sept2)
21	Mm.29807	Uchl1	1.14312	-0.219136	0.681026	0.647965	1.24412	-1.07878	-0.725163	-1.20169	-0.968404	-0.941742	-0.735525	ATTTGAGGATGGATCCGTCCTGAAACAGTTTCTGTCTGAAACGGAGAAGCTGTCCCCCGAAGATAGAGCC	ubiquitin carboxy-terminal hydrolase L1 (Uchl1)
23	Mm.290692	Tkt	-0.0996718	-0.639043	-1.37126	-1.12587	-0.0854742	0.960511	0.803548	0.644194	0.322199	0.325832	0.847797	AGCCCCTCCCCAAAAACATGGCCGAGCAGATTATCCAGGAGATTTACAGCCAGGTTCAGAGCAAAAAGAA	transketolase (Tkt)
23	Mm.282303	Zyx	-0.0531316	-0.558565	-1.25225	-1.18856	-0.399791	0.76081	0.716069	0.499798	0.122365	0.115806	0.507889	TCTGTCCTCACTGCTGGACGACATGACCAAGAACGATCCCTTCAAAGCCCGGGTATCATCCGGATATGTA	zyxin (Zyx)
24	Mm.315962	Pgam1	0.711572	0.148678	-0.0261424	0.105649	0.167265	-0.0782461	0.194746	-0.0458429	-0.131527	-0.0491338	-0.0779864	CTGGTGCTGATCCGGCATGGCGAGAGCGCCTGGAACCTGGAGAACCGCTTCAGCGGCTGGTACGACGCCG	phosphoglycerate mutase 1 (Pgam1)
25	Mm.27239	Vil	0.164303	0.295766	0.00324149	0.172534	0.766675	-1.9371	-1.74507	-1.72466	-1.71734	-1.80523	-1.62209	CGGGCTGTCCAGCACCGCGAGGTTCAAGGCAACGAGAGCGAGACTTTCCGGAGCTACTTCAAGCAAGGCC	villin (Vil)
27	Mm.7362	Lmnb2	-0.585902	-0.458746	-1.16693	-0.813291	0.641523	-2.13394	-2.4499	-2.5362	-2.67332	-2.58938	-2.00251	AGACCGTGGAGGGAGCTCTGCCGGAGCTCAGAGGGAGGCCTCTGAGGGAGTATGTGAAACGACGTCCGAG	lamin B2
28	Mm.6900	Grb2	1.13434	-0.360378	-0.573491	-0.105486	0.3424	-0.975941	-0.661333	-1.18955	-1.26968	-1.15791	-0.877741	GGCCTTCCTGATCCGAGAGAGCGAGAGCGCTCCTGGGGACTTCTCCCTGTCCGTCAAGTTTGGAAATGAT	growth factor receptor bound protein 2 (Grb2)
29	Mm.1620	Anxa5	1.433	0.78672	1.09713	1.16051	1.16735	-0.0861477	0.479308	0.303384	0.387126	0.337393	0.350149	AATTGTGGCTATGATGAAGCCCTCACGACTCTACGATGCCTACGAGCTGAAGCATGCTCTTAAGGGAGCT	annexin A5 (Anxa5)
29	Mm.248254	Calu	1.33755	0.888862	1.44598	1.28501	1.37931	-1.29829	-0.961016	-1.02274	-0.71828	-0.891892	-0.831042	ATTAAGTTTGCACAAAAGCGCTGGATTCACGAGGATGTAGAGCGGCAATGGAAGGGGCACGACCTCAATG	calumenin (Calu), transcript variant 1
29	Mm.46182	Cda	1.40554	1.04176	0.998801	0.83088	0.896405	-1.63004	-1.03825	-1.10568	-1.28585	-1.25815	-1.27872	GTGGAGCCTGCCGACAAGTCATGAGAGAGTTTGGCACCGACTGGGCCGTGTACATGACCAAGCCGGATGG	cytidine deaminase
29	Mm.8180	Dpysl3	1.37809	0.904204	1.30105	1.19456	1.68496	-1.19131	-0.732797	-0.872279	-0.72411	-0.755981	-0.514075	CAAGAAGAACATTCCGCGGATCACGAGTGACCGTCTTCTAATCAAGGGAGGGAGAATCGTCAATGATGAT	dihydropyrimidinase-like 3 (Dpysl3)
29	Mm.6799	Fhl2	1.28686	0.953731	1.29163	1.23527	1.47077	-1.52794	-1.01513	-1.17737	-1.04032	-0.986347	-0.984744	CCTGCTTCACCTGTCAGCGCTGCCAGCAGCCCATTGGAACCAAGAGCTTCATACCTAAGGAGAATCAGAA	four and a half LIM domains 2 (Fhl2)
29	Mm.2212	P4ha1	0.923509	0.721821	0.924381	1.05141	1.02656	-0.938385	-0.5406	-0.662847	-0.52158	-0.517412	-0.478077	CCAAGGCTGAGGCGAGCCACCATTTCAAACCCAGTAACAGGAGCCTTGGAGACGGTACATTACAGAATTA	procollagen-proline, 2-oxoglutarate 4-dioxygenase (proline 4-hydroxylase), alpha 1 polypeptide
29	Mm.3705	P4ha2	0.924094	0.722661	1.57808	1.03438	0.97621	-1.23141	-0.784074	-0.873003	-0.528698	-0.772036	-0.72922	GACTTCTCAAGGAGCGATGACGAAGATGCTTTCAAGCGTTTAGGGACTGGGAACCGTGTGGCCACGTTTC	procollagen-proline, 2-oxoglutarate 4-dioxygenase (proline 4-hydroxylase), alpha II polypeptide (P4ha2)
29	Mm.291442	Sparc	0.866569	0.871583	1.20282	1.1691	1.22954	0.762556	1.16368	1.12671	1.3626	1.40539	1.3532	GACCGAATTCCCTCTGCGCATGCGTGACTGGCTCAAAAATGTCCTGGTCACCTTGTACGAGAGAGATGAG	secreted acidic cysteine rich glycoprotein (Sparc)
29	Mm.121878	Tpm1	1.00917	0.495909	0.595376	1.03795	1.13769	-1.23456	-0.947095	-1.12116	-0.99795	-0.893699	-0.811404	gatgacttagaagagaaagtggcccatgccaaagaagaaaaccttagtatgcaccagatgctggatcaga	tropomyosin 1, alpha
29	Mm.268000	Vim	1.35263	0.936204	0.915114	0.790258	1.12585	0.932998	1.50137	1.22345	1.32192	1.22524	1.36542	AGAAACTAACCTGGAGTCACTTCCTCTGGTTGACACCCACTCAAAAAGAACACTCCTGATTAAGACGGTT	vimentin (Vim)
29	Mm.268000	Vim	1.73278	0.893319	1.07837	1.19251	1.31098	-0.296789	0.326087	0.101833	0.106931	-0.0178383	0.0510437	ccgacgccatcaacactgagttcaagaacacccgcaccaacgagaaggtagaactgcaggaaatcctgct	vimentin
30	Mm.7165	Acy1	1.54806	0.385104	0.600624	0.600624	1.08141	-1.65537	-1.18115	-1.45953	-1.40704	-1.39124	-1.19843	CCTTGGTGGGTACAGGTTACCAGCACTGGGAAGCCAGGCCATGCCTCACGCTTCATTGAGGATACAGCTG	aminoacylase 1 (Acy1)
30	Mm.238343	Anxa2	1.41615	0.621516	0.780081	0.573949	0.81155	-0.894129	-0.495977	-0.712543	-0.54747	-0.745254	-0.696201	TGGAGACTTCCGAAAGCTGATGGTCGCCCTTGCAAAGGGCAGACGAGCAGAGGATGGCTCAGTTATTGAC	annexin A2 (Anxa2)
30	Mm.243014	Lmna	0.978524	0.875469	0.476561	0.63908	0.939185	-2.36971	-1.98785	-1.98878	-2.1557	-2.10278	-2.01403	AGCGGCTCGGGGGACCCCGCTGAGTACAACCTGCGCTCACGCACCGTGCTGTGCGGGACGTGTGGGCAGC	lamin A
30	Mm.243014	Lmna	1.11423	0.801255	1.01918	0.501925	0.855161	-0.509379	-0.0942201	-0.276867	-0.137031	-0.104932	-0.210473	cgcgcccgcctccagctagagctgagcaaagtgcgtgaggagttcaaggagctgaaggtctgcaacacca	lamin A
31	Mm.13849	Hspb1	1.18218	0.304576	0.387219	0.291153	0.554636	-1.42052	-1.19733	-1.3744	-1.46915	-1.52275	-1.46328	tactttcgaggcccgcgcccaaattgggggcccagaagctgggaagtctgaacagtctggagccaagtag	heat shock protein 1 (Hspb1)
31	Mm.181894	Mvp	0.988441	0.393657	0.384652	0.432343	1.12527	-0.827695	-0.43806	-0.714417	-0.732782	-0.703914	-0.391388	CTGGACCAGAACAGTAATGTGTCCCGTGTAGAGGTTGGACCAAAGACCTACATCCGGCAGGACAATGAGA	major vault protein (Mvp)
32	Mm.13849	Hspb1	0.829279	1.68563	0.782759	2.92674	1.2164	-2.36419	-1.95605	-2.08114	-2.11218	-1.71596	-1.85437	CCACGCCTTCCTTGGTCTTCACTGTGAGCTCCTCCGGAGCGAAGTGGTTGACGTCCAGGGACACGCGCCA	heat shock protein 1
35	Mm.2509	Col6a1	1.84665	1.5605	2.15286	1.76388	1.85766	-0.833876	-0.130896	-0.21227	0.0296926	-0.114588	-0.114247	GGTGGACAAGGTGAAGTCCTTCACTAAGCGCTTCATTGACAACCTGAGAGACAGGTACTACCGGTGTGAC	procollagen, type VI, alpha 1 (Col6a1)
35	Mm.87759	Enah	1.38351	1.44124	2.04602	1.83643	1.66069	-1.90307	-1.42307	-1.31844	-1.04279	-1.19479	-1.2497	aaggccttgactatgacaggctgaagcaggacattttagatgagatgagaaaagagctggcaaagctgaa	enabled homolog (Drosophila)
35	Mm.289707	Fscn1	1.50777	1.26538	1.66403	1.65345	1.64866	-1.70144	-0.658012	-0.781254	-0.642944	-0.525133	-0.642431	CGCCGACAAGGACGGCAACGTGACCTGCGAGCGCGAGGTGCCCGACGGCGACTGCCGCTTTCTCGTCGTG	fascin homolog 1, actin bundling protein (Strongylocentrotus) purpuratus) (Fscn1)
35	Mm.20943	Fkbp9	1.66504	1.34695	1.88823	1.75107	1.78476	-0.28652	0.373049	0.275201	0.479978	0.413862	0.405095	CGTGCCTGATGAGTGTCCGCGCACGGTGCACAGTGGCGACTTCGTGCGCTACCACTACGTGGGGACTTTC	FK506 binding protein 9
35	Mm.182434	Fstl1	2.06993	1.67614	1.92749	1.62781	1.70362	-0.360119	0.525781	0.264966	0.358246	0.246152	0.339501	TGCCAGCCCAGTTGTCTGCTATCAAGCTAACCGCGATGAGCTCCGACGGCGCCTCATCCAGTGGCTGGAA	follistatin-like 1 (Fstl1)
35	Mm.2212	P4ha1	1.34699	0.851456	1.68717	1.54638	1.22009	-1.14949	-0.673674	-0.812058	-0.503122	-0.587447	-0.713286	AAGGCTGAGCCGAGCTACAGTACATGACCCTGAGACGGGGAAATTGACCACAGCACAGTACAGAGTATCT	procollagen-proline, 2-oxoglutarate 4-dioxygenase (proline 4-hydroxylase), alpha 1 polypeptide
35	Mm.127731	Pycr1	1.17067	1.30553	1.86448	1.85407	1.72837	-1.49965	-0.862818	-0.775101	-0.554848	-0.605935	-0.603613	ATAATGGCCAGCTCCCCAGACATGGACCAAGCTACGGTCTCGGCCCTCCGGAAGATAGGGGTGAACCTGA	pyrroline-5-carboxylate reductase 1
35	Mm.41557	Scrn1	1.15454	1.13126	1.99434	1.73953	2.02284	-2.28194	-1.71237	-1.78575	-1.40179	-1.48743	-1.40154	CAAAGTTGAGTGCACTTACATCTCAATCGACCAAGTCCCCAGGACCCACGCCATCGTGATAAGCAGACCT	secernin 1
41	Mm.275831	Aldoa	-0.741937	-0.124298	-0.392562	0.639801	0.418369	-2.2375	-2.67789	-2.39478	-2.5533	-2.30543	-2.28027	gtataccccaagtggccagtctggagccgcagccagtgaatctctcttcatctctaaccatgcctactaa	aldolase 1, A isoform
42	Mm.243014	Lmna	-0.831062	-1.29566	-1.15002	-0.973218	-0.82876	-0.671332	-0.679114	-0.950097	-0.833804	-0.718843	-0.74287	caatgaggatgacgacgaggatggagaagagctcctccatcaccaccgtgtgagtggcagccgccgctga	lamin A (Lmna), transcript variant 2
42	Mm.29821	Prdx3	-1.44506	-1.70506	-1.66492	-1.46098	-0.704376	-0.447956	-0.744254	-0.939128	-1.04968	-0.892463	-0.561075	GGCATTGCACTCAGAGGTCTCTTCATTATTGACCCTAATGGTGTCGTCAAGCACCTGAGTGTCAACGACC	peroxiredoxin 3 (Prdx3)
43	Mm.7214	Anxa3	-1.42552	-0.439698	-0.98726	-1.08193	-0.843299	-1.84996	-2.69626	-2.04229	-2.34031	-2.31491	-2.28669	AGGCTTTGAAGGTTGGTCTGGAACTTTCATATTGTACTCATAGACAGCATCCCTCACAGAGAATAAAAAT	annexin A3
EMSC
Cluster	Unigene_ID	Gene_Symbol	log(day3/day0)	log(day5/day0)	log(day10/day0)	log(day14/day0)	log(day21/day0)	log(day0/Alien)	log(day3/Alien)	log(day5/Alien)	log(day10/Alien)	log(day14/Alien)	log(day21/Alien)	Sequence	Gene_Desc
1	Mm.1359	Plaur	2.6071	3.83246	5.28127	3.8174	1.9283	-1.63166	-0.524721	-0.059785	0.720124	-0.00737333	-0.733557	CAGTCACAGGACCAACATTCTCAGTGACTGGAAGTTCCGGGTCACTGGATCAGCTTGGGAGTGACCAGGA	urokinase plasminogen activator receptor
1	Mm.292547	Ptgs2	3.49726	3.32414	4.0258	3.30046	2.52972	-2.56069	-1.02402	-1.1487	-0.73702	-1.05077	-1.45755	CAGCCAGGCAGCAAATCCTTGCTGTTCCAATCCATGTCAAAACCGTGGGGAATGTATGAGCACAGGATTT	prostaglandin-endoperoxide synthase 2 (Ptgs2)
3	Mm.209715	Col11a1	0.541542	0.78372	2.14061	1.41864	0.888382	-1.85045	-1.68133	-1.5547	-0.899748	-1.23277	-1.53293	aatttgcatccaagaagaagaaacgtaatccagccacagccaaagccaaactaggggtccaggcaaatat	procollagen, type XI, alpha 1
3	Mm.285934	Moxd1	0.782492	1.54278	2.17039	1.44417	1.1517	-1.15283	-0.77842	-0.61576	-0.138639	-0.432878	-0.572318	CTGCGGGAAGCCCGGGCCGCTCGTACCCGCACCGCGTGGTCCTCGATCCCGAAGGCAAGTACTGGCTGCA	monooxygenase, DBH-like 1 (Moxd1)
4	Mm.193099	Fn1	2.21745	1.85941	2.83508	2.26609	1.80819	-0.290301	0.533234	0.447664	0.855474	0.565758	0.435372	ATGGGAAGACCTACCATGTAGGAGAACAGTGGCAGAAAGAATATCTCGGAGCCATTTGCTCCTGCACGTG	fibronectin 1
4	Mm.172	Lox	2.2787	1.72992	2.28496	2.11186	2.18464	-0.557191	0.390118	0.149385	0.365763	0.331646	0.322163	CGACGGCGACGCAGCCTCGCAGCCGCGCACGCCCATTCTTCTGCTGCGTGACAACCGCACCGCCTCTACC	lysyl oxidase (Lox)
4	Mm.276776	Ptx3	2.591	2.10417	1.95822	1.60278	2.28392	-1.66464	-0.594896	-0.861161	-0.894242	-1.04834	-0.823856	TGAGACCTCGGATGACTACGAGCTCATGTATGTGAATTTGGACAACGAAATAGACAATGGACTTCATCCC	pentaxin related gene (Ptx3)
4	Mm.250422	Serpine1	2.51271	1.51032	1.59161	1.66037	0.937861	-1.12166	0.0184551	-0.5484	-0.427664	-0.413488	-0.703404	GTCCAGGCCTCCAAAGACCGGAATGTGGTCTTCTCTCCCTATGGCGTGTCCTCGGTGCTGGCTATGCTGC	serine (or cysteine) proteinase inhibitor, clade E, member 1 (Serpine1)
4	Mm.2114	Thbs3	1.6821	1.84718	2.59077	2.15466	1.94958	-2.28668	-1.33247	-1.23604	-0.894999	-1.17285	-1.1607	AGAAGATTCGGACAGCTTTACTCACTGCTGGGGATATCTACCTCTTGTCCACTTTCCGCCTCCCTCCAAA	thrombospondin 3 (Thbs3)
5	Mm.5244	Crem	-0.875469	0.606136	0.972986	1.2102	0.93282	-2.08376	-2.57407	-1.77931	-1.65876	-1.5328	-1.74668	GTTGTTGTTCAAGCATTTATATCTACTCCTTGTCCTGACAGGCATCATTTCCTCAGCCTCTACATGTTAT	cAMP responsive element modulator
5	Mm.5244	Crem	0.813511	0.197706	0.736385	1.49003	0.902239	-2.28586	-1.96127	-2.62969	-1.97838	-1.76818	-1.91276	ctgtgcttgaaaatcaaaacaagaccctcattgaggaactcaaggccctcaaagacctttattgccataa	cAMP responsive element modulator
5	Mm.5244	Crem	0.322266	-0.923671	0.388516	0.331357	0.679398	-2.42343	-2.25608	-2.70832	-2.13177	-2.1669	-2.04857	agcatagctctgctcatatgcagactggtcaaatttctgttcctactctagctcaggtagcaacaattgc	cAMP responsive element modulator
5	Mm.330428	Cd44	-0.0521858	-1.27418	0.249901	1.01468	0.476339	-2.78935	-2.8176	-3.61222	-2.73155	-2.4918	-2.68139	ctcctttcaataaccatgagtatcaggatgaagaggagaccccacatgctacaagcacaactcctaatag	CD44 antigen
5	Mm.7562	Col6a3	-1.02884	0.469759	-0.795907	0.844224	-0.0459621	-2.12128	-2.56213	-2.09299	-2.41562	-2.00537	-2.32935	GAACAAGTTCAGGCAGTCGTCGCCTGATACTGTGAAGGTAGTCATTCACTTCACGGATGGAGCAGATGGA	procollagen, type VI, alpha 3
5	Mm.218910	Cul5	-0.197359	0.565992	0.359656	0.504838	0.738734	-1.89022	-2.07256	-1.63508	-1.85205	-1.68351	-1.63372	ACATGAAATATGTAAGTCAGAATTCAGTGCATTTCGTAATTTTGACTAGTCTGCTGATAGTCTTAAAATG	cullin 5
5	Mm.35796	Evi5	-0.0285805	-0.627621	1.66725	0.0411581	0.409248	-0.339317	-0.35646	-0.62244	-0.14691	-0.267104	-0.170002	GTCAGGTGGCAAGTCCATCTGCCTCACTACACACTACATCCTCATCTACCACACTGTCAACACCAACACA	ecotropic viral integration site 5 (Evi5)
5	Mm.3894	Fkbp10	-0.377294	0.217413	0.0985517	1.335	1.10336	-2.91347	-3.21174	-2.58185	-2.79419	-2.56154	-2.43885	TCCCCGAGAAGTGCAGATGGGGGATTTTGTGCGTTACCACTACAATGGCACTTTCGAAGACGGGAAAAAG	FK506 binding protein 10 (Fkbp10)
5	Mm.250	Gbp1	-0.214114	0.0847412	-0.303682	-0.308301	1.89508		-1.71896	-1.41066	-1.7329	-1.512	-0.555524	TGAGTACCTGGAGACTTCACTGGCTCTGAGAAAAGGAACTGATGAGAACACTAAAAAATTTAATATGCCT	guanylate nucleotide binding protein 1 (Gbp1)
5	Mm.250	Gbp1	-0.214114	0.0847412	-0.303682	-0.308301	1.89508		-1.71896	-1.41066	-1.7329	-1.512	-0.555524	TGAGTACCTGGAGACTTCACTGGCTCTGAGAAAAGGAACTGATGAGAACACTAAAAAATTTAATATGCCT	guanylate nucleotide binding protein 1 (Gbp1)
5	Mm.12051	Lrp12	-0.479573	0.238892	-0.0613689	0.470747	0.701052	-2.39036	-2.88722	-2.46629	-2.38743	-2.19238	-2.19087	gcagatcacttgctcacatgtcaagttgttaccatcgcgcctacctgagcatgctttcatgagcatgttt	low density lipoprotein-related protein 12
5	Mm.12051	Lrp12	0.164131	-0.0830517	0.991916	0.111226	0.645542	-1.80991	-1.82306	-1.94444	-1.59584	-1.77878	-1.64063	gctcttcctggtctacatcctgagggtgcccctgaggatcaacgacaacctgagcacagtgagcatgttt	low density lipoprotein-related protein 12
5	Mm.12051	Lrp12	-0.364338	-0.217672	0.0217092	0.77992	0.262071	-1.80996	-2.10466	-1.97835	-1.87975	-1.69254	-1.80637	tccagagttgaagttcccctaattgcttcctctaccatctgggagataaaattgttaccaaagtgtgcaa	low density lipoprotein-related protein 12 (Lrp12)
5	Mm.34867	Rab27a	-0.241577	0.5511	2.09642	-0.116072	-0.0783318	-2.01018	-2.04497	-1.96118	-1.72068	-2.3467	-2.16449	AGTGGTGTACAGAGCCAATGGGCCAGATGGAGCTGTGGGCCGAGGCCAGAGAATCCACCTGCAGTTATGG	RAB27A, member RAS oncogene family (Rab27a)
5	Mm.34867	Rab27a	-0.241577	0.5511	2.09642	-0.116072	-0.0783318	-2.01018	-2.04497	-1.96118	-1.72068	-2.3467	-2.16449	AGTGGTGTACAGAGCCAATGGGCCAGATGGAGCTGTGGGCCGAGGCCAGAGAATCCACCTGCAGTTATGG	RAB27A, member RAS oncogene family (Rab27a)
5	Mm.12886	Scrg1	0.666369	1.47102	1.99961	0.48863	0.323614	-1.94171	-1.81094	-1.4049	-1.14402	-1.84933	-1.88224	CTCCTGCTACAGAAAGTTGCTAAAGGATCGCAATTGTCACAACCTTCCGGAGGGCAGAGCCGACCTGAAG	scrapie responsive gene 1 (Scrg1)
5	Mm.20944	Sphk1	-0.334006	0.154151	0.105361	1.04797	0.559616	-1.19874		-1.14708	-1.05332	-0.793542	-0.871382	AAGCCACCTTCAAGGCGTGACCTAGTTCACTGCAATCCTTTCTTATCTGGGTTCGTTTTCCTCTTGGACT	sphingosine kinase 1
5	Mm.236068	Synj2	0.697898	-0.349895	0.639344	0.995014	1.27563	-1.77811	-1.54804	-2.04668	-1.60283	-1.47502	-1.29732	ACCCCAGCAACCAGTGAGTCCTCTGTGGGGCTCCCAGGGCAGTGGGCAGCGCTTCAGACCTGCGGGAGTA	synaptojanin 2
5	Mm.236068	Synj2	0.0183491	0.0363676	1.05121	0.970358	1.24079	-2.42078	-2.58026	-2.59607	-2.15368	-2.15296	-2.09953	gactgcggagaccttaacaacagatggagaatgccacgtttctcgcactatattcacacaaaaaaatgga	synaptojanin 2
5	Mm.236068	Synj2	1.01756	0.471236	0.585591	1.65163	0.829758	-1.04944	-0.614866	-0.872875	-0.758756	-0.3689	-0.669097	tgagaggacacacacagagccggcacaggtcaatgcatcgttggctgagagggggcttccaccagaccat	synaptojanin 2
6	Mm.1068	Bcl3	0.842203	0.44042	0.490865	0.0748606	0.396643	-0.804753	-0.519128	-0.670249	-0.693157	-0.828581	-0.736504	GGGCCCCCCCACTGTGTGGCCAGGCCGGAGGCCCTTTACTACCAGGGACCTTTGATGCCCATTTACTCTA	B-cell leukemia/lymphoma 3 (Bcl3)
6	Mm.55143	Dkk3	0.147135	0.755522	0.684063	0.355291	0.701622	-2.09991	-2.1512	-1.94367	-1.84662	-2.00752	-1.95262	GCCGGGCCCAGCTCTCAACTACCCTCAGGAGGAAGCTACGCTCAATGAGATGTTTCGAGAGGTGGAGGAG	dickkopf homolog 3 (Xenopus laevis) (Dkk3)
6	Mm.8042	Inhba	1.24152	0.635678	0.734075	0.250043	0.210932	-0.529604	-0.0668168	-0.291328	-0.243923	-0.462513	-0.503328	GGGGAGAACGGGTATGTGGAGATAGAGGACGACATTGGCAGGAGGGCCGAAATGAATGAACTCATGGAGC	inhibin beta-A (Inhba)
6	Mm.333496	Itpr2	0.223276	0.787129	0.155761	0.125787	0.39903	-0.601647	-0.543693	-0.614499	-0.621273	-0.655172	-0.474277	GGACATCGTGTCTCTGTACGCGGAGGGCTCGGTCAATGGCTTCATCAGCACCCTGGGGTTGGTGGATGAC	inositol 1,4,5-triphosphate receptor 2 (Itpr2)
6	Mm.14297	Nr2f1	0.172469	1.04007	-0.172954	0.126892	0.369533	-1.43101	-1.2898	-1.67088	-1.53575	-1.2973	-1.28276	CTCAAAGCCATCGTGCTATTCACGTCAGATGCTTGTGGCCTGTCGGATGCTGCCCACATCGAAAGCCTGC	nuclear receptor subfamily 2, group F, member 1 (Nr2f1)
7	Mm.8534	Egfr	0.300105	1.49837	0.544166	0.819027	0.755778	-1.98145	-1.83503	-1.58124	-1.7361	-1.71385	-1.72903	GGTGGTGGCCCTTGGGATTGGCCTATTCATGCGAAGACGTCACATTGTTCGAAAGCGTACACTACGCCGC	epidermal growth factor receptor
7	Mm.6379	Slc1a4	1.12866	1.33603	1.1721	1.01219	1.09205	-1.81647	-1.32811	-1.31722	-1.34884	-1.37294	-1.3812	GGAGAAGAGCGGCGAGACCAACGGCTACCTCGACGGCACCCAGGCAGAGCCTGCGGCCGGGCCCCGAACG	solute carrier family 1 (glutamate/neutral amino acid transporter), member 4 (Slc1a4)
7	Mm.6379	Slc1a4	1.12866	1.33603	1.1721	1.01219	1.09205	-1.81647	-1.32811	-1.31722	-1.34884	-1.37294	-1.3812	GGAGAAGAGCGGCGAGACCAACGGCTACCTCGACGGCACCCAGGCAGAGCCTGCGGCCGGGCCCCGAACG	solute carrier family 1 (glutamate/neutral amino acid transporter), member 4 (Slc1a4)
8	Mm.5244	Crem	-0.719559	-1.13973	-0.179955	-0.110111	-0.130152	-2.07407	-2.35372	-2.56863	-2.16068	-2.16226	-2.1733	atcagccgatggtacacagcagttctttgtcccaggcagccaggttgttgttcaaggtatattttattaa	cAMP responsive element modulator
8	Mm.167671	Oact2	-0.496162	-0.750646	-0.158334	0.0105415	0.56784	-0.0810307	-0.325575	-0.512109	-0.295642	-0.22569	0.119028	GTGCAACTGCCCATCGATCAGGTCAACTCTGTAGTGTGCCAGCTCTTTGCCTTGTTAGCAGCCCTTTGGT	O-acyltransferase (membrane bound) domain containing 2
8	Mm.236068	Synj2	-0.666191	-0.97538	-0.373204	-0.447312	1.03371	-1.57908	-1.85957	-1.88711	-1.79046	-1.67022	-1.19724	ACGGCCCTTCTGGGTTTGGGGTCAAATAAACAAAACAGTCTTTCAGGCATGCTGGATGGAAAAGCAACAC	synaptojanin 2
10	Mm.5244	Crem	0.414315	-0.265703	0.222254	0.411374	0.733436	-1.7236	-1.64049	-1.91735	-1.66916	-1.59784	-1.46273	cagtgctggaagttcagaacaagaagcttatagaggagcttgaaactttgaaagacatttgctctcccaa	cAMP responsive element modulator
10	Mm.1415	Epas1	0.306824	-0.303039	0.1895	0.540312	0.791438	-0.393579	-0.304975	-0.539232	-0.379381	-0.141871	-0.119859	CTGTGGTGACCCAAGACGGTGACATGATCTTTCTGTCGGAAAACATCAGCAAGTTCATGGGACTTACCCA	endothelial PAS domain protein 1 (Epas1)
10	Mm.1415	Epas1	0.306824	-0.303039	0.1895	0.540312	0.791438	-0.393579	-0.304975	-0.539232	-0.379381	-0.141871	-0.119859	CTGTGGTGACCCAAGACGGTGACATGATCTTTCTGTCGGAAAACATCAGCAAGTTCATGGGACTTACCCA	endothelial PAS domain protein 1 (Epas1)
10	Mm.268176	Pelo	0.265327	-0.133666	0.24049	0.323487	0.713171	-0.688598	-0.603895	-0.75066	-0.672859	-0.652809	-0.434808	AAATGAGTATGTCAAGATGGGGGCTTACCACACCATCGAACTGGAGCCCAACCGCCAGTTCACCCTGGCC	pelota homolog (Drosophila)
10	Mm.74711	Nrip1	0.116306	-0.217467	-0.00380229	0.205146	0.714734	-1.90718	-1.96287	-2.1413	-2.01003	-1.98584	-1.74662	AGAGGAAGACCAGAACTTTAACCTCTCGGGCAGTGCGTTTCCCTCCTGTCAAAGCAATGGTCCCACTGTC	nuclear receptor interacting protein 1
10	Mm.236068	Synj2	0.556441	0.0367051	0.0154915	0.224622	0.730644	-0.170927	0.102839	-0.179649	-0.294494	-0.198149	0.134471	TTCCCAGGAAATGAACCTTGAGACCCCTCCTCCAATAACAGCTACTCCCATCCCGCCTGTTCCCAAACCA	synaptojanin 2
10	Mm.28237	Stx12	0.502495	-0.198869	0.128446	0.43245	0.788949	-0.226554	-0.0292516	-0.370318	-0.22549	-0.141151	0.11645	AAAGAGCCACTGATCAGCTACAAAGAGCTGCTTACTATCAGAAAAAATCTCGCAAGAAGATGTGTATCCT	syntaxin 12
10	Mm.28237	Stx12	0.502495	-0.198869	0.128446	0.43245	0.788949	-0.226554	-0.0292516	-0.370318	-0.22549	-0.141151	0.11645	AAAGAGCCACTGATCAGCTACAAAGAGCTGCTTACTATCAGAAAAAATCTCGCAAGAAGATGTGTATCCT	syntaxin 12
11	Mm.267078	Hgf	-0.104389	-0.807293	-0.509854	-0.939891	-0.340562	-0.0567659	-0.0984233	-0.305191	-0.171181	-0.262958	-0.154273	gtgtttcacaagcaatccagaggtacgctacgaagtctgtgacattcctcagtgttcagaaggtaaatga	hepatocyte growth factor
11	Mm.267078	Hgf	-0.104389	-0.807293	-0.509854	-0.939891	-0.340562	-0.0567659	-0.0984233	-0.305191	-0.171181	-0.262958	-0.154273	gtgtttcacaagcaatccagaggtacgctacgaagtctgtgacattcctcagtgttcagaaggtaaatga	hepatocyte growth factor
11	Mm.28632	Slc16a3	-0.264715	-0.639119	-0.718659	-0.954045	-0.482455	-0.729251	-0.945247	-1.09463	-1.09611	-1.23695	-1.06906	CCTTCCCCAAGGCGGTCAGCGTCTTTTTCAAGGAGCTTATGCATGAGTTTGGGATTGGCTACAGCGACAC	solute carrier family 16 (monocarboxylic acid transporters), member 3 (Slc16a3)
11	Mm.28632	Slc16a3	-0.264715	-0.639119	-0.718659	-0.954045	-0.482455	-0.729251	-0.945247	-1.09463	-1.09611	-1.23695	-1.06906	CCTTCCCCAAGGCGGTCAGCGTCTTTTTCAAGGAGCTTATGCATGAGTTTGGGATTGGCTACAGCGACAC	solute carrier family 16 (monocarboxylic acid transporters), member 3 (Slc16a3)
12	Mm.486	Lamp2	-0.398172	-1.10653	-1.18317	-0.90937	0.110079	-1.15039	-1.49929	-1.68653	-1.74196	-1.68781	-1.19649	GATGATGACACCATTCTAATACCAATTATAGTTGGTGCTGGTCTTTCAGGCTTGATTATCGTTATAGTGA	lysosomal membrane glycoprotein 2
12	Mm.270109	Nr2f2	-0.477042	-0.94431	-1.15321	-1.02983	-0.264918	-0.759966	-1.0753	-1.19639	-1.36559	-1.22568	-0.895907	ACGCTTCACCCATGTCAGCCGACCGGGTGGTCGCTTTTATGGACCACATACGGATCTTCCAAGAGCAAGT	nuclear receptor subfamily 2, group F, member 2 (Nr2f2)
12	Mm.270109	Nr2f2	-0.477042	-0.94431	-1.15321	-1.02983	-0.264918	-0.759966	-1.0753	-1.19639	-1.36559	-1.22568	-0.895907	ACGCTTCACCCATGTCAGCCGACCGGGTGGTCGCTTTTATGGACCACATACGGATCTTCCAAGAGCAAGT	nuclear receptor subfamily 2, group F, member 2 (Nr2f2)
13	Mm.4487	Anpep	-0.383136	-0.921682	-0.785451	-0.247635	0.0584718	-1.82816	-2.02316	-2.29459	-2.2191	-1.91262	-1.87037	agccaacatcgactgggtgaaggagaacaaagatgcggtattcaagtggttcacagagaacagcagttag	alanyl (membrane) aminopeptidase (Anpep)
13	Mm.227912	Itpr1	-0.365813	-0.749576	-0.489169	-0.198226	-0.0169633	1.1144	1.03035	1.05782	0.972823	1.02388	1.35958	GAAGGGTCCTGGTTTTACATTCAACCATTTTACAAGCTTCGCTCCATCGGAGACAGTGTGGTCATAGGCG	inositol 1,4,5-triphosphate receptor 1 (Itpr1)
13	Mm.322	Mbd2	-0.500336	-1.016	-0.677454	-0.239087	0.112889	-1.13416	-1.47833	-1.61728	-1.49942	-1.36078	-1.1433	GTGAGCCAGGAAAACAGAAGATGTGTGGAGCCACATTGGATCAGCATCTTGCTATAGATGTCTCAAGATT	methyl-CpG binding domain protein 2
13	Mm.284074	Zbtb7	-0.261606	-0.55138	-0.72181	-0.331111	0.091481	-0.298311	-0.400511	-0.534585	-0.684195	-0.540137	-0.322797	CGTGTACGAGATCGACTTCGTGAGTGCCGAGGCACTGACGGCGCTCATGGACTTCGCCTACACCGCCACG	zinc finger and BTB domain containing 7 (Zbtb7)
14	Mm.258908	Fli1	-0.0229085	-0.517453	-0.776207	-0.481921	-0.171578	-0.153099	-0.214023	-0.362498	-0.521814	-0.314964	-0.213663	ACGATCAGTCCCTTTTTGATTCAGCATACGGAGCGGCAGCCCATCTCCCCAAGGCAGATATGACTGCTTC	Friend leukemia integration 1 (Fli1)
14	Mm.276389	Hmox1	0.455681	-0.59956	-0.704771	-0.69783	0.00466087	0.290313	0.507834	-0.0127092	-0.0780003	-0.194805	0.200228	ACACTCTGGAGATGACACCTGAGGTCAAGCACAGGGTGACAGAAGAGGCTAAGACCGCCTTCCTGCTCAA	heme oxygenase (decycling) 1 (Hmox1)
14	Mm.290906	Sp100	0.424876	-0.378758	-0.920406	-0.77176	0.013535	-0.234139	-0.196533	-0.405279	-0.739133	-0.58055	-0.254885	ACAGAGGAGGAGATACTTCTGACACTGAGAGCTCTATCATCATTAGAAGACGGAAAAGGACAGGACGGAA	nuclear antigen Sp100 (Sp100)
14	Mm.290906	Sp100	0.0865663	-0.625365	-1.02983	-0.805693	0.0687792	0.799472	0.729187	0.42879	0.350218	0.32485	0.861271	gaagaaattccaacctcatcgaggaaaccaaactgagaatcatcagcttcgcgaatcacaggtcaccttg	nuclear antigen Sp100
14	Mm.31486	Rab32	0.338705	-0.643719	-0.950012	-0.783551	0.0529685	-1.15126	-1.10944	-1.48097	-1.61336	-1.56432	-1.15048	TGGCAACATGACTCGAGTATACTATAAGGAAGCTCTTGGAGCATTTGTAGTCTTTGATATATCGAGAAGT	RAB32, member RAS oncogene family (Rab32)
15	Mm.236068	Synj2	0.281167	0.731368	0.498411	0.572519	1.33977	-2.51497	-2.30598	-1.92983	-2.06674	-2.05078	-1.95469	acatgagtttgtaaggacagtggctgcccagagactgacacccatagatgcttccggatcttccgtgtga	synaptojanin 2
15	Mm.1402	Vegfc	0.530882	0.430998	0.291447	0.972443	1.2503	-1.89978	-1.77492	-1.68351	-1.82952	-1.50971	-1.41439	CGCCACCGTCGCCGCCTTCGAGTCGGGACTGGGCTTCTCGGAAGCGGAGCCCGACGGGGGCGAGGTCAAG	vascular endothelial growth factor C (Vegfc)
17	Mm.291595	Bteb1	0.859921	-0.0176475	0.180863	0.66506	0.560032	-1.19332	-0.898227	-1.15677	-1.09855	-0.910388	-0.902248	TCGTGGCTGCCCAGTGTCTGGTTTCCATCTCCAACCGCGCCGCCGTGCCGGAGCACGGGGGCGCTCCGGA	basic transcription element binding protein 1 (Bteb1)
17	Mm.29163	Cast	0.566026	-0.0621833	0.00960007	0.524557	0.909839	-1.19341	-0.956632	-1.23903	-1.18414	-0.917302	-0.986637	aagcctgccgcctctcccaggcccagtcgcggtgcggcagctcgccacacccaggagcatgttaatgaaa	calpastatin
17	Mm.29163	Cast	0.8012	0.284168	0.195285	0.252545	0.47672	-1.29975	-1.06086	-1.18916	-1.24392	-1.22774	-1.17262	agaaaagaaaggatccgatgagaaaaaagcagcaagtttggggagcagtcagccttccagaccacatgtt	calpastatin
17	Mm.5244	Crem	0.647042	-0.0552792	0.580981	0.748972	0.91046	-2.24899	-1.94	-2.32099	-1.88654	-1.8289	-1.81076	ctgtgcttgaaaatcaaaacaagaccctcattgaggaactcaaggccctcaaagacctttattgccataa	cAMP responsive element modulator
17	Mm.330428	Cd44	0.497952	0.15581	0.385895	0.651598	0.930148	-2.24498	-2.19055	-2.25736	-2.18548	-2.06324	-1.99986	ccaaatacccatttggtggaagacttgaacaggacaggaccactttcagtgacaactccacagagtcatt	CD44 antigen
17	Mm.131098	Golga1	0.788055	-0.498731	0.112854	0.30794	0.524886	-0.826502	-0.519629	-1.05675	-0.804783	-0.679841	-0.641146	TGGAGCAAGAATTGGATGCACGAACCAGGGAACTTAACCGTACTCAGGAGGAGTTGGTGACTTCTAATCA	golgi autoantigen, golgin subfamily a, 1
17	Mm.131098	Golga1	0.788055	-0.498731	0.112854	0.30794	0.524886	-0.826502	-0.519629	-1.05675	-0.804783	-0.679841	-0.641146	TGGAGCAAGAATTGGATGCACGAACCAGGGAACTTAACCGTACTCAGGAGGAGTTGGTGACTTCTAATCA	golgi autoantigen, golgin subfamily a, 1
17	Mm.4364	Il6st	0.738239	0.175134	0.343914	0.571563	0.821029	-0.0457878	0.233794	0.0105858	0.0136913	0.133818	0.23435	CACCAAGGATTTGGCTAGCGCAAGCTTTGCTTTTTTTCCTCACCACTGAATCTATAGGTCAACTTTTGGA	interleukin 6 signal transducer (Il6st)
17	Mm.4364	Il6st	0.738239	0.175134	0.343914	0.571563	0.821029	-0.0457878	0.233794	0.0105858	0.0136913	0.133818	0.23435	CACCAAGGATTTGGCTAGCGCAAGCTTTGCTTTTTTTCCTCACCACTGAATCTATAGGTCAACTTTTGGA	interleukin 6 signal transducer (Il6st)
17	Mm.4364	Il6st	0.738239	0.175134	0.343914	0.571563	0.821029	-0.0457878	0.233794	0.0105858	0.0136913	0.133818	0.23435	CACCAAGGATTTGGCTAGCGCAAGCTTTGCTTTTTTTCCTCACCACTGAATCTATAGGTCAACTTTTGGA	interleukin 6 signal transducer (Il6st)
17	Mm.269747	Ltbp1	0.284104	0.230261	0.557573	0.899726	0.61422	-2.37001	-2.39965	-2.32171	-2.22143	-2.1189	-2.2213	atggatactaagctgatgtgtttgttgttctttctctgtctgcctctactcctagtgagtaaccacactg	latent transforming growth factor beta binding protein 1
17	Mm.12051	Lrp12	0.518726	-0.0734544	0.192655	0.730678	0.888136	-1.84832	-1.87202	-1.97457	-1.79387	-1.64594	-1.66139	gctcttcctggtctacatcctgagggtgcccctgaggatcaacgacaacctgagcacagtgagcatgttt	low density lipoprotein-related protein 12
17	Mm.3122	Ltbr	0.58754	0.0340793	0.233226	0.232874	0.843863	-0.395696	-0.135233	-0.373667	-0.37042	-0.356194	-0.0623639	AGTTTGTCTTTGCGGTATGCAGCCGCAGCCAAGACACGGTTTGCAAGACTTGCCCCCATAATTCCTATAA	lymphotoxin B receptor (Ltbr)
17	Mm.260855	Meis1	0.305898	0.00975617	0.348307	0.280302	0.712565	-2.15497	-2.17446	-2.26898	-2.15166	-2.16093	-1.98616	GCAAAGTATGCCAGGGGAGTATGTAGCCCGGGGTGGCCCAATGGGTGTGAGTATGGGACAGCCGAGTTAT	myeloid ecotropic viral integration site 1 (Meis1)
17	Mm.5104	Nfic	0.718838	0.33299	0.418419	0.376616	0.750596	1.16102	1.72203	1.19488	1.4506	1.13541	1.48851	actccccccggctctccagcttcacacaacaccacaggccggtcatcgcggtacacagtcctgctctccg	nuclear factor I/C
17	Mm.5104	Nfic	0.58983	0.300382	0.443803	0.339972	0.742521	-0.730161	-0.524731	-0.694068	-0.602279	-0.764807	-0.559337	ccatccggtatccgccacatctcaacccccaggacccgctcaaggatctggtgtccctggcctgtgaccc	nuclear factor I/C
17	Mm.18939	Pmm1	0.250578	0.240216	0.181217	0.488052	0.922891	-2.50359	-2.60994	-2.45822	-2.54468	-2.45782	-2.30733	ggtctcccctcaggacactgtacagcgatgccgtgagctcttcttcccagagacagcccacgaggcgtga	phosphomannomutase 1
17	Mm.245270	Rgl1	0.364643	0.0102697	0.337854	0.413604	0.797507	-0.409682	-0.220312	-0.365713	-0.263199	-0.305227	-0.101972	TCAAAAGAGTCCAGATTCAACAGGCGGCCAATAAAGGAGCGAGATGGCTAGGGGTTGAAGGGGACCAGCT	ral guanine nucleotide dissociation stimulator,-like 1 (Rgl1)
17	Mm.27764	Rnf128	0.717759	0.347329	0.296777	0.544794	0.744939	-0.855396	-0.517832	-0.664587	-0.786044	-0.643854	-0.547186	GTTCCCGGGGAGCCGAAGCCGTGTGGACCGCGTACCTCAACGTGTCCTGGCGGGTTCCGCACACCGGAGT	ring finger protein 128 (Rnf128)
17	Mm.338890	Sgcd	0.707476	0.241229	0.704719	0.542173	0.787695	-0.700732	-0.437611	-0.58701	-0.423129	-0.399217	-0.408179	GGAACAGTATTCCCACCACAGGAGCACCATGCCCAGCTCTGAGGGGCCACACATATACAAAGTGGGGATT	sarcoglycan, delta (dystrophin-associated glycoprotein) (Sgcd)
17	Mm.19931	Slc10a3	0.429765	0.169302	0.644262	0.49699	0.963019	-0.468382	-0.26161	-0.452321	-0.210829	-0.338988	-0.140394	ATCCATGAAACACTCCACGTGCCCATCTCCAAGATATTGGGGACCCTGCTGTTTATCGCCATCCCCATAG	solute carrier family 10 (sodium/bile acid cotransporter family), member 3
17	Mm.29161	Slc16a7	0.438496	-0.0150379	0.42028	0.697801	0.977793	-2.17238	-1.96265	-2.18809	-1.94365	-1.80182	-1.71682	GCCGGCCTGTGGTGATAGTGGGAGGACTATTATGCTGCATTGGAATGATCTTGGCTTCTTACAGCAACAG	solute carrier family 16 (monocarboxylic acid transporters), member 7 (Slc16a7)
17	Mm.4628	Smpd1	0.624036	0.109656	0.250578	0.52071	0.843506	-0.603072	-0.422159	-0.622896	-0.591779	-0.483729	-0.321264	TCTTCCTTCTGAAGGCCATTCTGTCAAATTCAGTGCCATAGCGCCGCCGCTCCAGAGTGCCTTTGGGTGG	sphingomyelin phosphodiesterase 1, acid lysosomal (Smpd1)
17	Mm.269139	Samd4	0.284641	0.0877983	0.251614	0.528483	0.861939	-1.11668	-1.04735	-1.07136	-1.05544	-0.972771	-0.829119	CCGCACCCACAGCTCCGTCCAGAAGACCCGCTCGCTGCCCGTGCATACTTCCCCACAAAACATGCTGATG	sterile alpha motif domain containing 4
17	Mm.11780	Tm7sf1	0.736543	0.0605663	0.386118	0.623375	0.910127	-0.874049	-0.673222	-0.915315	-0.803963	-0.589268	-0.586591	GGCGCCTCCGTGGGAGCCGGTGCGCAATGACTCCCTGCCTCCCACGCTGAGCCCCGCGGTGCCGCCCTAC	transmembrane 7 superfamily member 1 (Tm7sf1)
17	Mm.116683	Tnfaip3	0.551209	0.0989126	-0.0786259	0.246683	0.976804	-1.81368	-1.73323	-1.85845	-1.86875	-1.82593	-1.54237	TGAGCGTTGCCACGCCCGGCAGATTAATGCCAGCCACACCGCAGACCCTGGAAAGTGCCAAGCCTGCCTT	tumor necrosis factor, alpha-induced protein 3 (Tnfaip3)
17	Mm.116683	Tnfaip3	0.551209	0.0989126	-0.0786259	0.246683	0.976804	-1.81368	-1.73323	-1.85845	-1.86875	-1.82593	-1.54237	TGAGCGTTGCCACGCCCGGCAGATTAATGCCAGCCACACCGCAGACCCTGGAAAGTGCCAAGCCTGCCTT	tumor necrosis factor, alpha-induced protein 3 (Tnfaip3)
17	Mm.10153	Twsg1	0.55733	0.169733	0.679004	0.596626	1.00511	-0.0846798	0.120062	-0.0282375	0.117162	0.156801	0.266611	ATGAAGTCACACTATATTGTGCTAGCTCTAGCCTCCCTGACGTTCCTGCTGTGTCTCCCCGTGTCCCAGA	twisted gastrulation homolog 1 (Drosophila) (Twsg1)
17	Mm.284162	Wdr13	0.371519	-0.0183732	0.121101	0.197592	0.743237	-0.964419	-0.859641	-0.999934	-0.994477	-0.778563	-0.673995	ATGGCCGCGGTGTGGCAGCAAGTATTAGCAGTGGACGCGAGGTACAACGCCTACCGTACACCAACGTTTC	WD repeat domain 13
18	Mm.4733	Cdkn2a	0.0512933	0.00749067	0.169076	0.592371	0.953195	-1.20215	-1.10546	-1.1727	-1.13702	-0.915859	-0.831494	GGGCACTGCTGGAAGCCGGGGTTTCGCCCAACGCCCCGAACTCTTTCGGTCGTACCCCGATTCAGGTGAT	cyclin-dependent kinase inhibitor 2A
18	Mm.86844	Met	0.498991	-0.147636	0.0935261	0.330854	1.09643	-2.29323	-2.26038	-2.42568	-2.30312	-2.24408	-2.04156	tgccaagctaccagtgaagtggatggctttagagagtctgcaaaggcagaagttcaccaccacgtcagat	met proto-oncogene
18	Mm.18939	Pmm1	0.152423	-0.0575139	0.212819	0.164028	0.868648	-1.43195	-1.41363	-1.48996	-1.36401	-1.31603	-1.10645	ggtctcccctcaggacactgtacagcgatgccgcgagctcttcttcccagagacagcccacgaggcgtga	phosphomannomutase 1
18	Mm.131443	Srr	0.200671	-0.049117	0.338649	0.355585	0.914983	-0.937704	-0.784601	-0.920389	-0.753853	-0.782746	-0.558745	ATTTTGAATCAAATAGCAGGGCGCAATCTTTTCTTCAAATGTGAGCTCTTCCAGAAAACTGGGTCTTTTA	serine racemase (Srr)
18	Mm.20944	Sphk1	0.0198814	0.191317	0.405465	0.463961	1.12829	-1.69399	-1.73114	-1.66469	-1.58496	-1.50565	-1.22266	GCCTTTCAGGAGAAAGCTGAACCGGTTTGGGGACGAAGTCGAGATGAGAGTACCTCGTCAGCAACCTCCA	sphingosine kinase 1 (Sphk1)
20	Mm.243802	Bnc1	0.559616	0.474458	0.93399	1.15924	1.75539	-2.45391	-1.89166	-2.22744	-1.94741	-1.67062	-1.65159	ACCTGGGAAGATAAACCACCGTCAGTGTGAACAGTGCAGGCACGGATGGGTGGCTCATGCTCTGAGTAAG	basonuclin 1
20	Mm.22144	Copz2	1.16595	0.211034	0.889386	0.916785	1.08101	-0.35141	0.159903	-0.144803	0.00108414	0.214028	0.134004	GGGCCTCAGCCGCCCAAGCCGGGGGCGCAGCGCCGCCCACCCGAGCCACGGAACAGCGGGAACCTTCTCT	coatomer protein complex, subunit zeta 2 (Copz2)
20	Mm.4733	Cdkn2a	0.672421	1.02227	0.858227	1.15994	1.06028	-1.88523	-1.70397	-1.51454	-1.66169	-1.5368	-1.5276	ATGGGTCGCAGGTTCTTGGTCACTGTGAGGATTCAGCGCGCGGGCCGCCCACTCCAAGAGAGGGTTTTCT	cyclin-dependent kinase inhibitor 2A (Cdkn2a)
20	Mm.296382	Csad	0.607535	0.237903	0.820927	1.09346	1.46747	-0.0339942	0.185283	0.00477847	0.254482	0.384927	0.556432	CCCATGCTCTGGCTGGGCGCATCATCACGGAGAGCCTCAACACTAGCCAGTACACATATGAGATTGCCCC	cysteine sulfinic acid decarboxylase
20	Mm.56769	Dcn	0.624679	0.753772	0.843087	1.17639	1.08628	-2.04845	-1.55485	-1.58855	-1.51135	-1.34938	-1.40345	TCTTCCTTCTGGCACAAGTCTCTTGGGCTGGACCATTTGAACAGAGAGGCTTATTTGACTTCATGCTAGA	decorin (Dcn)
20	Mm.246674	Dnajc1	0.436718	0.599621	1.10455	1.49611	1.77677	-2.35354	-2.33827	-2.06866	-1.92752	-1.74966	-1.59471	ATGACCAGATCCTCCTATGGTTTGAGTTCTGGGATGACAGCTATTCAGCACCACACCCAGGTTTTCACCT	DnaJ (Hsp40) homolog, subfamily C, member 1
20	Mm.41816	Fap	0.792608	0.537361	1.07292	1.64647	1.79487	-0.28303	0.00969665	-0.105145	0.126912	0.315538	0.489119	TGTCTTTGGAGTTACCACCCTGGCTGCGCTTGCTTTAGTGGTGATATGCATTGTCTTACGTCCCTCAAGA	fibroblast activation protein (Fap)
20	Mm.27387	Hspa5bp1	0.834399	0.487333	0.838971	1.04254	1.26661	-1.38699	-1.02274	-1.12558	-1.03834	-0.982703	-0.86835	CAGTGCTGGATCTGCGAGTACAGCCGGTGATGGGCATCTCACTGTCCTTGAGCCGGGGCATGTCCCACCC	heat shock 70kDa protein 5 binding protein 1
20	Mm.116714	Loxl2	0.707536	0.781516	1.30421	1.22015	0.788128	-1.71941	-1.53051	-1.47466	-1.2395	-1.26015	-1.43657	GGCACGAGGAGCAGACTGCCTACCTGGAGGACAGGCCCATGTCCTTGCTGCAGTGTGCCATGGAGGAGAA	lysyl oxidase-like 2
20	Mm.287857	Plagl1	0.487076	0.898445	1.5086	1.0318	0.934491	-2.19688	-1.93921	-1.77533	-1.48855	-1.64176	-1.77142	aactccccatattttcacagctggctccaacactgctatcctgccccatttccatcacgcatttagataa	pleiomorphic adenoma gene-like 1
20	Mm.287857	Plagl1	0.182322	0.773805	1.02389	1.21906	0.795704	-2.66152	-2.57728	-2.29735	-2.15704	-2.09338	-2.2932	atggcacagcagttcctcagcacatctgaagaagaaagtgtgagaaccaaaggcatggctccattccgct	pleiomorphic adenoma gene-like 1
20	Mm.287857	Plagl1	0.532805	0.824825	1.39917	0.972461	0.761152	-1.64689	-1.51563	-1.47537	-1.06107	-1.30768	-1.41528	ggaagcggaagagccacagccagaagaagcccaaatagcaggactcgtctataagaaatggacagtttag	pleiomorphic adenoma gene-like 1 (Plagl1)
20	Mm.1685	Plxna3	0.995428	0.663294	1.02541	1.51319	1.20632	-2.14741	-1.6159	-1.69168	-1.57974	-1.3523	-1.457	ACACCCCTCTGCAGATCAATGGAAACTTCTGTGGGTTAGTGTTGAATCAACCATTGGGTGGCCTACACGT	plexin A3 (Plxna3)
20	Mm.276200	Rhobtb3	0.0509201	0.706122	0.269799	1.13164	1.51644	-2.23739	-2.26316	-1.93177	-2.21453	-1.82291	-1.63527	AAAGATGCCTGTCTTGAAAGCTGAGGCATCACACTATCACTCCGACTTGAATAACTTGCTGCTCTGCTGC	Rho-related BTB domain containing 3
20	Mm.49689	Sspn	0.747582	0.819954	0.931558	0.945238	1.21302	-1.89538	-1.71635	-1.62828	-1.61465	-1.5958	-1.52842	CTGGGCTTCCTCATGGCGAGCATCAGCCCCTCCCTGCTAGTCAGAGATACTCCGTTCTGGGCTGGGATCA	sarcospan (Sspn)
20	Mm.347535	Tbx3	1.00037	0.49758	1.01954	0.937125	1.34716	-1.65141	-1.2081	-1.39357	-1.21518	-1.32017	-1.08513	CATCACGAAGTCAGGAAGGCGAATGTTCCCTCCGTTTAAAGTGAGGTGCTCTGGACTGGATAAAAAGGCC	T-box 3
20	Mm.980	Tnc	0.353065	0.73505	0.60121	1.07429	1.04937	-2.30387	-2.30396	-2.01466	-2.09217	-1.93252	-1.95508	TTGGCTATGAGGTCCTGGTCTCTGGCTTCACTCAAGGGCACCAAACAAAGCCCTTGAGGGCTGAGACCAT	tenascin C
20	Mm.245084	Vdr	0.415705	0.561311	1.30381	1.47416	1.50469	-0.499068	-0.36808	-0.337614	-0.0526515	0.0144617	0.105484	CTCCGGAGACTCCTCCTCAAACTCTGATCTGTACACCCCCTCACTGGACATGATGGAACCGGCCAGCTTT	vitamin D receptor (Vdr)
20	Mm.10222	Wisp1	0.616774	0.712909	0.988416	1.26766	1.27942	-1.41205	-1.14169	-1.1321	-0.983093	-0.933605	-0.888114	GTACCTGCATTGATGGCACGGTGGGCTGCACACCGCTGTGCCTAAGCCCCAGGCCCCCACGCCTCTGGTG	WNT1 inducible signaling pathway protein 1 (Wisp1)
21	Mm.254297	Atp7a	0.784606	0.26504	0.550333	0.532967	0.653827	-1.1324	-0.882429	-1.08014	-0.948371	-0.86699	-0.93098	AAATTCAATTACTATCACTGTTGAGGGAATGACATGTATTTCCTGTGTCCGGACCATTGAACAGCAGATT	ATPase, Cu++ transporting, alpha polypeptide (Atp7a)
21	Mm.286375	Emilin1	0.809701	0.408476	0.817275	1.00564	0.903139	-1.26019	-1.0735	-1.1802	-1.00143	-0.885735	-0.98353	CTGTCTGCTGACCATAGCCACGGAAGCTGCCAGCTACCCTCCTCGAGGTTACAGCCTCTACACAGGAGGC	elastin microfibril interfacer 1
21	Mm.225297	Eng	0.553892	0.101241	0.664066	0.88153	1.04713	0.126926	0.45815	0.172546	0.402609	0.413089	0.617246	CATCTATAGCTTTGTACCCACAACAGGTCTCGCAGAAAGAGTCGGCTGTGATCTACAGCCTGTGGACCCC	endoglin (Eng)
21	Mm.87046	Gpr124	1.00063	0.759155	0.796977	0.83852	1.21124	-0.851925	-0.467362	-0.534351	-0.579827	-0.481608	-0.368756	CTCCTGGAACTCGGGGTGCGCCTGGCTGCCCGGTCCCTATCCGCGGTTGCAAGTGCTCTGGGGAGCGGCC	G protein-coupled receptor 124 (Gpr124)
21	Mm.297976	Gpc1	0.681341	0.335801	0.97021	1.09076	1.22073	-2.03952	-1.80132	-1.94056	-1.66704	-1.65012	-1.58077	GCGGAGGCACTGCGGCCGTTTGGAGATGCCCCTCGAGAACTGCGCCTGCGGGCCACCCGTGCCTTTGTGG	glypican 1 (Gpc1)
21	Mm.3982	Gas6	0.737897	0.432802	0.59589	0.522429	1.10305	-0.868805	-0.603983	-0.695629	-0.695005	-0.72621	-0.448922	CTGCTGGCTTCCGAGTCTTCTCACACTGTGCTGTTGCGGGCGCGTGAGGCGGCGCAGTTTCTGCGGCCCA	growth arrest specific 6 (Gas6)
21	Mm.3986	Ghr	0.766954	0.297732	0.702364	0.599687	0.953308	-1.71247	-1.46944	-1.60114	-1.46872	-1.5277	-1.38291	tgacaaaaagaattttccctcctcgtgtggttatgtgagcacagaccaactgaacaaaatcatgcagtag	growth hormone receptor (Ghr)
21	Mm.3986	Ghr	0.737987	0.319044	0.935902	0.977068	1.2077	-1.87463	-1.64184	-1.7169	-1.53359	-1.58096	-1.48045	ttctcagcacccacatcaagagattgacaaccacctgtatcaccagcttcagaggatccgccatccctag	growth hormone receptor
21	Mm.5	Hoxa10	0.396881	0.197168	0.370679	0.985625	1.09433	-2.46307	-2.23474	-2.42541	-2.42984	-2.04223	-2.00235	CGACCTGCCCTACGGGCTGCAAAGCTGCGGGCTCTTCCCCGCGCTGGGCAGCAAGCGTAATGAAGCGCCG	homeo box A10 (Hoxa10)
21	Mm.5	Hoxa10	0.396881	0.197168	0.370679	0.985625	1.09433	-2.46307	-2.23474	-2.42541	-2.42984	-2.04223	-2.00235	CGACCTGCCCTACGGGCTGCAAAGCTGCGGGCTCTTCCCCGCGCTGGGCAGCAAGCGTAATGAAGCGCCG	homeo box A10 (Hoxa10)
21	Mm.282807	Kelchl	0.839224	0.317852	0.625513	0.930102	1.1812	-0.997038	-0.608174	-0.840538	-0.758288	-0.65447	-0.485533	GGTGGTAGAGGGGAAGCACATTGAGGCCCATCGGATTCTGCTAGCTGCATCGTGTGATTATTTCAGAGGA	kelch-like (D. melanogaster)
21	Mm.486	Lamp2	1.23237	0.562056	0.787147	0.776853	1.15462	-0.655904	-0.0129048	-0.354863	-0.23526	-0.147476	-0.13057	GTGCAGATGAAGACAACTTCCTTGTGCCCATAGCGGTGGGAGCAGCTCTGGGAGGAGTACTTATTCTAGT	lysosomal membrane glycoprotein 2 (Lamp2)
21	Mm.132901	Mxd4	0.538901	0.257673	0.492753	0.969282	1.29761	-0.277529	-0.0616556	-0.236147	-0.179081	0.00247617	0.215949	TCAGCGGGAACATCGCTTCCTAAAGAGACGTTTGGAGCAGCTATCAGTGCAGAGTGTAGAGCGTGTGCGC	Max dimerization protein 4 (Mxd4)
21	Mm.5104	Nfic	0.823767	0.463198	0.539481	0.690236	0.900665	-1.81322	-1.50519	-1.71495	-1.62705	-1.59105	-1.52512	caaggacatccggcccgagtgccgtgaagacttcgtactggctgtgactggcaagaaggcgccaggctgt	nuclear factor I/C (Nfic)
21	Mm.5104	Nfic	0.939555	0.336072	0.615993	0.353057	0.761289	-0.724086	-0.388662	-0.622977	-0.44613	-0.430177	-0.50127	catacggccatccggtatccgccacatctcaacccccaggacccgctcaaggatctggtgtccctggcct	nuclear factor I/C
21	Mm.21830	Pdlim4	1.02375	0.542766	0.754116	0.598933	1.11457	-1.31851	-0.904874	-1.11118	-1.09253	-1.12849	-0.877398	CACCCTGGGGCTTCCGCCTGGTGGGCGGCCGGGACTTCAGTCTCCCCCTCACCATCTCGCGGGTTCATGC	PDZ and LIM domain 4 (Pdlim4)
21	Mm.21830	Pdlim4	1.02375	0.542766	0.754116	0.598933	1.11457	-1.31851	-0.904874	-1.11118	-1.09253	-1.12849	-0.877398	CACCCTGGGGCTTCCGCCTGGTGGGCGGCCGGGACTTCAGTCTCCCCCTCACCATCTCGCGGGTTCATGC	PDZ and LIM domain 4 (Pdlim4)
21	Mm.9757	Pde8a	0.85392	0.451985	0.996078	1.02152	1.08411	-1.12384	-0.810167	-0.907616	-0.756779	-0.762245	-0.763445	CTGATGTGCAATTTGGCCCGATGAGATTTCATCAAGACCAACTTCAGGTCCTGTTAGTGTTTACCAAAGA	phosphodiesterase 8A (Pde8a)
21	Mm.4186	Pla2g4a	0.503229	0.575702	0.623189	0.544835	0.885553	-1.78826	-1.6955	-1.63395	-1.58952	-1.71468	-1.57339	agagcattgaatacagaagacagaacccatctcgttgctctgtttccctcagtaatgttgaagcaagaaa	phospholipase A2, group IVA (cytosolic, calcium-dependent) (Pla2g4a)
21	Mm.4146	Pdgfrb	0.232622	0.194156	0.651829	0.984394	1.16909	-2.13473	-2.2652	-2.47243	-1.91424	-1.86434	-1.79437	GTTGTTGCTGTCCGTGTTATGGCTCCTGGGACCGCAGACCTCCCGGGGCCTAGTCATCACGCCCCCTGGG	platelet derived growth factor receptor, beta polypeptide (Pdgfrb)
21	Mm.127156	Pros1	1.00213	0.186877	0.624294	0.748347	0.823248	-1.45327	-1.16043	-1.45229	-1.28101	-1.2352	-1.19278	GGCAACCTTGAACGAGAGTGCATTGAAGAACTCTGCAATAAGGAGGAAGCCAGGGAGGTCTTTGAAAATA	protein S (alpha)
21	Mm.257	Rras	0.94565	0.48021	0.824222	0.683286	0.97535	-0.91786	-0.592815	-0.742242	-0.645956	-0.730246	-0.57809	CTGGTGTTTGCCATTAACGACAGGCAGAGTTTCAATGAGGTGGGCAAGCTCTTCACACAGATCCTCAGAG	Harvey rat sarcoma oncogene, subgroup R (Rras)
21	Mm.26659	Rhobtb1	0.827102	0.604698	0.64695	0.859159	1.20284	-1.4291	-1.13467	-1.18226	-1.26916	-1.12248	-1.0427	AGGTCCTGGAGCGGTCCAGGGATGTCGTCGATGAAGTGAGCATCTCCCTCAGGCTTTGGGACACGTTTGG	Rho-related BTB domain containing 1
21	Mm.4081	Runx1	0.816909	0.471986	0.928282	0.973661	0.798508	-1.74919	-1.48035	-1.59786	-1.42325	-1.47143	-1.51739	GGGCAGAGGCTAAGGCGGCTTCTAGAGAAGGGTGCTGCCTGTAGTAGAAGTCTCTGGTCCTTCTCACTGA	runt related transcription factor 1
21	Mm.4081	Runx1	0.928791	0.415893	0.694718	0.839179	0.527664	-1.35834	-1.05829	-1.18777	-1.17376	-1.07526	-1.2628	CTAAGGGAACTGTTGAAACCCCGCAGCATCAGCTGGGAGCCTAATGAGGAGAACGCTGTTCCATCTGCAG	runt related transcription factor 1
21	Mm.236068	Synj2	0.77545	0.398908	0.563809	0.901476	1.00803	-1.56476	-1.23285	-1.38236	-1.306	-1.16324	-1.12298	tgaggttacaatccggtggcgtccccttgagctttctggtgttggtgacaggctgcatgtcagtgggcag	synaptojanin 2
21	Mm.213408	Ttc3	0.579087	0.343597	0.668791	0.791602	0.997414	-0.963587	-0.687819	-0.868941	-0.676864	-0.675111	-0.534306	CTGACTTTACCACTGACGATTATGTTCGAGTAACCCAGCTTTACTATGAAGGCGTGGGTATGCAATATAA	tetratricopeptide repeat domain 3 (Ttc3)
23	Mm.38274	Chi3l1	-0.0586119	-0.585321	-1.21408	-1.20032	-0.547854	-0.391604	-0.489952	-0.664609	-0.980173	-0.921278	-0.642284	GACCCTCCTGTCTGTTGGAGGGTGGAAATTTGGCGAAAAAAGATTTTCCGAGATTGCCTCCAACACTGAG	chitinase 3-like 1
23	Mm.173790	Glipr1	-0.146505	-0.54764	-0.891827	-0.983421	-0.0779254	-0.504556	-0.670265	-0.761451	-0.963081	-0.990576	-0.572604	GCTTCGTCTGTGTCTAGTTCTTCATTTACAGCAAGCACTTTGCCAGATATAACAAACGAGGACTTCATTA	GLI pathogenesis-related 1 (glioma)
23	Mm.290906	Sp100	-0.0694191	-0.762346	-1.09574	-0.972566	-0.108772	-0.535733	-0.723719	-0.903913	-1.02203	-1.05975	-0.709827	gcggcaaacgatccgctgcaagggatggaccctgagagaactgatacagaaaggagtactacaagaccca	nuclear antigen Sp100
23	Mm.28986	Sqrdl	-0.245594	-0.361097	-0.939729	-1.07383	-0.192255	-0.957828	-1.15599	-1.09442	-1.42772	-1.48567	-1.10687	ATGGCCCCACTGGTCACTGTTGTCTCCAGTCCACGTGCCCGGCTCTTTGCCTGTTTTCTTAGGCTGGGCA	sulfide quinone reductase-like (yeast) (Sqrdl)
23	Mm.284074	Zbtb7	-0.413598	-0.522561	-0.932916	-0.700988	-0.131179	-0.916873	-1.10665	-1.09802	-1.30642	-1.21632	-0.970647	gacctttgtgcgctccgaccatctgcacagacacctcaagaaggacggctgcaatggggtcccctcgcgc	zinc finger and BTB domain containing 7
24	Mm.86844	Met	0.825319	-0.0695577	-0.0300925	0.090628	0.65795	-1.74687	-1.53501	-1.86597	-1.87377	-1.86503	-1.61854	TCCAGAATGTCGTCCTACACGGCCATCATATTTATCTCGGAGCCACAAACTACATTTATGTTTTAAATGA	met proto-oncogene (Met)
24	Mm.12091	Rassf1	0.612788	-0.0916946	-0.0414748	-0.0453087	0.789102	-0.281048	-0.0588198	-0.358836	-0.416898	-0.403482	-0.0310915	AGCTCGAGCAGTACTTCACGGCGCGTACCTCGCTGGTTCGCAGACCGCGTCGGGACCAGGATGAGGCTGT	Ras association (RalGDS/AF-6) domain family 1 (Rassf1)
24	Mm.35253	Slc12a8	0.798374	0.0393235	-0.130226	0.149556	0.726885	-0.837107	-0.475218	-0.802784	-0.941688	-0.884686	-0.634424	ATCAGCAGTGGCGGTGTCTACTCCATGATCTCCTCGGTGCTTGGTGGGCAGATGGGAGGCACTGTGGGGC	solute carrier family 12 (potassium/chloride transporters), member 8
25	Mm.330428	Cd44	-0.251314	0.169899	-0.193495	0.105361	0.758842	-2.27892	-2.65832	-2.20191	-2.44875	-2.326	-2.00965	TCTTGGTTTGGTAATTCACAGTCCACAACTCAGACTCAGGAGCCCACAACGAGTGCAACTACAGCCTTGA	CD44 antigen
29	Mm.232525	Antxr1	1.1285	0.751026	1.03409	1.16138	1.6665	0.182033	0.638111	0.472077	0.589966	0.663021	0.821045	CCAGGAGACACGAGATTCCGGGGATGGCGTCTCACCATCTGCCTTGGTAGCAAGCACGTTCACCCAGGGA	anthrax toxin receptor 1
29	Mm.156919	Ctsz	1.16594	0.71035	0.99838	1.21061	1.42314	-1.29064	-0.829522	-1.08591	-0.935962	-0.753781	-0.771922	ATCCTGCTGTCCGTACAGAATGTCATTGACTGTGGCAATGCTGGCTCTTGTGAAGGGGGCAATGACCTTC	cathepsin Z (Ctsz)
29	Mm.7562	Col6a3	1.24497	1.09362	1.81548	1.12763	1.31339	-0.749501	-0.199673	-0.273182	0.0753759	-0.0440078	-0.0879612	GTGCGGCGGCTGACATAGTGTTTCTAGTGGATTCCTCTTGGAGTGCTGGGAAGGACCGTTTCCTGCTTGT	procollagen, type VI, alpha 3
29	Mm.130388	Col8a1	1.23202	0.82392	1.20734	0.890747	1.3054	-0.978784	-0.58388	-0.599039	-0.482562	-0.656909	-0.497856	ggctgctggactctatgccgggcaatatgtccactcctccttttcaggatatttattgtatcccatgtaa	procollagen, type VIII, alpha 1
29	Mm.8655	Cfh	1.17064	0.547992	1.08196	1.33969	1.63429	-1.15796	-0.753136	-0.977746	-0.729918	-0.662433	-0.509337	gtcaatctccttatcaaatgaatggctcagacactgtgacatgtgttaatagccggtggattggaaagcc	complement component factor h
29	Mm.4999	Ddr2	1.18714	0.489442	1.26706	1.36879	1.6216	-1.48954	-1.03659	-1.32276	-1.03766	-0.979848	-0.838689	CAGTCACTGACCACTCCATGAACGTGTGCATGAGGGTTGAGCTTTATGGTTGTGTCTGGCTAGATGGCTT	discoidin domain receptor family, member 2 (Ddr2)
29	Mm.246674	Dnajc1	0.999018	0.861273	0.959222	1.22803	1.12007	-1.30149	-0.903835	-0.872061	-0.84282	-0.895228	-0.832098	TTATGAAGTTTTAAAGGATGATGAAAGAAGGCAGAGGTATGATGATGTTCTGATCAATGGACTTCCAGAT	DnaJ (Hsp40) homolog, subfamily C, member 1 (Dnajc1)
29	Mm.8534	Egfr	1.1162	0.748614	1.25872	1.4713	1.26411	-1.25598	-0.846175	-0.91243	-0.756269	-0.567518	-0.764572	TGGACGCGAGCCTGTGTCCGGGTCTCGTCGTTGCCGGCGCAGTCACTGGGCACAACGTGGGACTCCGTCT	epidermal growth factor receptor
29	Mm.233470	Igfbp7	1.26232	0.992523	1.58029	1.22785	1.19457	-0.616807	-0.137469	-0.199956	0.0486289	-0.0492026	-0.15184	GGAGAGTATGAGTGCCACGCATCCAACTCCCAAGGGCAGGCTTCCGCGGCAGCCAAAATTACAGTGGTTG	insulin-like growth factor binding protein 7 (Igfbp7)
29	Mm.271854	Lrp1	1.55823	0.772143	0.980129	1.25425	1.358	-0.173538	0.445375	0.133693	0.139207	0.337274	0.293341	TTTCAGCTCTGGTCTCCGGGGCCACTATGGATGCCCCTAAAACTTGCAGCCCTAAGCAGTTTGCCTGCAG	low density lipoprotein receptor-related protein 1 (Lrp1)
29	Mm.221403	Pdgfra	1.46518	0.989252	1.19964	1.35268	1.56903	-0.453278	0.171955	-0.0457736	0.0103915	0.0777783	0.130554	GGATGACTCTGCCATCATACCTTGCCGCACCACAGATCCGGAGACTCAAGTAACCTTGCACAATAACGGG	platelet derived growth factor receptor, alpha polypeptide (Pdgfra)
29	Mm.247324	Rin2	0.672292	0.817566	1.44417	1.21021	1.12705	-0.9611	-0.709289	-0.647761	-0.412321	-0.535015	-0.560194	GAACAGCTCTTTTGTGCTGCCCAAGCTTGTCAAGTCCCAGTTGCGAAAGATGAGCGGGGTGTTCAGCTCC	Ras and Rab interactor 2
29	Mm.276200	Rhobtb3	1.23894	0.885979	1.25539	1.18852	1.3208	-1.18003	-0.596505	-0.71142	-0.624041	-0.603719	-0.602152	CGTTCCACCAGGACAACCGGCCGTCGGGGCTCATCCGCACATACCTGGGAAGAAGCCCGCTGGTGTCGGG	Rho-related BTB domain containing 3
29	Mm.202665	Rnase4	1.36037	0.835986	1.04911	0.851563	1.35652	-0.802008	-0.178343	-0.464909	-0.379657	-0.31169	-0.243345	ACCCTGCTGGGGTTAGGGCTTGTACAGCCCTCCTATGGCCAGGATCGAATGTACCAACGGTTCCTTCGAC	ribonuclease, RNase A family 4 (Rnase4), transcript variant 1
29	Mm.202665	Rnase4	1.36037	0.835986	1.04911	0.851563	1.35652	-0.802008	-0.178343	-0.464909	-0.379657	-0.31169	-0.243345	ACCCTGCTGGGGTTAGGGCTTGTACAGCCCTCCTATGGCCAGGATCGAATGTACCAACGGTTCCTTCGAC	ribonuclease, RNase A family 4 (Rnase4), transcript variant 1
29	Mm.287544	Wnt5a	1.1034	0.927736	1.53555	1.1466	1.40147	-1.23635	-0.771913	-0.830607	-0.625857	-0.794265	-0.626492	CCTTCGCCCAGGTTGTTATAGAAGCTAATTCTTGGTGGTCTCTAGGTATGAATAACCCTGTTCAGATGTC	wingless-related MMTV integration site 5A (Wnt5a)
30	Mm.212870	Ifi16	1.69261	0.612295	0.707073	0.488573	0.833331	-1.39841	-0.764175	-1.12341	-1.20061	-1.2411	-1.08321	ctatgaaataaaagatggttcaggaagcatagaagtggtggggagtggaaaatggcacaacatcaactgc	interferon, gamma-inducible protein 16
30	Mm.131266	Mmp19	1.38451	0.594584	0.594584	0.861808	1.15483	-1.33464	-0.731389	-1.14785	-1.07919	-1.01276	-0.852543	TGCATCAAGCCTTTAAGTACTGGAGCAGCGTGGCTCCTCTGACCTTCCGGGAGGTGAAAGCTGGTTGGGC	matrix metalloproteinase 19 (Mmp19)
31	Mm.212870	Ifi16	1.30566	0.354523	0.472133	0.179352	0.685333	-1.2162	-0.713377	-1.01994	-1.0827	-1.1807	-0.936557	ctatgaaataaaagatggttcaggaagcatagaagtggtggggagtggaaaatggcacaacatcaactgc	interferon, gamma-inducible protein 16 (Ifi16)
31	Mm.181894	Mvp	0.988441	0.393657	0.384652	0.432343	1.12527	-0.827695	-0.43806	-0.714417	-0.732782	-0.703914	-0.391388	CTGGACCAGAACAGTAATGTGTCCCGTGTAGAGGTTGGACCAAAGACCTACATCCGGCAGGACAATGAGA	major vault protein (Mvp)
31	Mm.14455	Tgfbi	1.54417	0.686142	0.403181	0.0769002	0.74242	-0.302001	0.266833	-0.073379	-0.263385	-0.288304	-0.0899961	ACTGCTGACCCTCGCTCTGGCACTGTCTGTGGGCCCCGCTGGGACCCTTGCAGGTCCCGCCAAGTCACCC	transforming growth factor, beta induced (Tgfbi)
31	Mm.330731	Tgm2	0.862508	-0.0703295	0.124758	0.602011	1.0325	-0.654011	-0.283869	-0.631155	-0.636808	-0.474252	-0.255285	CGCTTCCGGCTGACTCTGTACTTCGAGGGCCGTGGCTACGAGGCCAGCGTGGACAGCCTCACGTTCGGTG	transglutaminase 2, C polypeptide (Tgm2)
31	Mm.330731	Tgm2	0.862508	-0.0703295	0.124758	0.602011	1.0325	-0.654011	-0.283869	-0.631155	-0.636808	-0.474252	-0.255285	CGCTTCCGGCTGACTCTGTACTTCGAGGGCCGTGGCTACGAGGCCAGCGTGGACAGCCTCACGTTCGGTG	transglutaminase 2, C polypeptide (Tgm2)
32	Mm.27757	Bmp1	0.893696	1.11227	1.39929	1.56394	1.74377	-0.621648	-0.214351	-0.169048	-0.0185279	-0.021114	0.0915556	GAGGCCAGCTCTGCAGCCCCCTCGGGGACGCCCCCACCAGCTCAAATTCCGAGTGCAGAAAAGAAACCGG	bone morphogenetic protein 1
32	Mm.182396	Ltbp3	0.913839	0.911654	0.984903	1.37052	1.61025	-1.64601	-1.26521	-1.23633	-1.16372	-1.0734	-0.936815	CAGAAGGAGAGTCTGTGGCTAGCAAACACGCCATTTACGCGGTGCAGGTGATCGCAGATCCTCCCGGGCC	latent transforming growth factor beta binding protein 3 (Ltbp3)
32	Mm.35708	Leprel2	1.14579	1.13269	1.65358	1.41115	1.54052	-1.20527	-0.737147	-0.72824	-0.563474	-0.659929	-0.570331	AGCAGCTGAATGGGTCGGAGCGAGCTGTCTTAGATGGGCTGCTAACTTCAGCCGAGTGTGGGGTTCTGCT	leprecan-like 2 (Leprel2)
33	Mm.46181	Hspb7	0.647055	-0.812675	-0.724458	-0.738183	-0.285117	-0.0891553	0.2617	-0.408977	-0.500979	-0.42129	-0.218359	CGTGCCCTTCCAGCCCAGGACCCACCCATGGAGAAGGCTTTGAGCATGTTTTCAGACGACTTTGGCAGTT	heat shock protein family, member 7 (cardiovascular) (Hspb7)
34	Mm.6988	Alad	-1.26975	-1.1258	-1.61205	-0.901853	0.061649	0.21877	-0.243814	-0.186285	-0.463649	-0.338426	0.223425	TGGAGCATTCCTAGCAGAGGAGAGCCGACAGCGGTTGGCAGAGGTGGCACTGGCCTATGCCAAGGCAGGC	aminolevulinate, delta-, dehydratase (Alad)
34	Mm.3986	Ghr	-1.16339	-1.65048	-1.86012	-1.27424	-0.359761	0.0423781	-0.594748	-0.690269	-0.764166	-0.659833	-0.195923	tgacaaaaagaattttccctcctcgtgtggttatgtgagcacagaccaactgaacaaaatcatgcagtag	growth hormone receptor
35	Mm.4487	Anpep	1.64994	1.22979	1.1452	1.4905	2.0879	-2.14069	-1.52942	-1.70248	-1.71743	-1.68886	-1.38505	ggccaacatcgactgggtgaaggagaacaaagatgcggtattcaagtggttcacagagaacagcggttag	alanyl (membrane) aminopeptidase
35	Mm.232525	Antxr1	1.24542	1.0396	1.63248	1.55457	1.78012	-0.883405	-0.440228	-0.450278	-0.219486	-0.123467	-0.154625	ACTTCATCCTGGACAAGTCAGGAAGTGTGCTGCACCACTGGAATGAAATCTACTACTTCGTGGAGCAGTT	anthrax toxin receptor 1
35	Mm.27757	Bmp1	1.36252	1.29077	1.74759	2.03506	2.06776	-0.656781	-0.104389	-0.0767259	0.0779451	0.0917817	0.208199	GCACGAGCACACGCGGCCCGACCGCGACCGCCATGTCTCTATTGTACGCGAGAACATACAGCCAGGGCAG	bone morphogenetic protein 1
35	Mm.10353	Creb3l1	1.50161	1.33282	1.77572	2.19712	2.20756	-0.850441	-0.270184	-0.307072	-0.0612101	0.0237239	0.0463486	CTGGGCCTCAGCCCCATGCCCCGGCTGCCCATCCCTCACCAGGCCCCAGGAGAAATGACTCAGCTGCCAG	cAMP responsive element binding protein 3-like 1 (Creb3l1)
35	Mm.10353	Creb3l1	1.50161	1.33282	1.77572	2.19712	2.20756	-0.850441	-0.270184	-0.307072	-0.0612101	0.0237239	0.0463486	CTGGGCCTCAGCCCCATGCCCCGGCTGCCCATCCCTCACCAGGCCCCAGGAGAAATGACTCAGCTGCCAG	cAMP responsive element binding protein 3-like 1 (Creb3l1)
35	Mm.330428	Cd44	1.30751	1.02528	1.73727	1.75314	2.61938		-2.69354	-2.62978	-2.26833	-2.31804	-2.04584	actgaagtgactcttgctactgactccaacgttaatgttgatggctccttaccaggagatcgagactcat	CD44 antigen
35	Mm.7281	Col5a1	1.49923	1.52539	1.98067	1.74795	1.42392	-0.183828	0.463553	0.424792	0.640807	0.51368	0.40903	CAAGTGGCACCGAATTGCTCTCAGTGTCTACAAGAAAAATGTCACCTTGATCCTCGACTGTAAGAAGAAG	procollagen, type V, alpha 1 (Col5a1)
35	Mm.7281	Col5a1	1.49923	1.52539	1.98067	1.74795	1.42392	-0.183828	0.463553	0.424792	0.640807	0.51368	0.40903	CAAGTGGCACCGAATTGCTCTCAGTGTCTACAAGAAAAATGTCACCTTGATCCTCGACTGTAAGAAGAAG	procollagen, type V, alpha 1 (Col5a1)
35	Mm.7281	Col5a1	1.49923	1.52539	1.98067	1.74795	1.42392	-0.183828	0.463553	0.424792	0.640807	0.51368	0.40903	CAAGTGGCACCGAATTGCTCTCAGTGTCTACAAGAAAAATGTCACCTTGATCCTCGACTGTAAGAAGAAG	procollagen, type V, alpha 1 (Col5a1)
35	Mm.2509	Col6a1	1.84665	1.5605	2.15286	1.76388	1.85766	-0.833876	-0.130896	-0.21227	0.0296926	-0.114588	-0.114247	GGTGGACAAGGTGAAGTCCTTCACTAAGCGCTTCATTGACAACCTGAGAGACAGGTACTACCGGTGTGAC	procollagen, type VI, alpha 1 (Col6a1)
35	Mm.1949	Col6a2	1.62171	1.52354	2.04788	1.74178	1.79644	-1.17681	-0.587644	-0.595875	-0.379982	-0.527335	-0.504667	gactttggtctgaaaggaacacccggacggaagggagataaaggggagccagctgatcctggtccccctg	procollagen, type VI, alpha 2
35	Mm.130388	Col8a1	1.99766	1.34571	1.77078	1.65552	1.60684	-1.0247	-0.256028	-0.455335	-0.273673	-0.360339	-0.367083	ggctgctggactctatgccgggcaatatgtccactcctccttttcaggatatttattgtatcccatgtaa	procollagen, type VIII, alpha 1 (Col8a1)
35	Mm.209715	Col11a1	1.06857	1.40517	2.57918	1.93456	2.09653	-0.141996	0.219092	0.330473	0.833047	0.55776	0.657006	AACGGGTCCTCGAGGTTCCAGAGGCGCCAGAGGTCCCACGGGAAAACCTGGTCCGAAGGGTACTTCAGGT	procollagen, type XI, alpha 1 (Col11a1)
35	Mm.209715	Col11a1	1.24865	1.24118	2.40573	1.92273	1.97516	-1.19091	-0.850119	-0.737958	-0.225244	-0.431283	-0.383471	tcaaggtatctcaggaaaagatggacctgcaggaatacgcggtttcccaggtgtaagaggccttcctgga	procollagen, type XI, alpha 1
35	Mm.347410	Col14a1	1.8749	1.62864	2.07113	1.77438	1.87366	-0.748308	0.0329934	-0.151693	0.100249	-0.0546822	-0.0147761	TGGCCAGCCTGGGTATTGTGACCCCTCCTCGTGCTCTGCTTATGGCGTTGGAGTGTCCCATCCTGATCAG	procollagen, type XIV, alpha 1
35	Mm.44176	Efemp1	1.74533	1.10255	2.36007	2.17462	1.84083	-1.77377	-1.04052	-1.27273	-0.750136	-0.814836	-0.935347	ATCTTCCAGATACAGGCAACAATGATTTATGCAAACACCATTAATACTTTTCGGATTAAATCTGGAAATG	epidermal growth factor-containing fibulin-like extracellular matrix protein 1
35	Mm.8534	Egfr	1.25377	1.08681	1.31327	1.4192	1.35045	-0.125171	0.389523	0.0715819	0.575925	0.315157	0.462846	aatgtctgccacctatgccacgccaactgtacctatggagtaatggttcctgaaatgttgctccaaagta	epidermal growth factor receptor
35	Mm.8534	Egfr	1.85766	2.38774	1.66651	1.80098	1.69678	-1.92832	-1.16874	-1.13785	-1.22935	-1.27716	-1.21922	agatgccaataatgtctgccacctatgccacgccaactgtacctatggatgtgctgggccaggtcttcaa	epidermal growth factor receptor (Egfr), transcript variant 2
35	Mm.182785	Emp1	1.6107	1.01547	1.62359	1.43654	1.70763	0.0254987	0.775943	0.43159	0.66755	0.572668	0.743532	TGTTTGTCTCCACCATTGCCAACGTCTGGATGGTTGCAGATTACGCAAATGCATCTGTAGGGCTTTGGAA	epithelial membrane protein 1 (Emp1)
35	Mm.271644	Fbn1	1.91916	1.45917	1.75239	1.72456	1.73647	-1.4954	-0.66913	-0.984217	-0.819776	-0.86854	-0.850243	tccaggaagcttcacctgtgaatgccaacgggggttctcactcgatcagagtggtgccagctgtgaagat	fibrillin 1
35	Mm.271644	Fbn1	1.95784	1.26901	1.60396	1.43429	1.73378	-1.20189	-0.53217	-0.766725	-0.551009	-0.697615	-0.595063	ttcacctgtgaatgccaacgggggttctcactcgatcagagtggtgccagctgtgaagatgtggacgagt	fibrillin 1 (Fbn1)
35	Mm.271644	Fbn1	1.71211	1.27825	1.55178	1.54683	1.53294	0.559036	1.29756	1.12777	1.21426	1.21133	1.31387	tgacaaagactacctcagtggtgaactgggcgataacctgaagatgaaaattcagatcttgctgcattaa	fibrillin 1
35	Mm.193099	Fn1	1.53384	1.54285	2.43396	1.88962	1.57198	0.555843	1.26097	1.22152	1.58833	1.41929	1.22159	GAAGTTTGTGCATGGTGTCCGATACCAGTGTTACTGCTACGGCCGTGGCATCGGGGAGTGGCACTGTCAA	fibronectin 1
35	Mm.193099	Fn1	1.72126	1.35768	2.00108	2.00863	1.56244	0.289391	0.932718	0.809709	1.24283	0.96408	0.996491	CCACTAACCTCCAGTTTGTCAATGAAACTGACAGAACAGTTCTGGTAACGTGGACTCCACCTCGAGCCCG	fibronectin 1
35	Mm.193099	Fn1	1.83932	1.72028	2.39263	1.90097	1.48691	-0.781763	-0.0256146	-0.00492593	0.255295	0.0374942	-0.154912	ttcagctcactggctaccgggtgcgggtgaacccgaaagagaagacaggaccaatgaaagaaatcaacct	fibronectin 1
35	Mm.280175	Mmp14	1.39692	1.05182	1.54046	1.95465	2.06782	-0.837867	-0.402699	-0.425578	-0.223874	-0.218426	-0.159301	CTGCAGCAGTATGGCTACCTACCTCCAGGGGACCTGCGTACCCACACACAACGCTCACCCCAGTCACTCT	matrix metalloproteinase 14 (membrane-inserted) (Mmp14)
35	Mm.280175	Mmp14	1.39692	1.05182	1.54046	1.95465	2.06782	-0.837867	-0.402699	-0.425578	-0.223874	-0.218426	-0.159301	CTGCAGCAGTATGGCTACCTACCTCCAGGGGACCTGCGTACCCACACACAACGCTCACCCCAGTCACTCT	matrix metalloproteinase 14 (membrane-inserted) (Mmp14)
35	Mm.154660	Plat	1.86443	1.51573	1.99631	2.37572	2.23072	-1.4528	-0.629255	-0.836896	-0.665666	-0.593165	-0.491054	AGCAGCCGGGTGGAATATTGCCGGTGCAACAGCGGCCTGGTACAATGCCACTCAGTGCCTGTCCGAAGTT	plasminogen activator, tissue (Plat)
35	Mm.262345	Pcolce	1.79455	1.43963	1.91447	2.00362	2.12807	-0.281892	0.427311	0.253851	0.481055	0.597088	0.531515	TTGGACGCTTCTGCGGCACCTTCAGGCCTGCACCTGTAGTCGCACCTGGCAACCAAGTGACTTTAAGGAT	procollagen C-proteinase enhancer protein
35	Mm.29997	Rcn3	1.55751	1.38021	1.61669	1.5333	1.60579	-1.22126	-0.740004	-0.721089	-0.5357	-0.645228	-0.638129	TGGCACACCTACGACACGGACCGCGACGGGCGCGTGGGTTGGGAGGAGTTGCGCAATGCCACCTATGGCC	reticulocalbin 3, EF-hand calcium binding domain
35	Mm.4272	Snai2	2.40268	1.20999	1.36726	1.34123	1.58887	-1.45319	-0.898673	-1.042	-0.865543	-1.00385	-0.814597	CAAGAAGCCCAACTACAGCGAACTGGACACACACACAGTTATTATTTCCCCATATCTCTATGAAAGTTAC	snail homolog 2 (Drosophila) (Snai2)
35	Mm.856	Tm4sf1	1.57743	1.41585	1.48708	1.20896	1.6091	-0.70875	-0.0273377	-0.21136	-0.115425	-0.238356	-0.0540385	TTTCCTAATGGGGAGACAAAGTATGCTACGGAGGACCACCTCAGCCGTTTCGTGTGGTATTTTGCCGGCA	transmembrane 4 superfamily member 1 (Tm4sf1)
35	Mm.856	Tm4sf1	1.57743	1.41585	1.48708	1.20896	1.6091	-0.70875	-0.0273377	-0.21136	-0.115425	-0.238356	-0.0540385	TTTCCTAATGGGGAGACAAAGTATGCTACGGAGGACCACCTCAGCCGTTTCGTGTGGTATTTTGCCGGCA	transmembrane 4 superfamily member 1 (Tm4sf1)
35	Mm.856	Tm4sf1	1.57743	1.41585	1.48708	1.20896	1.6091	-0.70875	-0.0273377	-0.21136	-0.115425	-0.238356	-0.0540385	TTTCCTAATGGGGAGACAAAGTATGCTACGGAGGACCACCTCAGCCGTTTCGTGTGGTATTTTGCCGGCA	transmembrane 4 superfamily member 1 (Tm4sf1)
36	Mm.24044	Bace1	-0.341719	-0.874552	-0.748324	-0.263606	-0.182052	-0.988421	-0.541648	-0.798178	-0.748954	-0.62905	-0.520545	GCAAGTGGGAGGGGGAACTGGGCACCGACCTGGTGAGCATCCCTCATGGCCCCAACGTCACTGTGCGTGC	beta-site APP cleaving enzyme 1 (Bace1)
36	Mm.25646	Chst5	-1.23919	-0.0248976	-0.193863	-0.293162	-0.355505	-1.61066	-2.05053	-1.56559	-1.63886	-1.64119	-1.79411	ACATCTCGGATCTCTTCCAGTGGGCGGTGAGCCGCGCATTGTGCTCACCTCCGGTCTGCGAAGCCTTCGC	carbohydrate (N-acetylglucosamine 6-O) sulfotransferase 5 (Chst5)
36	Mm.44194	Clic3	-0.733039	-0.780667	-0.180089	-0.416701	-0.210652	-0.775723	-0.993043	-0.888661	-0.686761	-0.73222	-0.717022	GGACCACGAACTGGCACAGGAGCCACATCTTCGTGAGTCCCACCGCCGCTTTCTCGATGGTGACCAGTTC	chloride intracellular channel 3
36	Mm.280267	C1r	-0.351398	0.0941872	-0.81093	-0.334006	-0.554997	-2.40662	-2.66272	-2.53971	-2.94726	-2.60848	-2.82245	CCAGGTGCAAGATCAAGAACTGTGGGCAGCCCCAAAGCCTGTCTAATGGGGACTTCCGCTACATCACCAC	complement component 1, r subcomponent (C1r)
36	Mm.1644	Lhcgr	-0.791128	-0.407968	-0.407968	0.157004	-0.168419	-1.70699	-1.95855	-1.76832	-1.85126	-1.65534	-1.7801	GCCCTGGCCCTCGAGCTGGCCTCGCCCGACTATCTCTCACCTATCTCCCTGTCAAAGTAATCCCATCACA	luteinizing hormone/choriogonadotropin receptor (Lhcgr)
36	Mm.980	Tnc	-1.37191	-0.70042	-0.629968	-0.502407	-0.347401	-1.73446	-2.63884	-2.02737	-2.20832	-1.96676	-1.97581	GACTGCCACAACCGGGGTCTCTGCGTACAGGGCAAGTGCATATGTGAACAAGGCTTCAAGGGCTTTGACT	tenascin C (Tnc)
36	Mm.15383	Tnfrsf11b	-1.17865	-0.703457	-0.543402	-0.720439	-0.470004	-1.52621	-2.08806	-1.8497	-1.79984	-1.86004	-1.89835	TCAGAAAGGAAATGCAACACATGACAACGTGTGTTCCGGAAACAGAGAAGCCACGCAAAAGTGTGGAATA	tumor necrosis factor receptor superfamily, member 11b (osteoprotegerin) (Tnfrsf11b)
38	Mm.8655	Cfh	1.04565	0.0965742	0.977034	1.41716	1.79825	1.15378	1.41008	1.17059	1.6262	1.676	1.93396	acttgccttcaaaatggatggtcacctcaaccctcatgcattaagtcttgtgatatgcctgtatttgaga	complement component factor h
39	Mm.22701	Gas1	1.28467	0.578321	0.0859718	1.12648	1.59941	-1.66917	-1.28732	-1.48011	-1.63449	-1.35269	-1.19578	CGCCGCGCTGGCGCTGCCCGAGCCACTGCATCTCGGCGCTTATCCAGCTCAACCACACGCGCCGCGGGCC	growth arrest specific 1 (Gas1)
41	Mm.268383	Rps6ka2	-1.28996	0.187303	-0.508955	0.632347	-0.411099	-2.27256	-2.95566	-2.32987	-2.75951	-2.26415	-2.58236	AGAAGTTCACGGTGCGCAGGTTCTTCTCCGTGTACCTGCGCAAGAAGTCGCGCTCCAAGAGCTCCAGTCT	ribosomal protein S6 kinase, polypeptide 2 (Rps6ka2)
41	Mm.188516	Smtn	-0.450834	0.149532	0.223144	0.0996994	0.766967	-2.35651	-2.83518	-2.36912	-2.46764	-2.4683	-2.15832	ACAGTTGAGCCAGGCATTACAAGAACTGCAGACGGTGGCTGAAGCAGGCCGGTCAGCGGTGACCCAGGCA	smoothelin
41	Mm.236068	Synj2	-0.875469	-0.457581	0.446287	0.704798	1.0059	-2.56537	-2.83032	-2.71224	-2.31273	-2.25485	-2.10086	gactgcggagaccttaacaacagatggagaatgccacgtttctcgcactatattcacacaaaaaaatgga	synaptojanin 2
42	Mm.331573	Reck	-1.85078	-1.7323	-1.10555	-1.07036	-0.792815	-1.1185	-1.95569	-1.88324	-1.63717	-1.64905	-1.48659	GGCTTAGGCTGCTGTGAACTGGCTATTGGCTTGGAGTGCCGACAGGCATGCAAGCAGGCATCTTCGAAAA	reversion-inducing-cysteine-rich protein with kazal motifs (Reck)
43	Mm.896	Il1r1	-0.85745	-0.0953102	-0.744972	-0.788457	-1.0116		-0.701004	0.913685	0.037122	-0.103926	-0.55417	GTGCCTCTGCTGTCGCTGGAGATTGACGTATGTACAGAATATCCAAATCAGATCGTTTTGTTTTTATCTG	interleukin 1 receptor, type I (Il1r1)
45	Mm.5244	Crem	-1.77654	-2.182	-1.87801	-1.61739	-1.5383	-1.56433	-1.86769	-2.10302	-1.96112	-1.75056	-1.80145	ctgtgcttgaaaatcaaaacaagaccctcattgaggaactcaaggccctcaaagacctttattgccataa	cAMP responsive element modulator (Crem)
47	Mm.290868	Tom1	2.74579	-0.15351	0.453034	0.244453	0.767255	-2.05225	-1.71154	-2.16379	-1.89153	-1.98468	-1.82005	atgggaagagcaaatggaacagcaggcctcttgcctggcccttctgtctctgcagaccttggctccagaa	target of myb1 homolog (chicken)
49	Mm.8534	Egfr	-2.36712	-0.892276	-0.735707	-1.30625	-0.503905	-1.97963		-2.43222	-2.44607	-2.69447	-2.32275	acgcattcctccctgtacctgaatatgtaaaccaatctgttcccaagaggccagcaggctctgtgcagaa	epidermal growth factor receptor
